# Supplementary material for: A rare positively charged nicotinic acid di­sulfide: 2,2′-di­thio­dinicotinic acid hydro­chloride monohydrate
Source: Acta Crystallogr E Crystallogr Commun. 2018 May 18;74(Pt 6):820–4. doi: 10.1107/S2056989018006916 (PMC6002824; doi:10.1107/S2056989018006916)
Supplement: Supplementary file 1 [file e-74-00820-sup1.cif]

##############################################################################
#                                                                            #
# This CIF contains the data in a paper accepted for publication in          #
# Acta Crystallographica Section E. It conforms to the requirements of       #
# Notes for Authors for Acta Crystallographica Section E, and has been       #
# peer reviewed under the auspices of the IUCr Commission on Journals.       #
#                                                                            #
# Full details of the Crystallographic Information File format               #
# are given in the paper "The Crystallographic Information File (CIF):       #
# a New Standard Archive File for Crystallography" by S. R. Hall, F. H.      #
# Allen and I. D. Brown [Acta Cryst. (1991), A47, 655-685].                  #
#                                                                            #
# The current version of the core CIF dictionary is obtainable from          #
# ftp://ftp.iucr.org/pub/cif_core.dic.                                       #
#                                                                            #
# Software is freely available for graphical display of the structure(s)     #
# in this CIF. For information consult the CIF software page                 #
# http://www.iucr.org/resources/cif/software.                                #
#                                                                            #
# This file may be used for bona fide research purposes within the           #
# scientific community so long as proper attribution is given to the journal # 
# article from which it was obtained.                                        #
#                                                                            #
##############################################################################
data_I
_database_code_depnum_ccdc_archive 'CCDC 1841479'
_audit_creation_method     SHELXL-2014
_journal_date_recd_electronic     2018-04-16
_journal_date_accepted     2018-05-04
_journal_name_full     'Acta Crystallographica, Section E'
_journal_year     2018
_journal_volume     74
_journal_issue      6
_journal_page_first     820
_journal_page_last     824
_journal_paper_category     GO
_journal_paper_doi     10.1107/S2056989018006916
_journal_coeditor_code     YK2114
_publ_contact_author_name     'Thomas Albrecht-Schmitt'
_publ_contact_author_address
;
Department of Chemistry and Biochemistry, Florida State University,
95 Chieftan Way Tallahassee, FL 32306, USA
;
_publ_contact_author_email     'albrecht-schmitt@chem.fsu.edu'
_publ_contact_author_fax     ?
_publ_contact_author_phone     ?
_publ_section_title
;
A rare positively charged nicotinic acid disulfide: 2,2'-dithiodinicotinic acid
hydrochloride monohydrate
;
loop_
    _publ_author_name
    _publ_author_footnote
    _publ_author_address
    'Chemey, Alexander T.' .
;
Department of Chemistry and Biochemistry, Florida State University,
95 Chieftan Way Tallahassee, FL 32306, USA
;
    'McGuire, Chad M.' .
;
Department of Chemistry and Biochemistry, Florida State University,
95 Chieftan Way Tallahassee, FL 32306, USA
;
    'Albrecht-Schmitt, Thomas E.' .
;
Department of Chemistry and Biochemistry, Florida State University,
95 Chieftan Way Tallahassee, FL 32306, USA
;
_publ_section_synopsis
;
An unexpected product was obtained from slow evaporation in acidic media, as a
protonated nitrogen is combined with a disulfide bond between a pair of
2-mercaptonicotinic acid moieties.
;
_chemical_name_systematic
;
3-Carboxy-2-[2-(3-carboxypyridin-2-yl)disulfan-1-yl)]pyridin-1-ium chloride
monohydrate
;
_chemical_name_common
;
2,2'-Dithiodinicotinic acid hydrochloride monohydrate
;
_chemical_formula_moiety     'C12 H9 N2 O4 S2 +, Cl -, H2 O'
_chemical_formula_sum     'C12 H11 Cl N2 O5 S2'
_chemical_formula_iupac     'C12 H9 N2 O4 S2 +, Cl -, H2 O'
_chemical_formula_weight     362.80
_chemical_melting_point     ?
_shelx_space_group_comment
;
The symmetry employed for this shelxl refinement is uniquely defined
by the following loop, which should always be used as a source of
symmetry information in preference to the above space-group names.
They are only intended as comments.
;
_space_group_crystal_system     triclinic
_space_group_name_H-M_alt     'P -1'
_space_group_name_Hall     '-P 1'
loop_
    _space_group_symop_operation_xyz
    'x, y, z'
    '-x, -y, -z'
_cell_length_a     7.9906(12)
_cell_length_b     9.7081(14)
_cell_length_c     10.2704(15)
_cell_angle_alpha     86.727(3)
_cell_angle_beta     73.088(3)
_cell_angle_gamma     73.538(3)
_cell_volume     730.73(19)
_cell_formula_units_Z     2
_cell_measurement_reflns_used     2974
_cell_measurement_theta_min     2.775
_cell_measurement_theta_max     27.873
_cell_measurement_temperature     120(2)
_exptl_crystal_description     'truncated column'
_exptl_crystal_colour     'yellow'
_exptl_crystal_size_max     0.050
_exptl_crystal_size_mid     0.050
_exptl_crystal_size_min     0.030
_exptl_crystal_density_diffrn     1.649
_exptl_crystal_density_meas     ?
_exptl_crystal_density_method     ?
_exptl_crystal_F_000     372
_exptl_absorpt_coefficient_mu     0.572
_exptl_absorpt_correction_type     multi-scan
_exptl_absorpt_process_details
;
(SADABS; Bruker, 2015)
;
_shelx_estimated_absorpt_T_min     0.972
_shelx_estimated_absorpt_T_max     0.983
_exptl_absorpt_correction_T_min     0.6883
_exptl_absorpt_correction_T_max     0.7468
_exptl_special_details     ?
_diffrn_ambient_temperature     120(2)
_diffrn_radiation_type     MoK\a
_diffrn_radiation_wavelength     0.71073
_diffrn_measurement_device_type     'Bruker D8 Quest'
_diffrn_measurement_method     '0.5\% wide /w exposures'
_diffrn_detector_area_resol_mean     ?
_diffrn_reflns_number     11750
_diffrn_reflns_av_R_equivalents     0.0312
_diffrn_reflns_theta_min     2.775
_diffrn_reflns_theta_max     27.873
_diffrn_reflns_theta_full     25.242
_diffrn_measured_fraction_theta_max     0.999
_diffrn_measured_fraction_theta_full     0.999
_diffrn_reflns_limit_h_min     -10
_diffrn_reflns_limit_h_max     10
_diffrn_reflns_limit_k_min     -12
_diffrn_reflns_limit_k_max     12
_diffrn_reflns_limit_l_min     -13
_diffrn_reflns_limit_l_max     13
_diffrn_standards_number     0
_diffrn_standards_interval_count     0
_diffrn_standards_decay_%     0
_refine_special_details     ?
_reflns_number_total     3483
_reflns_number_gt     2974
_reflns_threshold_expression     'I > 2\s(I)'
_refine_ls_structure_factor_coef     Fsqd
_refine_ls_matrix_type     full
_refine_ls_R_factor_all     0.0412
_refine_ls_R_factor_gt     0.0319
_refine_ls_wR_factor_gt     0.0712
_refine_ls_wR_factor_ref     0.0746
_refine_ls_goodness_of_fit_ref     1.064
_refine_ls_restrained_S_all     1.064
_refine_ls_number_reflns     3483
_refine_ls_number_parameters     243
_refine_ls_number_restraints     0
_refine_ls_hydrogen_treatment     refall
_refine_ls_weighting_scheme     calc
_refine_ls_weighting_details
              'w=1/[\s^2^(Fo^2^)+(0.0280P)^2^+0.4761P] where P=(Fo^2^+2Fc^2^)/3'
_atom_sites_solution_hydrogens     difmap
_atom_sites_solution_primary     ?
_atom_sites_solution_secondary     ?
_refine_ls_shift/su_max     0.001
_refine_ls_shift/su_mean     0.000
_refine_diff_density_max     0.342
_refine_diff_density_min     -0.285
_refine_ls_extinction_method     none
_refine_ls_extinction_coef     .
loop_
    _atom_type_symbol
    _atom_type_description
    _atom_type_scat_dispersion_real
    _atom_type_scat_dispersion_imag
    _atom_type_scat_source
    'C' 'C' 0.0033 0.0016
                         'International Tables Vol C Tables 4.2.6.8 and 6.1.1.4'
    'H' 'H' 0.0000 0.0000
                         'International Tables Vol C Tables 4.2.6.8 and 6.1.1.4'
    'N' 'N' 0.0061 0.0033
                         'International Tables Vol C Tables 4.2.6.8 and 6.1.1.4'
    'O' 'O' 0.0106 0.0060
                         'International Tables Vol C Tables 4.2.6.8 and 6.1.1.4'
    'S' 'S' 0.1246 0.1234
                         'International Tables Vol C Tables 4.2.6.8 and 6.1.1.4'
    'Cl' 'Cl' 0.1484 0.1585
                         'International Tables Vol C Tables 4.2.6.8 and 6.1.1.4'
_computing_data_collection
;
APEX3 (Bruker, 2015)
;
_computing_cell_refinement
;
SAINT (Bruker, 2015)
;
_computing_data_reduction
;
SAINT (Bruker, 2015)
;
_computing_structure_solution
;
SHELXS2014 (Sheldrick, 2008)
;
_computing_structure_refinement
;
SHELXL2014 (Sheldrick, 2015)
;
_computing_molecular_graphics
;
<i>SHELXP2014</i> (Sheldrick, 2015) and
<i>VESTA</i> (Momma & Izumi, 2011)
;
_computing_publication_material
;
publCIF (Westrip, 2010)
;
loop_
    _atom_site_type_symbol
    _atom_site_label
    _atom_site_fract_x
    _atom_site_fract_y
    _atom_site_fract_z
    _atom_site_U_iso_or_equiv
    _atom_site_adp_type
    _atom_site_calc_flag
    _atom_site_occupancy
    _atom_site_disorder_assembly
    _atom_site_disorder_group
    S S1 0.55285(6) 0.73261(4) -0.03978(4) 0.01593(10) Uani d 1 . .
    S S2 0.34334(6) 0.84956(5) 0.11499(4) 0.01655(10) Uani d 1 . .
    O O4 1.03798(18) 0.38461(14) -0.23492(13) 0.0231(3) Uani d 1 . .
    N N1 0.6456(2) 0.88005(16) 0.15917(15) 0.0183(3) Uani d 1 . .
    O O3 0.81335(18) 0.58125(14) -0.24563(12) 0.0241(3) Uani d 1 . .
    O O2 0.09614(18) 1.16658(15) 0.45610(14) 0.0249(3) Uani d 1 . .
    C C12 0.8861(2) 0.48353(18) -0.18308(17) 0.0160(3) Uani d 1 . .
    N N2 0.5831(2) 0.55966(15) 0.17321(14) 0.0137(3) Uani d 1 . .
    H H2A 0.495(3) 0.625(3) 0.219(2) 0.033(6) Uiso d 1 . .
    O O1 0.07437(17) 1.04648(14) 0.28410(14) 0.0243(3) Uani d 1 . .
    C C9 0.8823(2) 0.35342(18) 0.03531(18) 0.0164(3) Uani d 1 . .
    H H9A 0.987(3) 0.286(2) -0.013(2) 0.015(5) Uiso d 1 . .
    C C10 0.8052(2) 0.33966(19) 0.17376(18) 0.0181(4) Uani d 1 . .
    H H10 0.854(3) 0.263(2) 0.220(2) 0.022(5) Uiso d 1 . .
    C C11 0.6531(2) 0.44517(19) 0.24083(18) 0.0169(3) Uani d 1 . .
    H H11 0.596(3) 0.443(2) 0.334(2) 0.016(5) Uiso d 1 . .
    C C5 0.7374(2) 0.93776(19) 0.22147(19) 0.0196(4) Uani d 1 . .
    H H5A 0.869(3) 0.901(2) 0.192(2) 0.021(5) Uiso d 1 . .
    C C7 0.6516(2) 0.57744(17) 0.03867(16) 0.0129(3) Uani d 1 . .
    C C1 0.4649(2) 0.92968(17) 0.19882(17) 0.0148(3) Uani d 1 . .
    C C4 0.6562(2) 1.04237(18) 0.32312(18) 0.0174(3) Uani d 1 . .
    H H4A 0.723(3) 1.075(2) 0.364(2) 0.025(6) Uiso d 1 . .
    C C3 0.4674(2) 1.09120(18) 0.36465(17) 0.0160(3) Uani d 1 . .
    H H3A 0.408(3) 1.162(2) 0.430(2) 0.014(5) Uiso d 1 . .
    C C2 0.3676(2) 1.03471(17) 0.30221(17) 0.0148(3) Uani d 1 . .
    C C8 0.8054(2) 0.46990(17) -0.03376(16) 0.0139(3) Uani d 1 . .
    C C6 0.1649(2) 1.08231(18) 0.34541(18) 0.0168(3) Uani d 1 . .
    H H4 1.093(4) 0.396(3) -0.336(3) 0.058(8) Uiso d 1 . .
    H H3 -0.028(4) 1.198(3) 0.478(3) 0.059(9) Uiso d 1 . .
    O O5 1.20128(19) 1.41990(16) 0.52156(14) 0.0237(3) Uani d 1 . .
    H H1 1.173(4) 1.400(3) 0.453(3) 0.064(9) Uiso d 1 . .
    H H2 1.232(4) 1.501(3) 0.504(3) 0.062(9) Uiso d 1 . .
    Cl Cl1 0.68897(6) 1.29911(4) 0.55204(4) 0.01899(11) Uani d 1 . .
loop_
    _atom_site_aniso_label
    _atom_site_aniso_U_11
    _atom_site_aniso_U_22
    _atom_site_aniso_U_33
    _atom_site_aniso_U_12
    _atom_site_aniso_U_13
    _atom_site_aniso_U_23
    S1 0.0192(2) 0.0151(2) 0.01288(19) -0.00254(16) -0.00613(16) 0.00176(15)
    S2 0.0152(2) 0.0167(2) 0.0180(2) -0.00215(16) -0.00707(16) -0.00083(16)
    O4 0.0219(7) 0.0223(7) 0.0173(6) -0.0006(5) 0.0010(5) -0.0002(5)
    N1 0.0158(7) 0.0178(7) 0.0211(7) -0.0038(6) -0.0052(6) -0.0020(6)
    O3 0.0269(7) 0.0260(7) 0.0130(6) 0.0015(6) -0.0047(5) 0.0003(5)
    O2 0.0154(6) 0.0293(7) 0.0256(7) -0.0027(6) -0.0009(5) -0.0087(6)
    C12 0.0173(8) 0.0159(8) 0.0151(8) -0.0060(7) -0.0031(6) -0.0028(6)
    N2 0.0143(7) 0.0137(7) 0.0127(7) -0.0034(6) -0.0036(5) -0.0006(5)
    O1 0.0157(6) 0.0252(7) 0.0315(7) -0.0023(5) -0.0078(5) -0.0064(6)
    C9 0.0159(8) 0.0142(8) 0.0195(8) -0.0039(7) -0.0054(7) -0.0012(7)
    C10 0.0217(9) 0.0166(8) 0.0192(8) -0.0072(7) -0.0098(7) 0.0054(7)
    C11 0.0192(9) 0.0192(9) 0.0143(8) -0.0078(7) -0.0059(7) 0.0037(7)
    C5 0.0146(9) 0.0184(9) 0.0257(9) -0.0045(7) -0.0055(7) 0.0001(7)
    C7 0.0156(8) 0.0134(8) 0.0124(7) -0.0069(6) -0.0055(6) 0.0008(6)
    C1 0.0163(8) 0.0121(8) 0.0167(8) -0.0049(6) -0.0054(6) 0.0025(6)
    C4 0.0184(9) 0.0156(8) 0.0204(9) -0.0073(7) -0.0068(7) 0.0019(7)
    C3 0.0187(8) 0.0129(8) 0.0153(8) -0.0033(7) -0.0044(7) 0.0013(6)
    C2 0.0146(8) 0.0129(8) 0.0159(8) -0.0028(6) -0.0042(6) 0.0035(6)
    C8 0.0144(8) 0.0155(8) 0.0137(8) -0.0066(6) -0.0042(6) -0.0008(6)
    C6 0.0148(8) 0.0122(8) 0.0214(9) -0.0027(6) -0.0036(7) 0.0019(6)
    O5 0.0272(7) 0.0252(7) 0.0181(7) -0.0094(6) -0.0031(5) -0.0020(6)
    Cl1 0.0198(2) 0.0182(2) 0.0150(2) -0.00300(16) -0.00111(16) 0.00010(15)
_geom_special_details
;
 All esds (except the esd in the dihedral angle between two l.s. planes)
 are estimated using the full covariance matrix.  The cell esds are taken
 into account individually in the estimation of esds in distances, angles
 and torsion angles; correlations between esds in cell parameters are only
 used when they are defined by crystal symmetry.  An approximate (isotropic)
 treatment of cell esds is used for estimating esds involving l.s. planes.
;
loop_
    _geom_bond_atom_site_label_1
    _geom_bond_atom_site_label_2
    _geom_bond_site_symmetry_2
    _geom_bond_distance
    _geom_bond_publ_flag
    S1 C7 . 1.7602(17) ?
    S1 S2 . 2.0491(6) ?
    S2 C1 . 1.8113(17) ?
    O4 C12 . 1.304(2) ?
    O4 H4 . 1.01(3) ?
    N1 C1 . 1.330(2) ?
    N1 C5 . 1.345(2) ?
    O3 C12 . 1.219(2) ?
    O2 C6 . 1.324(2) ?
    O2 H3 . 0.91(3) ?
    C12 C8 . 1.495(2) ?
    N2 C11 . 1.348(2) ?
    N2 C7 . 1.351(2) ?
    N2 H2A . 0.84(2) ?
    O1 C6 . 1.214(2) ?
    C9 C8 . 1.388(2) ?
    C9 C10 . 1.391(2) ?
    C9 H9A . 0.93(2) ?
    C10 C11 . 1.374(3) ?
    C10 H10 . 0.91(2) ?
    C11 H11 . 0.94(2) ?
    C5 C4 . 1.377(3) ?
    C5 H5A . 0.97(2) ?
    C7 C8 . 1.408(2) ?
    C1 C2 . 1.402(2) ?
    C4 C3 . 1.388(2) ?
    C4 H4A . 0.90(2) ?
    C3 C2 . 1.390(2) ?
    C3 H3A . 0.912(19) ?
    C2 C6 . 1.489(2) ?
    O5 H1 . 0.85(3) ?
    O5 H2 . 0.88(3) ?
loop_
    _geom_angle_atom_site_label_1
    _geom_angle_atom_site_label_2
    _geom_angle_atom_site_label_3
    _geom_angle_site_symmetry_1
    _geom_angle_site_symmetry_3
    _geom_angle
    _geom_angle_publ_flag
    C7 S1 S2 . . 104.35(6) ?
    C1 S2 S1 . . 101.27(6) ?
    C12 O4 H4 . . 113.0(16) ?
    C1 N1 C5 . . 116.90(15) ?
    C6 O2 H3 . . 111.6(18) ?
    O3 C12 O4 . . 125.39(16) ?
    O3 C12 C8 . . 120.99(15) ?
    O4 C12 C8 . . 113.61(15) ?
    C11 N2 C7 . . 123.70(15) ?
    C11 N2 H2A . . 117.0(16) ?
    C7 N2 H2A . . 119.2(16) ?
    C8 C9 C10 . . 120.68(16) ?
    C8 C9 H9A . . 118.4(12) ?
    C10 C9 H9A . . 120.9(12) ?
    C11 C10 C9 . . 118.45(16) ?
    C11 C10 H10 . . 120.2(13) ?
    C9 C10 H10 . . 121.4(13) ?
    N2 C11 C10 . . 120.19(16) ?
    N2 C11 H11 . . 117.2(12) ?
    C10 C11 H11 . . 122.6(12) ?
    N1 C5 C4 . . 124.23(16) ?
    N1 C5 H5A . . 116.2(12) ?
    C4 C5 H5A . . 119.6(12) ?
    N2 C7 C8 . . 117.59(15) ?
    N2 C7 S1 . . 120.27(12) ?
    C8 C7 S1 . . 122.13(12) ?
    N1 C1 C2 . . 123.81(15) ?
    N1 C1 S2 . . 116.31(13) ?
    C2 C1 S2 . . 119.85(13) ?
    C5 C4 C3 . . 118.05(17) ?
    C5 C4 H4A . . 121.2(14) ?
    C3 C4 H4A . . 120.7(14) ?
    C4 C3 C2 . . 119.45(16) ?
    C4 C3 H3A . . 121.1(12) ?
    C2 C3 H3A . . 119.4(12) ?
    C3 C2 C1 . . 117.55(15) ?
    C3 C2 C6 . . 121.11(15) ?
    C1 C2 C6 . . 121.33(15) ?
    C9 C8 C7 . . 119.36(15) ?
    C9 C8 C12 . . 120.77(15) ?
    C7 C8 C12 . . 119.86(15) ?
    O1 C6 O2 . . 124.40(16) ?
    O1 C6 C2 . . 122.64(16) ?
    O2 C6 C2 . . 112.96(15) ?
    H1 O5 H2 . . 107(3) ?
loop_
    _geom_hbond_atom_site_label_D
    _geom_hbond_atom_site_label_H
    _geom_hbond_atom_site_label_A
    _geom_hbond_site_symmetry_A
    _geom_hbond_distance_DH
    _geom_hbond_distance_HA
    _geom_hbond_distance_DA
    _geom_hbond_angle_DHA
    N2 H2A Cl1 2_676 0.84(2) 2.41(2) 3.1228(15) 143(2)
    C10 H10 O1 1_645 0.91(2) 2.53(2) 3.405(2) 162.0(18)
    C11 H11 Cl1 1_545 0.94(2) 2.74(2) 3.4776(18) 135.7(15)
    C4 H4A O1 1_655 0.90(2) 2.63(2) 3.259(2) 128.5(17)
    C4 H4A Cl1 . 0.90(2) 2.89(2) 3.6340(19) 141.1(17)
    O4 H4 O5 1_544 1.01(3) 1.52(3) 2.5164(19) 169(3)
    O2 H3 Cl1 1_455 0.91(3) 2.12(3) 3.0197(15) 170(3)
    O5 H1 O3 2_775 0.85(3) 2.10(3) 2.8709(19) 151(3)
    O5 H2 Cl1 2_786 0.88(3) 2.20(3) 3.0848(16) 177(3)
_shelx_hkl_file
;
  -1   0   0   52.13    1.59
  -1   0   0   54.12    1.61
  -1   0   0   49.50    1.60
   1   0   0   52.79    1.59
   1   0   0   42.03    1.60
   1   0   0   52.92    1.61
  -2   0   0   12.32    0.45
  -2   0   0   12.73    0.43
  -2   0   0   12.39    0.44
   2   0   0   12.30    0.42
   2   0   0   12.50    0.45
   2   0   0   12.36    0.45
   2   0   0   12.29    0.45
  -3   0   0    8.75    0.35
  -3   0   0    8.56    0.32
   3   0   0    8.14    0.32
   3   0   0    8.55    0.36
   3   0   0    8.97    0.37
  -4   0   0   42.03    1.38
  -4   0   0   41.98    1.42
   4   0   0   41.41    1.42
   4   0   0   41.67    1.43
  -5   0   0    2.67    0.23
  -5   0   0    2.83    0.19
   5   0   0    2.89    0.25
   5   0   0    3.07    0.23
  -6   0   0   15.36    0.60
  -6   0   0   15.44    0.66
   6   0   0   15.13    0.68
   6   0   0   16.23    0.68
  -7   0   0    6.47    0.36
  -7   0   0    6.59    0.43
   7   0   0    6.31    0.43
   7   0   0    6.86    0.47
  -8   0   0   13.54    0.71
   8   0   0   13.48    0.73
   8   0   0   13.68    0.72
  -9   0   0   14.07    0.79
   9   0   0   14.36    0.82
   9   0   0   15.04    0.80
   9  -1   0    0.17    0.32
  -9   1   0   -0.41    0.29
   8  -1   0    4.32    0.46
   8  -1   0    4.82    0.45
  -8   1   0    4.64    0.44
   7  -1   0    7.13    0.47
   7  -1   0    7.21    0.47
  -7   1   0    6.47    0.46
  -7   1   0    7.35    0.41
   6  -1   0    0.00    0.14
   6  -1   0   -0.19    0.14
  -6   1   0   -0.09    0.14
  -6   1   0    0.11    0.12
   5  -1   0    5.85    0.34
   5  -1   0    6.46    0.41
  -5   1   0    6.23    0.34
  -5   1   0    6.42    0.32
   4  -1   0   59.69    1.95
   4  -1   0   59.25    1.97
  -4   1   0   57.86    1.96
  -4   1   0   59.12    1.94
   3  -1   0  116.95    3.76
   3  -1   0  117.55    3.74
  -3   1   0  116.67    3.74
  -3   1   0  119.24    3.76
   2  -1   0   60.42    1.93
   2  -1   0   60.21    1.95
   2  -1   0   58.37    1.94
  -2   1   0   61.67    1.94
  -2   1   0   61.92    1.95
  -2   1   0   60.26    1.94
   1  -1   0   58.65    1.79
   1  -1   0   57.27    1.80
   1  -1   0   55.73    1.77
   1  -1   0   55.65    1.80
  -1   1   0   56.25    1.79
  -1   1   0   55.95    1.80
  -1   1   0   55.33    1.80
  -1  -1   0   15.89    0.51
  -1  -1   0   16.02    0.53
  -1  -1   0   16.10    0.54
  -1  -1   0   14.90    0.51
   1   1   0   16.26    0.51
   1   1   0   15.57    0.54
   1   1   0   16.55    0.52
   1   1   0   15.73    0.51
  -2  -1   0    0.33    0.05
  -2  -1   0    0.41    0.06
  -2  -1   0    0.47    0.04
  -2  -1   0    0.44    0.09
  -2  -1   0    0.46    0.05
   2   1   0    0.49    0.07
   2   1   0    0.44    0.08
  -3  -1   0    4.99    0.24
  -3  -1   0    4.98    0.20
  -3  -1   0    5.22    0.20
   3   1   0    5.10    0.24
   3   1   0    5.08    0.26
  -4  -1   0   31.69    1.08
  -4  -1   0   31.33    1.03
   4   1   0   31.62    1.12
   4   1   0   29.79    1.02
   4   1   0   31.20    1.08
  -5  -1   0  115.00    3.63
  -5  -1   0  109.72    3.55
   5   1   0  112.09    3.67
   5   1   0  110.44    3.62
  -6  -1   0   -0.04    0.12
  -6  -1   0    0.01    0.09
   6   1   0    0.32    0.21
   6   1   0    0.03    0.13
  -7  -1   0    0.46    0.14
  -7  -1   0    0.31    0.18
   7   1   0    0.38    0.22
   7   1   0    0.04    0.18
  -8  -1   0    1.51    0.30
   8   1   0    1.36    0.32
   8   1   0    1.77    0.28
  -9  -1   0    1.29    0.56
   9   1   0    2.42    0.35
   9   1   0    1.35    0.38
   9  -2   0    7.11    0.66
  -9   2   0    8.80    0.66
   8  -2   0    7.05    0.57
  -8   2   0    8.58    0.57
   7  -2   0   21.68    0.91
   7  -2   0   19.70    0.84
  -7   2   0   18.67    0.96
  -7   2   0   20.97    0.89
   6  -2   0    9.54    0.52
   6  -2   0    9.13    0.47
  -6   2   0    9.44    0.49
  -6   2   0    9.94    0.48
   5  -2   0    6.86    0.35
   5  -2   0    6.99    0.40
  -5   2   0    6.91    0.37
  -5   2   0    7.13    0.38
   4  -2   0    0.00    0.08
   4  -2   0   -0.13    0.09
  -4   2   0    0.17    0.09
  -4   2   0    0.10    0.09
   3  -2   0    3.38    0.22
   3  -2   0    3.35    0.17
  -3   2   0    3.27    0.19
  -3   2   0    3.55    0.21
  -3   2   0    3.53    0.21
   2  -2   0    4.96    0.19
   2  -2   0    4.81    0.24
  -2   2   0    4.98    0.24
  -2   2   0    5.03    0.19
  -2   2   0    4.66    0.23
   1  -2   0   31.39    1.02
  -1   2   0   30.23    1.01
  -1   2   0   30.63    1.03
   0  -2   0   40.35    1.34
   0  -2   0   41.12    1.33
   0  -2   0   42.14    1.32
   0  -2   0   41.20    1.33
   0  -2   0   41.79    1.33
   0   2   0   40.87    1.34
   0   2   0   41.11    1.33
   0   2   0   42.25    1.32
  -1  -2   0    1.52    0.11
  -1  -2   0    1.52    0.08
  -1  -2   0    1.69    0.10
  -1  -2   0    1.60    0.09
   1   2   0    1.41    0.10
   1   2   0    1.43    0.10
   1   2   0    1.49    0.09
   1   2   0    1.55    0.08
  -2  -2   0   60.58    1.89
  -2  -2   0   58.18    1.89
  -2  -2   0   60.21    1.91
   2   2   0   56.82    1.88
   2   2   0   59.85    1.94
   2   2   0   60.02    1.89
  -3  -2   0    6.71    0.28
  -3  -2   0    6.40    0.27
  -3  -2   0    6.18    0.25
  -3  -2   0    6.42    0.24
   3   2   0    6.41    0.32
  -4  -2   0   21.33    0.69
  -4  -2   0   20.43    0.75
  -4  -2   0   19.40    0.69
   4   2   0   20.50    0.74
   4   2   0   20.98    0.80
  -5  -2   0   13.35    0.56
  -5  -2   0   13.52    0.49
   5   2   0   13.72    0.61
   5   2   0   13.79    0.56
  -6  -2   0    9.33    0.38
  -6  -2   0    9.51    0.47
   6   2   0    9.08    0.45
   6   2   0   10.05    0.53
  -7  -2   0    0.17    0.17
  -7  -2   0    0.76    0.13
   7   2   0    0.76    0.20
   7   2   0    0.85    0.25
  -8  -2   0    2.56    0.36
   8   2   0    2.53    0.33
   8   2   0    2.80    0.39
  -9  -2   0    0.08    0.29
   9   2   0    0.48    0.27
   9   2   0    0.06    0.31
   8  -3   0    0.68    0.34
  -8   3   0    0.41    0.48
   7  -3   0    5.62    0.48
  -7   3   0    5.12    0.46
  -7   3   0    5.53    0.45
   6  -3   0    3.07    0.34
   6  -3   0    2.64    0.26
  -6   3   0    3.78    0.35
  -6   3   0    2.96    0.33
   5  -3   0    4.10    0.26
   5  -3   0    4.82    0.35
  -5   3   0    5.30    0.35
  -5   3   0    5.02    0.34
   4  -3   0   37.35    1.29
   4  -3   0   34.52    1.18
  -4   3   0   35.40    1.26
  -4   3   0   35.57    1.27
   3  -3   0    4.13    0.25
   3  -3   0    3.92    0.17
  -3   3   0    4.02    0.25
  -3   3   0    4.18    0.24
  -3   3   0    3.94    0.19
   2  -3   0   15.56    0.59
  -2   3   0   15.42    0.58
  -2   3   0   15.35    0.59
   1  -3   0   71.93    2.33
  -1   3   0   71.90    2.33
  -1   3   0   73.41    2.36
   0  -3   0    2.08    0.12
   0  -3   0    1.87    0.11
   0  -3   0    2.25    0.12
   0   3   0    2.31    0.15
   0   3   0    1.99    0.12
  -1  -3   0   64.71    2.07
  -1  -3   0   64.09    2.05
  -1  -3   0   63.96    2.04
   1   3   0   62.15    2.03
   1   3   0   66.00    2.07
   1   3   0   63.42    2.07
  -2  -3   0   11.92    0.48
  -2  -3   0   12.43    0.45
   2   3   0   12.19    0.43
   2   3   0   12.79    0.45
   2   3   0   12.25    0.49
  -3  -3   0    4.56    0.21
  -3  -3   0    4.41    0.21
  -3  -3   0    4.55    0.23
   3   3   0    4.72    0.28
   3   3   0    4.62    0.20
  -4  -3   0    2.71    0.18
  -4  -3   0    2.68    0.20
  -4  -3   0    2.47    0.18
   4   3   0    2.56    0.14
   4   3   0    2.82    0.23
  -5  -3   0    0.08    0.06
  -5  -3   0    0.05    0.09
   5   3   0    0.09    0.11
   5   3   0    0.05    0.10
  -6  -3   0   14.70    0.62
  -6  -3   0   13.76    0.51
   6   3   0   14.36    0.68
   6   3   0   14.02    0.60
  -7  -3   0    5.17    0.26
  -7  -3   0    5.11    0.38
   7   3   0    6.01    0.38
   7   3   0    5.00    0.46
  -8  -3   0   16.69    0.78
   8   3   0   15.76    0.74
   8   3   0   16.48    0.85
  -9  -3   0    0.19    0.27
   9   3   0    0.07    0.33
   9   3   0    0.07    0.26
 -10  -3   0    2.85    0.44
  10   3   0    2.65    0.52
  10   3   0    2.42    0.42
   8  -4   0    3.23    0.46
  -8   4   0    3.38    0.44
   7  -4   0    1.97    0.34
  -7   4   0    2.88    0.39
  -7   4   0    2.98    0.38
   6  -4   0    2.96    0.37
  -6   4   0    3.60    0.40
  -6   4   0    3.22    0.35
   5  -4   0   -0.04    0.10
   5  -4   0    0.12    0.16
  -5   4   0    0.03    0.16
  -5   4   0   -0.22    0.17
   4  -4   0    1.97    0.22
   4  -4   0    1.28    0.11
  -4   4   0    1.19    0.12
  -4   4   0    1.84    0.22
  -4   4   0    1.63    0.24
   3  -4   0   -0.07    0.09
  -3   4   0    0.06    0.10
  -3   4   0    0.04    0.11
   2  -4   0    0.81    0.12
  -2   4   0    1.01    0.16
  -2   4   0    0.79    0.12
   1  -4   0   38.85    1.31
  -1   4   0   38.18    1.31
  -1   4   0   39.44    1.34
   0  -4   0   13.70    0.50
   0  -4   0   13.32    0.48
   0  -4   0   13.72    0.50
   0   4   0   13.78    0.54
   0   4   0   14.23    0.49
  -1  -4   0    0.26    0.06
  -1  -4   0    0.21    0.06
   1   4   0    0.21    0.07
   1   4   0    0.15    0.08
  -2  -4   0    7.83    0.32
  -2  -4   0    7.66    0.30
   2   4   0    7.46    0.35
   2   4   0    7.41    0.33
  -3  -4   0   14.73    0.53
  -3  -4   0   14.87    0.56
   3   4   0   14.85    0.55
   3   4   0   15.44    0.62
  -4  -4   0    3.08    0.19
  -4  -4   0    2.80    0.20
   4   4   0    2.98    0.18
   4   4   0    2.85    0.25
  -5  -4   0    1.66    0.18
  -5  -4   0    1.58    0.13
  -5  -4   0    1.75    0.19
   5   4   0    1.67    0.24
  -6  -4   0   13.90    0.53
  -6  -4   0   15.31    0.64
   6   4   0   14.03    0.60
   6   4   0   15.23    0.71
  -7  -4   0   15.91    0.60
  -7  -4   0   16.37    0.73
   7   4   0   18.38    0.72
   7   4   0   16.39    0.81
  -8  -4   0    0.65    0.25
   8   4   0    0.47    0.21
   8   4   0    0.74    0.27
  -9  -4   0    6.65    0.61
   9   4   0    6.71    0.51
   9   4   0    6.29    0.64
 -10  -4   0    5.49    0.57
  10   4   0    6.29    0.74
  10   4   0    4.49    0.54
   7  -5   0    1.00    0.34
  -7   5   0    0.59    0.30
  -7   5   0    0.68    0.33
   6  -5   0    1.72    0.31
  -6   5   0    2.01    0.32
  -6   5   0    2.20    0.34
   5  -5   0    9.13    0.54
  -5   5   0    7.87    0.50
  -5   5   0    9.88    0.56
   4  -5   0    7.32    0.44
  -4   5   0    6.91    0.42
  -4   5   0    7.11    0.46
   3  -5   0    3.84    0.29
  -3   5   0    2.89    0.26
  -3   5   0    3.54    0.30
   2  -5   0    2.93    0.22
  -2   5   0    2.71    0.22
  -2   5   0    2.83    0.24
   1  -5   0  101.47    3.29
  -1   5   0  103.02    3.29
  -1   5   0  100.38    3.32
   0  -5   0   14.84    0.55
   0  -5   0   13.67    0.52
   0  -5   0   14.89    0.55
   0   5   0   15.08    0.53
   0   5   0   14.74    0.60
  -1  -5   0    0.43    0.09
  -1  -5   0    0.40    0.08
   1   5   0    0.62    0.11
   1   5   0    0.29    0.10
  -2  -5   0   12.89    0.49
  -2  -5   0   11.97    0.46
   2   5   0   12.66    0.53
   2   5   0   12.63    0.51
  -3  -5   0    2.35    0.16
  -3  -5   0    2.26    0.18
   3   5   0    2.45    0.21
   3   5   0    2.47    0.19
  -4  -5   0    4.21    0.25
  -4  -5   0    3.86    0.22
   4   5   0    3.72    0.28
   4   5   0    3.65    0.23
  -5  -5   0    9.72    0.42
  -5  -5   0    9.53    0.46
   5   5   0    9.40    0.41
   5   5   0   10.19    0.53
  -6  -5   0    1.58    0.22
  -6  -5   0    0.94    0.17
  -6  -5   0    0.99    0.13
   6   5   0    1.15    0.27
  -7  -5   0   14.74    0.67
  -7  -5   0   13.93    0.53
   7   5   0   14.44    0.77
   7   5   0   14.02    0.69
  -8  -5   0    6.41    0.46
   8   5   0    7.88    0.62
   8   5   0    7.45    0.47
  -9  -5   0    1.48    0.35
   9   5   0    2.03    0.44
   9   5   0    1.19    0.28
   7  -6   0    0.32    0.34
  -7   6   0    0.16    0.32
  -7   6   0    0.73    0.38
   6  -6   0    3.10    0.42
  -6   6   0    4.18    0.46
  -6   6   0    3.33    0.47
   5  -6   0   16.47    0.79
  -5   6   0   16.66    0.81
  -5   6   0   16.22    0.78
   4  -6   0    7.04    0.46
  -4   6   0    6.68    0.44
  -4   6   0    6.17    0.47
   3  -6   0    4.09    0.33
  -3   6   0    4.54    0.33
  -3   6   0    3.81    0.36
   2  -6   0    5.07    0.32
  -2   6   0    5.91    0.34
  -2   6   0    4.52    0.34
   1  -6   0   46.45    1.61
   1  -6   0   47.56    1.63
  -1   6   0   47.99    1.64
  -1   6   0   48.94    1.68
   0  -6   0   11.65    0.49
   0  -6   0   11.89    0.49
   0  -6   0   11.18    0.45
   0   6   0   12.16    0.54
   0   6   0   12.32    0.45
  -1  -6   0    0.27    0.09
  -1  -6   0    0.21    0.09
   1   6   0    0.14    0.11
   1   6   0    0.37    0.11
  -2  -6   0    9.09    0.38
  -2  -6   0    9.18    0.41
   2   6   0    8.52    0.43
   2   6   0    9.55    0.44
  -3  -6   0   43.62    1.45
  -3  -6   0   44.03    1.49
   3   6   0   43.87    1.54
   3   6   0   42.47    1.50
  -4  -6   0  114.15    3.58
  -4  -6   0  107.63    3.52
   4   6   0  108.40    3.56
  -5  -6   0    0.98    0.15
  -5  -6   0    0.94    0.17
   5   6   0    0.89    0.15
   5   6   0    1.25    0.26
  -6  -6   0    0.94    0.19
  -6  -6   0    0.78    0.17
   6   6   0    1.14    0.28
   6   6   0    0.84    0.15
  -7  -6   0    7.49    0.48
  -7  -6   0    6.86    0.34
   7   6   0    8.94    0.44
   7   6   0    8.20    0.59
  -8  -6   0    2.41    0.34
   8   6   0    1.86    0.28
   8   6   0    2.31    0.42
  -9  -6   0    3.14    0.40
   9   6   0    3.61    0.54
   6  -7   0    6.75    0.60
  -6   7   0    6.57    0.83
  -6   7   0    5.86    0.66
   5  -7   0    0.51    0.29
  -5   7   0    0.99    0.29
  -5   7   0    0.74    0.32
   4  -7   0    1.72    0.29
  -4   7   0    0.80    0.26
  -4   7   0    1.33    0.30
   3  -7   0   15.57    0.74
  -3   7   0   17.14    0.79
  -3   7   0   16.52    0.74
   2  -7   0    0.11    0.16
  -2   7   0    0.23    0.18
  -2   7   0    0.20    0.16
   1  -7   0   92.42    3.00
   1  -7   0   91.51    3.01
  -1   7   0   90.03    3.08
   0  -7   0   30.19    1.15
   0  -7   0   28.39    1.07
   0   7   0   32.44    1.16
   0   7   0   28.40    1.01
  -1  -7   0   -0.11    0.09
  -1  -7   0   -0.07    0.09
   1   7   0   -0.09    0.11
   1   7   0    0.18    0.14
  -2  -7   0   25.20    0.88
   2   7   0   26.94    0.95
   2   7   0   21.55    1.02
  -3  -7   0   27.99    1.03
  -3  -7   0   31.64    1.09
   3   7   0   29.49    1.10
   3   7   0   30.18    1.13
  -4  -7   0   16.47    0.65
  -4  -7   0   14.16    0.58
   4   7   0   14.91    0.64
   4   7   0   15.03    0.70
  -5  -7   0    1.31    0.21
  -5  -7   0    0.96    0.16
   5   7   0    0.83    0.16
   5   7   0    0.87    0.23
  -6  -7   0    4.34    0.31
  -6  -7   0    4.97    0.36
   6   7   0    4.65    0.42
   6   7   0    4.33    0.31
  -7  -7   0   11.45    0.60
  -7  -7   0   12.70    0.57
   7   7   0   11.87    0.74
  -8  -7   0   17.36    0.81
   8   7   0   17.79    0.95
  -9  -7   0    7.58    0.60
   9   7   0    8.64    0.70
   5  -8   0   11.28    0.71
  -5   8   0    9.79    0.67
  -5   8   0   10.56    0.75
   4  -8   0   12.55    0.71
  -4   8   0   11.77    0.74
  -4   8   0   11.92    0.68
   3  -8   0    1.74    0.31
  -3   8   0    1.72    0.29
  -3   8   0    1.62    0.32
   2  -8   0   42.26    1.54
   2  -8   0   42.77    1.56
  -2   8   0   43.65    1.64
   1  -8   0    1.08    0.19
   1  -8   0    0.88    0.20
  -1   8   0    1.28    0.25
   0  -8   0    8.48    0.43
   0  -8   0    8.14    0.43
   0   8   0    7.75    0.36
   0   8   0    8.69    0.51
  -1  -8   0   -0.01    0.11
  -1  -8   0    0.05    0.12
   1   8   0    0.02    0.13
   1   8   0    0.09    0.18
  -2  -8   0    2.31    0.24
  -2  -8   0    2.09    0.22
   2   8   0    2.12    0.26
   2   8   0    1.97    0.26
  -3  -8   0   13.61    0.60
  -3  -8   0   12.98    0.55
   3   8   0   14.32    0.65
  -4  -8   0   17.93    0.75
  -4  -8   0   16.91    0.68
   4   8   0   18.28    0.83
   4   8   0   18.30    0.77
  -5  -8   0    6.21    0.35
  -5  -8   0    6.22    0.41
   5   8   0    5.60    0.49
   5   8   0    6.83    0.42
  -6  -8   0    2.49    0.32
  -6  -8   0    1.57    0.22
   6   8   0    2.27    0.37
   6   8   0    0.99    0.32
  -7  -8   0    2.60    0.35
  -7  -8   0    2.78    0.31
   7   8   0    2.82    0.45
   7   8   0    2.35    0.32
  -8  -8   0    2.72    0.44
  -9  -8   0    2.64    0.43
   9   8   0    3.80    0.60
   4  -9   0    0.59    0.31
  -4   9   0    0.87    0.34
  -4   9   0    0.05    0.41
   3  -9   0    1.18    0.28
   3  -9   0    0.44    0.23
  -3   9   0    0.40    0.32
   2  -9   0   10.34    0.56
   2  -9   0   10.33    0.59
  -2   9   0   11.16    0.66
   1  -9   0    1.79    0.28
   1  -9   0    1.64    0.25
  -1   9   0    1.86    0.33
   0  -9   0   16.29    0.70
   0  -9   0   16.16    0.70
   0   9   0   16.19    0.79
  -1  -9   0    7.15    0.41
  -1  -9   0    6.96    0.40
   1   9   0    6.90    0.40
   1   9   0    6.54    0.49
  -2  -9   0    1.82    0.24
   2   9   0    1.25    0.27
   2   9   0    1.66    0.25
  -3  -9   0    3.47    0.27
  -3  -9   0    3.06    0.31
   3   9   0    3.20    0.36
   3   9   0    2.56    0.35
  -4  -9   0    4.08    0.36
  -4  -9   0    4.54    0.30
   4   9   0    4.50    0.45
   4   9   0    4.22    0.38
  -5  -9   0    0.32    0.16
  -5  -9   0    0.56    0.21
   5   9   0    0.16    0.26
   5   9   0    0.35    0.22
  -6  -9   0    7.89    0.51
  -6  -9   0    7.83    0.59
   6   9   0    7.80    0.59
   6   9   0    7.81    0.50
  -7  -9   0    0.97    0.27
   7   9   0   -0.01    0.34
  -8  -9   0    0.27    0.30
   8   9   0    0.28    0.41
   3 -10   0    1.69    0.36
   3 -10   0    0.77    0.28
  -3  10   0    1.57    0.42
   2 -10   0    0.22    0.26
   2 -10   0    0.88    0.26
  -2  10   0    0.67    0.35
   1 -10   0    3.98    0.38
   1 -10   0    3.71    0.44
  -1  10   0    3.31    0.47
   0 -10   0    6.43    0.46
   0 -10   0    7.00    0.45
   0  10   0    6.25    0.55
  -1 -10   0    0.31    0.20
  -1 -10   0    0.17    0.19
   1  10   0    0.94    0.30
  -2 -10   0    0.30    0.20
  -2 -10   0    0.68    0.19
   2  10   0    0.82    0.22
   2  10   0    0.97    0.29
  -3 -10   0    0.20    0.17
  -3 -10   0   -0.02    0.20
   3  10   0   -0.30    0.23
   3  10   0    0.01    0.23
  -4 -10   0    3.07    0.36
   4  10   0    3.38    0.41
   4  10   0    3.48    0.43
  -5 -10   0    2.42    0.34
   5  10   0    2.59    0.40
   5  10   0    2.52    0.35
  -6 -10   0    1.81    0.33
   6  10   0    1.85    0.32
   6  10   0    1.95    0.42
  -7 -10   0    6.03    0.52
  -8 -10   0   -0.09    0.30
   8  10   0   -0.55    0.36
   2 -11   0    3.12    0.48
   2 -11   0    2.91    0.43
  -2  11   0    2.16    0.51
   1 -11   0    3.98    0.45
   1 -11   0    4.72    0.50
  -1  11   0    3.24    0.50
   0 -11   0   -0.30    0.23
   0 -11   0    0.06    0.23
   0  11   0   -0.23    0.38
  -1 -11   0   -0.01    0.22
  -1 -11   0    0.44    0.24
   1  11   0   -0.37    0.31
  -2 -11   0   12.37    0.66
  -2 -11   0   12.54    0.63
   2  11   0   12.20    0.76
  -3 -11   0   17.63    0.82
  -3 -11   0   17.04    0.75
   3  11   0   18.17    0.86
   3  11   0   17.49    0.91
  -4 -11   0    0.06    0.24
   4  11   0    0.60    0.34
   4  11   0    0.19    0.30
  -5 -11   0    2.05    0.35
   5  11   0    2.61    0.39
   5  11   0    1.52    0.40
  -6 -11   0   11.86    0.71
   6  11   0   11.59    0.70
   6  11   0   12.49    0.85
  -7 -11   0    4.59    0.54
   7  11   0    6.21    0.71
   0 -12   0    0.73    0.31
   0 -12   0   -0.13    0.29
   0  12   0   -0.20    0.40
  -1 -12   0    4.18    0.57
  -1 -12   0    4.77    0.51
   1  12   0    5.35    0.65
  -2 -12   0   14.11    0.73
  -2 -12   0   14.76    0.76
   2  12   0   14.10    0.86
  -3 -12   0   23.23    1.09
  -4 -12   0    1.06    0.35
   4  12   0    0.54    0.37
   4  12   0    2.12    0.42
  -5 -12   0    1.46    0.36
   5  12   0    1.31    0.40
   5  12   0    1.68    0.45
   5  12  -1    8.74    0.72
   5  12  -1    7.31    0.70
  -5 -12   1    8.31    0.62
   4  12  -1    1.07    0.40
  -4 -12   1    0.68    0.32
   3  12  -1    3.61    0.52
  -3 -12   1    3.26    0.42
   2  12  -1    0.05    0.37
  -2 -12   1    0.05    0.29
   1  12  -1    4.43    0.61
  -1 -12   1    4.57    0.50
  -1 -12   1    4.37    0.46
   0  12  -1   14.47    0.91
   0 -12   1   13.46    0.74
   0 -12   1   13.82    0.77
   6  11  -1    3.00    0.43
   6  11  -1    3.36    0.51
  -6 -11   1    3.23    0.42
   5  11  -1    8.18    0.66
   5  11  -1    8.21    0.64
   4  11  -1    8.33    0.64
   4  11  -1    7.44    0.62
  -4 -11   1    7.48    0.55
   3  11  -1    0.19    0.27
   3  11  -1   -0.26    0.27
  -3 -11   1    0.28    0.23
   2  11  -1    3.74    0.46
  -2 -11   1    3.33    0.41
  -2 -11   1    3.85    0.36
   1  11  -1   28.63    1.27
  -1 -11   1   27.71    1.15
  -1 -11   1   28.39    1.10
   0  11  -1    0.75    0.56
   0 -11   1    0.96    0.28
   0 -11   1    1.45    0.30
  -1  11  -1   -0.19    0.36
   1 -11   1   -0.11    0.24
   1 -11   1   -0.48    0.26
  -2  11  -1    0.07    0.39
   2 -11   1    0.56    0.32
   2 -11   1   -0.24    0.28
   7  10  -1    0.34    0.40
  -7 -10   1    0.57    0.29
   6  10  -1   10.62    0.63
   6  10  -1   10.60    0.75
  -6 -10   1    9.82    0.64
   5  10  -1   10.24    0.61
   5  10  -1    9.04    0.67
  -5 -10   1    8.11    0.56
   4  10  -1    4.24    0.44
   4  10  -1    3.63    0.46
  -4 -10   1    4.07    0.40
   3  10  -1    3.40    0.41
   3  10  -1    3.46    0.42
  -3 -10   1    2.92    0.35
  -3 -10   1    2.17    0.28
   2  10  -1   -0.22    0.23
  -2 -10   1    0.13    0.19
  -2 -10   1   -0.08    0.16
   1  10  -1   10.71    0.66
  -1 -10   1   11.79    0.55
  -1 -10   1   10.50    0.57
   0  10  -1   10.71    0.68
   0 -10   1   11.39    0.57
   0 -10   1    9.98    0.57
  -1  10  -1    6.80    0.55
   1 -10   1    6.83    0.50
   1 -10   1    6.20    0.46
  -2  10  -1    1.15    0.36
   2 -10   1    1.21    0.29
   2 -10   1    0.96    0.29
  -3  10  -1    0.55    0.38
   3 -10   1    0.24    0.30
   8   9  -1    1.17    0.46
  -8  -9   1    1.50    0.34
   7   9  -1    0.33    0.35
   7   9  -1    0.36    0.23
  -7  -9   1    0.16    0.25
   6   9  -1    0.74    0.26
   6   9  -1    0.72    0.32
  -6  -9   1    0.64    0.24
   5   9  -1    7.76    0.51
   5   9  -1    7.84    0.58
  -5  -9   1    7.21    0.46
   4   9  -1   14.33    0.70
   4   9  -1   13.66    0.72
  -4  -9   1   13.49    0.56
  -4  -9   1   13.45    0.66
   3   9  -1    1.02    0.27
   3   9  -1    1.28    0.25
  -3  -9   1    1.49    0.24
  -3  -9   1    1.55    0.22
   2   9  -1    1.45    0.23
   2   9  -1    1.33    0.26
  -2  -9   1    1.34    0.18
  -2  -9   1    1.09    0.21
   1   9  -1    2.11    0.31
   1   9  -1    2.39    0.26
  -1  -9   1    2.59    0.29
  -1  -9   1    2.58    0.28
   0   9  -1    0.40    0.22
   0  -9   1    0.28    0.17
   0  -9   1    0.19    0.16
  -1   9  -1    0.44    0.24
   1  -9   1    0.35    0.20
   1  -9   1    0.37    0.17
  -2   9  -1    1.11    0.33
   2  -9   1    1.29    0.25
   2  -9   1    1.41    0.28
  -3   9  -1   16.19    0.87
   3  -9   1   14.75    0.78
   3  -9   1   15.04    0.75
  -4   9  -1   12.75    1.08
  -4   9  -1   12.80    0.78
   4  -9   1   12.64    1.13
   9   8  -1    2.85    0.58
  -9  -8   1    3.93    0.52
   8   8  -1    2.16    0.43
  -8  -8   1    2.19    0.37
   7   8  -1    7.33    0.44
   7   8  -1    6.35    0.56
  -7  -8   1    6.49    0.49
   6   8  -1    1.98    0.27
   6   8  -1    2.16    0.37
  -6  -8   1    2.51    0.32
   5   8  -1   10.40    0.62
   5   8  -1   11.99    0.58
  -5  -8   1   11.69    0.57
  -5  -8   1   10.79    0.47
   4   8  -1    0.06    0.17
   4   8  -1    0.32    0.22
  -4  -8   1    0.36    0.15
  -4  -8   1    0.12    0.12
   3   8  -1    2.21    0.28
   3   8  -1    2.09    0.30
  -3  -8   1    2.40    0.26
  -3  -8   1    2.08    0.20
   2   8  -1    0.70    0.18
   2   8  -1    0.53    0.19
  -2  -8   1    0.75    0.18
  -2  -8   1    0.69    0.13
   1   8  -1    2.99    0.30
   1   8  -1    2.69    0.24
  -1  -8   1    2.30    0.23
  -1  -8   1    2.79    0.24
   0   8  -1   18.93    0.81
   0   8  -1   16.71    0.64
   0  -8   1   17.43    0.72
  -1   8  -1   -0.05    0.17
   1  -8   1    0.22    0.14
   1  -8   1    0.57    0.17
  -2   8  -1    2.66    0.37
   2  -8   1    3.00    0.32
   2  -8   1    2.92    0.30
  -3   8  -1    0.29    0.23
  -3   8  -1    0.28    0.26
   3  -8   1    0.35    0.20
  -4   8  -1    2.74    0.42
  -4   8  -1    3.58    0.43
   4  -8   1    3.09    0.40
  -5   8  -1    0.28    0.35
  -5   8  -1    0.48    0.31
   5  -8   1    0.64    0.31
   9   7  -1    0.19    0.41
  -9  -7   1    0.63    0.33
   8   7  -1    0.94    0.35
  -8  -7   1    0.57    0.27
   7   7  -1    5.34    0.54
  -7  -7   1    5.42    0.32
  -7  -7   1    5.00    0.42
   6   7  -1    2.85    0.28
   6   7  -1    2.99    0.36
  -6  -7   1    2.97    0.33
  -6  -7   1    2.95    0.26
   5   7  -1    5.38    0.43
   5   7  -1    4.32    0.32
  -5  -7   1    3.93    0.25
  -5  -7   1    3.99    0.33
   4   7  -1    4.58    0.32
   4   7  -1    4.51    0.36
  -4  -7   1    4.72    0.25
  -4  -7   1    5.15    0.34
   3   7  -1   17.79    0.77
  -3  -7   1   18.29    0.73
  -3  -7   1   18.24    0.65
   2   7  -1   11.81    0.53
   2   7  -1   10.86    0.51
  -2  -7   1   11.06    0.50
  -2  -7   1    9.85    0.43
   1   7  -1    0.28    0.12
   1   7  -1    0.33    0.15
  -1  -7   1    0.30    0.11
  -1  -7   1    0.39    0.11
   0   7  -1    2.76    0.29
   0   7  -1    3.11    0.20
   0  -7   1    3.07    0.23
   0  -7   1    2.56    0.22
  -1   7  -1   22.49    0.93
   1  -7   1   22.39    0.86
  -2   7  -1   12.32    0.59
  -2   7  -1   12.30    0.63
   2  -7   1   12.28    0.57
  -3   7  -1    4.41    0.37
  -3   7  -1    3.97    0.40
   3  -7   1    4.07    0.36
  -4   7  -1    2.55    0.36
  -4   7  -1    2.17    0.35
   4  -7   1    2.80    0.35
  -5   7  -1    3.54    0.43
  -5   7  -1    4.41    0.48
   5  -7   1    3.56    0.45
  -6   7  -1    0.45    0.35
  -6   7  -1    0.36    0.34
   6  -7   1    0.70    0.32
   9   6  -1    1.12    0.41
  -9  -6   1    0.02    0.29
   8   6  -1    0.61    0.33
  -8  -6   1    0.31    0.26
   7   6  -1   14.16    0.76
   7   6  -1   13.93    0.59
  -7  -6   1   14.50    0.69
  -7  -6   1   13.44    0.56
   6   6  -1    0.80    0.16
   6   6  -1    0.68    0.16
   6   6  -1    0.71    0.24
  -6  -6   1    0.69    0.19
   5   6  -1    0.09    0.12
   5   6  -1    0.06    0.18
  -5  -6   1    0.08    0.11
  -5  -6   1    0.19    0.12
   4   6  -1    0.56    0.21
   4   6  -1    0.65    0.14
  -4  -6   1    0.46    0.10
  -4  -6   1    0.70    0.15
   3   6  -1   13.10    0.60
   3   6  -1   13.07    0.56
  -3  -6   1   13.41    0.49
   2   6  -1  112.23    3.74
   2   6  -1  115.78    3.75
  -2  -6   1  119.58    3.72
  -2  -6   1  112.76    3.65
   1   6  -1   23.83    0.92
   1   6  -1   25.12    0.89
  -1  -6   1   24.15    0.85
  -1  -6   1   24.71    0.89
   0   6  -1    8.78    0.44
   0   6  -1    8.35    0.35
   0  -6   1    8.64    0.39
   0  -6   1    8.38    0.37
  -1   6  -1    3.63    0.29
   1  -6   1    3.07    0.22
   1  -6   1    3.14    0.23
  -2   6  -1    0.07    0.14
  -2   6  -1    0.03    0.12
   2  -6   1    0.13    0.12
  -3   6  -1    0.05    0.17
  -3   6  -1   -0.12    0.15
   3  -6   1    0.09    0.15
  -4   6  -1   61.49    2.17
  -4   6  -1   63.06    2.20
   4  -6   1   61.85    2.17
  -5   6  -1    0.16    0.25
  -5   6  -1    0.41    0.24
   5  -6   1    0.43    0.22
  -6   6  -1   17.84    0.88
  -6   6  -1   18.07    0.91
   6  -6   1   18.75    0.90
  -7   6  -1    3.99    0.54
  -7   6  -1    4.27    0.54
   7  -6   1    4.52    0.56
   9   5  -1    0.38    0.36
  -9  -5   1   -0.02    0.27
   8   5  -1    0.72    0.23
   8   5  -1    0.53    0.33
  -8  -5   1    0.77    0.24
   7   5  -1   17.10    0.84
   7   5  -1   14.97    0.65
  -7  -5   1   15.35    0.61
  -7  -5   1   16.28    0.73
   6   5  -1   77.90    2.59
   6   5  -1   77.55    2.75
  -6  -5   1   81.67    2.67
  -6  -5   1   78.94    2.57
   5   5  -1   18.71    0.84
   5   5  -1   19.03    0.72
  -5  -5   1   20.36    0.78
  -5  -5   1   19.29    0.71
   4   5  -1   21.74    0.79
   4   5  -1   20.94    0.88
  -4  -5   1   20.93    0.74
   3   5  -1    7.64    0.40
   3   5  -1    7.78    0.37
  -3  -5   1    7.71    0.36
  -3  -5   1    7.30    0.30
   2   5  -1    3.86    0.26
   2   5  -1    3.80    0.24
  -2  -5   1    3.95    0.23
  -2  -5   1    3.97    0.18
   1   5  -1   41.05    1.40
   1   5  -1   40.90    1.37
  -1  -5   1   39.98    1.36
  -1  -5   1   39.74    1.32
   0   5  -1   21.11    0.79
   0   5  -1   20.57    0.71
   0  -5   1   19.21    0.71
   0  -5   1   20.50    0.74
   0  -5   1   20.35    0.72
  -1   5  -1    3.11    0.22
  -1   5  -1    2.53    0.23
  -1   5  -1    2.97    0.12
   1  -5   1    2.87    0.13
   1  -5   1    3.25    0.20
  -2   5  -1   33.79    1.20
  -2   5  -1   33.72    1.22
   2  -5   1   33.37    1.19
  -3   5  -1  152.82    5.23
  -3   5  -1  163.00    5.14
   3  -5   1  162.08    5.14
  -4   5  -1    2.19    0.27
  -4   5  -1    2.14    0.28
   4  -5   1    1.84    0.25
  -5   5  -1    2.34    0.31
  -5   5  -1    2.33    0.34
   5  -5   1    2.45    0.32
  -6   5  -1    0.82    0.25
  -6   5  -1    1.10    0.28
   6  -5   1    1.18    0.26
  -7   5  -1   -0.05    0.27
  -7   5  -1   -0.68    0.29
   7  -5   1   -0.20    0.27
   9   4  -1    3.39    0.43
   9   4  -1    4.12    0.58
  -9  -4   1    3.49    0.46
   8   4  -1    0.11    0.20
   8   4  -1    0.24    0.30
  -8  -4   1    0.35    0.24
   7   4  -1    3.85    0.33
   7   4  -1    3.83    0.43
  -7  -4   1    3.39    0.34
  -7  -4   1    3.40    0.24
   6   4  -1    1.09    0.25
   6   4  -1    1.42    0.18
  -6  -4   1    1.70    0.23
  -6  -4   1    1.40    0.16
   5   4  -1   27.81    0.98
   5   4  -1   29.36    1.12
  -5  -4   1   29.14    1.04
  -5  -4   1   26.32    0.96
   4   4  -1    1.75    0.15
   4   4  -1    1.79    0.23
  -4  -4   1    1.83    0.17
  -4  -4   1    1.55    0.14
   3   4  -1    5.68    0.27
   3   4  -1    5.64    0.33
   3   4  -1    5.56    0.23
  -3  -4   1    5.59    0.23
  -3  -4   1    5.68    0.28
   2   4  -1   98.06    3.16
   2   4  -1  103.07    3.26
   2   4  -1   99.65    3.22
  -2  -4   1  100.27    3.21
  -2  -4   1  100.25    3.16
   1   4  -1   21.49    0.76
   1   4  -1   23.71    0.81
   1   4  -1   22.98    0.82
  -1  -4   1   23.43    0.76
  -1  -4   1   22.38    0.79
   0   4  -1   16.42    0.57
   0   4  -1   16.11    0.62
   0  -4   1   16.16    0.57
   0  -4   1   16.29    0.59
   0  -4   1   15.80    0.57
  -1   4  -1   23.83    0.74
  -1   4  -1   22.92    0.83
  -1   4  -1   22.93    0.85
   1  -4   1   23.07    0.74
   1  -4   1   22.75    0.81
  -2   4  -1    5.43    0.30
  -2   4  -1    5.10    0.28
   2  -4   1    5.81    0.29
  -3   4  -1   68.47    2.24
  -3   4  -1   66.01    2.24
   3  -4   1   66.20    2.24
  -4   4  -1    2.22    0.26
  -4   4  -1    2.73    0.26
   4  -4   1    2.51    0.26
  -5   4  -1   -0.04    0.17
  -5   4  -1    0.16    0.15
   5  -4   1    0.18    0.16
   5  -4   1   -0.03    0.08
  -6   4  -1   15.46    0.72
  -6   4  -1   14.89    0.72
   6  -4   1   15.42    0.75
  -7   4  -1    9.59    0.59
  -7   4  -1    9.93    0.60
   7  -4   1    8.89    0.62
  -8   4  -1    9.25    0.66
   8  -4   1    9.94    0.69
   9   3  -1    6.89    0.54
   9   3  -1    5.90    0.63
  -9  -3   1    6.64    0.56
   8   3  -1    0.29    0.21
   8   3  -1    0.12    0.27
  -8  -3   1    0.00    0.23
   7   3  -1    9.15    0.60
   7   3  -1    9.82    0.49
  -7  -3   1    9.47    0.52
  -7  -3   1    9.38    0.42
   6   3  -1   30.71    1.20
   6   3  -1   29.45    1.08
  -6  -3   1   31.55    1.13
  -6  -3   1   28.48    1.03
   5   3  -1   13.10    0.61
   5   3  -1   11.90    0.50
  -5  -3   1   12.68    0.53
  -5  -3   1   12.01    0.47
   4   3  -1   16.72    0.60
   4   3  -1   17.12    0.70
  -4  -3   1   16.22    0.64
  -4  -3   1   16.36    0.59
   3   3  -1   37.82    1.33
   3   3  -1   38.11    1.26
   3   3  -1   36.32    1.23
  -3  -3   1   38.42    1.28
  -3  -3   1   38.97    1.24
   2   3  -1    0.30    0.07
   2   3  -1    0.24    0.09
   2   3  -1    0.27    0.04
  -2  -3   1    0.27    0.06
   1   3  -1  117.81    3.74
   1   3  -1  118.46    3.74
   1   3  -1  117.08    3.68
  -1  -3   1  115.88    3.72
   0   3  -1   17.73    0.63
   0   3  -1   17.54    0.59
   0   3  -1   16.37    0.59
   0  -3   1   17.72    0.61
   0  -3   1   16.81    0.59
   0  -3   1   17.75    0.60
  -1   3  -1    7.76    0.26
  -1   3  -1    7.49    0.32
  -1   3  -1    7.64    0.33
   1  -3   1    7.24    0.31
   1  -3   1    7.95    0.26
  -2   3  -1   20.04    0.72
  -2   3  -1   20.06    0.73
   2  -3   1   19.65    0.72
  -3   3  -1   83.94    2.70
  -3   3  -1   84.78    2.70
   3  -3   1   83.76    2.60
   3  -3   1   77.48    2.60
   3  -3   1   82.78    2.70
  -4   3  -1    9.93    0.44
  -4   3  -1    8.59    0.36
  -4   3  -1    8.52    0.47
   4  -3   1   10.88    0.48
   4  -3   1    8.78    0.36
  -5   3  -1    5.39    0.34
  -5   3  -1    5.87    0.36
   5  -3   1    5.00    0.36
   5  -3   1    5.21    0.28
  -6   3  -1    1.05    0.20
  -6   3  -1    1.18    0.23
   6  -3   1    1.26    0.24
   6  -3   1    1.42    0.18
  -7   3  -1    4.95    0.44
  -7   3  -1    5.49    0.42
   7  -3   1    4.23    0.43
  -8   3  -1    0.38    0.30
   9   2  -1    4.84    0.51
   9   2  -1    4.89    0.62
  -9  -2   1    4.75    0.50
   8   2  -1    3.88    0.40
   8   2  -1    3.38    0.48
  -8  -2   1    4.01    0.41
   7   2  -1    8.22    0.54
   7   2  -1    8.82    0.46
  -7  -2   1    7.20    0.45
  -7  -2   1    7.36    0.38
   6   2  -1    5.07    0.32
   6   2  -1    5.57    0.41
  -6  -2   1    4.85    0.28
  -6  -2   1    5.54    0.35
   5   2  -1   14.53    0.57
   5   2  -1   14.06    0.64
  -5  -2   1   13.87    0.53
   4   2  -1    4.09    0.28
   4   2  -1    4.14    0.22
  -4  -2   1    4.08    0.24
  -4  -2   1    4.12    0.20
   3   2  -1   86.60    2.78
   3   2  -1   85.03    2.70
  -3  -2   1   84.64    2.72
  -3  -2   1   82.18    2.69
   2   2  -1    8.75    0.37
   2   2  -1    9.03    0.33
   2   2  -1    8.80    0.30
  -2  -2   1    8.66    0.33
  -2  -2   1    8.15    0.33
   1   2  -1   98.27    3.11
   1   2  -1   98.48    3.13
  -1  -2   1   98.76    3.13
  -1  -2   1   94.64    3.11
  -1  -2   1  100.87    3.07
  -1  -2   1   97.90    3.10
   0   2  -1    2.38    0.10
   0   2  -1    2.29    0.13
   0   2  -1    1.69    0.15
   0  -2   1    2.37    0.11
   0  -2   1    2.29    0.11
   0  -2   1    1.95    0.12
   0  -2   1    2.35    0.13
   0  -2   1    2.26    0.13
  -1   2  -1   26.30    0.90
  -1   2  -1   27.08    0.84
  -1   2  -1   26.76    0.91
  -1   2  -1   25.69    0.89
   1  -2   1   25.77    0.88
   1  -2   1   27.44    0.84
  -2   2  -1    0.13    0.07
  -2   2  -1    0.21    0.07
   2  -2   1    0.23    0.07
   2  -2   1    0.20    0.04
   2  -2   1    0.21    0.04
  -3   2  -1    0.89    0.12
  -3   2  -1    0.89    0.12
  -3   2  -1    0.94    0.11
   3  -2   1    0.88    0.13
   3  -2   1    0.91    0.10
  -4   2  -1    1.79    0.17
  -4   2  -1    1.58    0.18
   4  -2   1    1.69    0.16
   4  -2   1    1.52    0.18
  -5   2  -1    5.68    0.33
  -5   2  -1    5.57    0.31
   5  -2   1    4.93    0.30
   5  -2   1    5.79    0.35
  -6   2  -1    0.14    0.14
  -6   2  -1   -0.25    0.13
   6  -2   1   -0.11    0.14
   6  -2   1   -0.10    0.15
  -7   2  -1    0.00    0.19
  -7   2  -1    0.16    0.17
   7  -2   1    0.06    0.18
   7  -2   1   -0.17    0.19
  -8   2  -1    0.42    0.28
   8  -2   1    0.54    0.29
  -9   2  -1    3.76    0.53
   9  -2   1    4.97    0.59
   9   1  -1    1.11    0.38
   9   1  -1    0.94    0.33
  -9  -1   1    0.82    0.31
   8   1  -1    6.10    0.45
   8   1  -1    6.74    0.55
  -8  -1   1    5.47    0.47
   7   1  -1    1.38    0.29
   7   1  -1    0.82    0.22
  -7  -1   1    1.38    0.19
  -7  -1   1    1.17    0.23
   6   1  -1   24.31    0.89
   6   1  -1   23.19    0.94
  -6  -1   1   22.71    0.90
  -6  -1   1   21.33    0.83
   5   1  -1    0.44    0.13
   5   1  -1    0.49    0.15
  -5  -1   1    0.32    0.09
  -5  -1   1    0.60    0.16
   4   1  -1    6.52    0.35
   4   1  -1    6.93    0.31
  -4  -1   1    6.88    0.29
  -4  -1   1    6.46    0.32
   3   1  -1   12.84    0.52
   3   1  -1   13.02    0.48
  -3  -1   1   12.68    0.48
  -3  -1   1   13.02    0.46
   2   1  -1   10.60    0.37
   2   1  -1   10.32    0.41
   2   1  -1   10.52    0.37
  -2  -1   1   10.46    0.37
  -2  -1   1   10.46    0.38
  -2  -1   1   10.09    0.38
   1   1  -1    4.34    0.17
   1   1  -1    4.49    0.18
   1   1  -1    4.43    0.15
   1   1  -1    4.06    0.19
  -1  -1   1    4.57    0.18
  -1  -1   1    4.45    0.17
  -1  -1   1    4.31    0.20
   0   1  -1   42.41    1.32
   0   1  -1   40.05    1.33
   0   1  -1   40.20    1.32
   0  -1   1   41.71    1.30
   0  -1   1   39.97    1.32
   0  -1   1   42.17    1.32
   0  -1   1   43.13    1.30
  -1   1  -1    2.27    0.09
  -1   1  -1    2.08    0.11
  -1   1  -1    2.07    0.11
   1  -1   1    2.26    0.12
   1  -1   1    2.28    0.09
   1  -1   1    2.17    0.11
   1  -1   1    1.93    0.11
  -2   1  -1   92.54    2.87
  -2   1  -1   90.03    2.88
  -2   1  -1   89.60    2.87
   2  -1   1   91.50    2.87
   2  -1   1   90.54    2.89
   2  -1   1   89.30    2.87
  -3   1  -1  115.83    3.71
  -3   1  -1  118.59    3.75
  -3   1  -1  118.39    3.74
   3  -1   1  112.42    3.72
   3  -1   1  120.03    3.75
  -4   1  -1    0.82    0.14
  -4   1  -1    0.77    0.11
   4  -1   1    0.58    0.12
   4  -1   1    0.85    0.13
  -5   1  -1    8.41    0.37
  -5   1  -1    9.27    0.44
   5  -1   1    8.03    0.41
  -6   1  -1   22.12    0.84
  -6   1  -1   20.02    0.76
   6  -1   1   20.00    0.84
   6  -1   1   19.62    0.81
  -7   1  -1    1.39    0.25
  -7   1  -1    1.60    0.24
   7  -1   1    1.74    0.28
   7  -1   1    1.89    0.41
  -8   1  -1    1.58    0.29
   8  -1   1    1.87    0.33
   8  -1   1    1.14    0.28
  -9   1  -1    2.79    0.43
   9  -1   1    3.13    0.49
   9   0  -1    3.49    0.45
   9   0  -1    3.07    0.46
  -9   0   1    3.07    0.43
   8   0  -1    2.12    0.33
   8   0  -1    2.45    0.37
  -8   0   1    1.84    0.31
   7   0  -1    1.97    0.28
   7   0  -1    2.13    0.32
  -7   0   1    1.99    0.29
  -7   0   1    1.87    0.23
   6   0  -1    5.37    0.40
   6   0  -1    4.92    0.35
  -6   0   1    5.36    0.36
  -6   0   1    5.01    0.31
   5   0  -1    3.53    0.28
   5   0  -1    3.63    0.26
  -5   0   1    3.69    0.24
   4   0  -1    8.99    0.41
   4   0  -1    9.15    0.40
  -4   0   1    8.72    0.39
  -4   0   1    8.76    0.37
   3   0  -1    2.88    0.19
   3   0  -1    2.85    0.17
  -3   0   1    2.86    0.16
  -3   0   1    2.85    0.18
   2   0  -1   57.31    1.82
   2   0  -1   52.79    1.81
   2   0  -1   57.20    1.83
  -2   0   1   56.13    1.81
  -2   0   1   58.75    1.82
   1   0  -1   18.01    0.60
   1   0  -1   18.05    0.58
   1   0  -1   16.09    0.59
   1   0  -1   17.80    0.58
  -1   0   1   18.18    0.58
  -1   0   1   17.84    0.60
  -1   0   1   17.79    0.58
  -1   0   1   17.04    0.58
   0   0   1   -0.01    0.01
  -1   0  -1   98.04    2.91
  -1   0  -1   93.08    2.90
  -1   0  -1   83.56    2.91
  -1   0  -1   94.36    2.91
   1   0   1   90.49    2.91
   1   0   1   93.30    2.90
   1   0   1   92.79    2.90
   1   0   1   91.97    2.89
  -2   0  -1    2.59    0.11
  -2   0  -1    2.62    0.13
  -2   0  -1    2.27    0.14
   2   0   1    2.48    0.14
   2   0   1    2.54    0.10
  -3   0  -1   15.90    0.55
  -3   0  -1   16.83    0.60
   3   0   1   16.02    0.55
   3   0   1   16.96    0.61
   3   0   1   16.54    0.61
  -4   0  -1    0.84    0.13
  -4   0  -1    0.81    0.09
   4   0   1    0.82    0.13
   4   0   1    0.63    0.09
   4   0   1    0.94    0.14
  -5   0  -1   14.23    0.59
  -5   0  -1   14.72    0.53
   5   0   1   15.18    0.62
   5   0   1   14.31    0.61
  -6   0  -1    6.13    0.30
  -6   0  -1    6.70    0.38
   6   0   1    6.77    0.39
   6   0   1    6.12    0.40
  -7   0  -1    4.84    0.37
  -7   0  -1    4.78    0.28
   7   0   1    4.89    0.38
   7   0   1    5.51    0.40
  -8   0  -1    7.90    0.53
   8   0   1    7.62    0.54
   8   0   1    7.72    0.53
  -9   0  -1    6.79    0.69
   9   0   1    7.71    0.62
   9   0   1    7.64    0.61
   9  -1  -1   -0.39    0.33
  -9   1   1    0.09    0.32
   8  -1  -1    0.40    0.27
   8  -1  -1    0.15    0.28
  -8   1   1   -0.08    0.25
   7  -1  -1    8.01    0.50
   7  -1  -1    6.98    0.50
  -7   1   1    7.88    0.49
  -7   1   1    7.73    0.58
   6  -1  -1    0.12    0.17
   6  -1  -1    0.38    0.16
  -6   1   1    0.65    0.16
  -6   1   1    0.48    0.17
   5  -1  -1    6.27    0.35
   5  -1  -1    5.37    0.33
  -5   1   1    5.53    0.32
  -5   1   1    5.97    0.34
   4  -1  -1    3.59    0.24
   4  -1  -1    3.50    0.23
  -4   1   1    3.95    0.23
  -4   1   1    3.35    0.22
   3  -1  -1  207.38    6.63
   3  -1  -1  209.39    6.64
  -3   1   1  209.39    6.63
  -3   1   1  214.31    6.63
   2  -1  -1  189.13    5.92
   2  -1  -1  184.53    5.91
  -2   1   1  189.05    5.91
  -2   1   1  194.37    5.92
  -2   1   1  182.25    5.91
   1  -1  -1    5.48    0.22
   1  -1  -1    5.93    0.21
   1  -1  -1    5.24    0.22
  -1   1   1    5.85    0.23
  -1   1   1    5.62    0.23
  -1   1   1    5.85    0.22
   0  -1  -1    9.07    0.31
   0  -1  -1    9.33    0.31
   0  -1  -1    8.49    0.31
   0   1   1    9.05    0.31
   0   1   1    8.81    0.29
   0   1   1    8.98    0.32
   0   1   1    9.21    0.31
  -1  -1  -1   52.11    1.64
  -1  -1  -1   51.41    1.63
  -1  -1  -1   51.90    1.65
   1   1   1   51.58    1.63
   1   1   1   49.57    1.62
   1   1   1   51.07    1.65
   1   1   1   53.05    1.64
  -2  -1  -1   72.56    2.30
  -2  -1  -1   72.82    2.30
   2   1   1   73.28    2.33
   2   1   1   70.62    2.30
   2   1   1   72.21    2.30
  -3  -1  -1   10.58    0.34
  -3  -1  -1   10.03    0.40
  -3  -1  -1   10.34    0.40
   3   1   1   10.23    0.42
  -4  -1  -1    1.56    0.16
  -4  -1  -1    1.73    0.10
  -4  -1  -1    1.63    0.16
   4   1   1    1.71    0.18
   4   1   1    1.73    0.09
  -5  -1  -1   32.21    1.06
  -5  -1  -1   32.71    1.15
   5   1   1   32.45    1.16
   5   1   1   32.66    1.19
  -6  -1  -1   22.98    0.87
  -6  -1  -1   21.18    0.74
   6   1   1   23.06    0.87
   6   1   1   20.26    0.87
  -7  -1  -1   23.32    0.82
  -7  -1  -1   24.01    0.97
   7   1   1   25.41    1.01
   7   1   1   23.28    0.97
  -8  -1  -1   -0.20    0.19
   8   1   1   -0.20    0.24
   8   1   1   -0.15    0.21
  -9  -1  -1    1.02    0.29
   9   1   1    1.14    0.31
   9   1   1    1.04    0.36
 -10  -1  -1   -0.07    0.33
  10   1   1    0.34    0.35
  10   1   1    1.21    0.43
   8  -2  -1    2.52    0.39
  -8   2   1    3.77    0.45
   7  -2  -1   13.68    0.66
   7  -2  -1   13.74    0.70
  -7   2   1   14.43    0.69
  -7   2   1   13.22    0.68
   6  -2  -1   21.59    0.85
   6  -2  -1   22.46    0.91
  -6   2   1   19.69    1.03
  -6   2   1   21.86    0.88
   5  -2  -1    0.54    0.14
   5  -2  -1    0.30    0.15
  -5   2   1    0.49    0.15
  -5   2   1    0.54    0.15
   4  -2  -1   44.37    1.53
   4  -2  -1   46.40    1.58
  -4   2   1   45.69    1.56
  -4   2   1   45.81    1.55
   3  -2  -1    1.25    0.15
   3  -2  -1    1.05    0.12
  -3   2   1    1.11    0.14
  -3   2   1    1.10    0.14
   2  -2  -1   14.42    0.49
   2  -2  -1   13.75    0.53
  -2   2   1   14.40    0.53
  -2   2   1   13.80    0.51
  -2   2   1   13.37    0.49
   1  -2  -1   27.10    0.94
   1  -2  -1   28.71    0.96
   1  -2  -1   27.60    0.94
  -1   2   1   29.63    0.97
  -1   2   1   28.91    0.94
  -1   2   1   30.06    0.93
   0  -2  -1    0.08    0.03
   0  -2  -1    0.11    0.04
   0  -2  -1    0.08    0.05
   0   2   1    0.10    0.03
   0   2   1    0.09    0.05
   0   2   1    0.12    0.04
   0   2   1    0.07    0.04
   0   2   1    0.02    0.04
  -1  -2  -1   14.80    0.49
  -1  -2  -1   14.80    0.50
  -1  -2  -1   14.22    0.51
  -1  -2  -1   14.91    0.50
   1   2   1   14.27    0.52
   1   2   1   14.43    0.50
   1   2   1   14.57    0.50
   1   2   1   14.95    0.49
  -2  -2  -1  851.37   26.36
  -2  -2  -1  835.84   26.21
  -2  -2  -1  833.70   26.33
   2   2   1  832.54   26.51
   2   2   1  853.28   26.23
   2   2   1  817.20   26.24
  -3  -2  -1   38.34    1.21
  -3  -2  -1   38.90    1.27
  -3  -2  -1   38.49    1.27
   3   2   1   38.18    1.21
   3   2   1   37.67    1.31
  -4  -2  -1   18.97    0.69
  -4  -2  -1   18.84    0.61
  -4  -2  -1   18.68    0.69
  -4  -2  -1   18.78    0.60
   4   2   1   18.09    0.73
  -5  -2  -1    8.03    0.38
  -5  -2  -1    7.94    0.38
  -5  -2  -1    7.84    0.28
  -5  -2  -1    8.46    0.29
   5   2   1    7.55    0.41
  -6  -2  -1    0.41    0.11
  -6  -2  -1    0.83    0.17
  -6  -2  -1    0.77    0.10
   6   2   1    0.77    0.17
   6   2   1    0.87    0.20
  -7  -2  -1    1.01    0.21
  -7  -2  -1    0.83    0.13
   7   2   1    1.23    0.27
   7   2   1    1.01    0.22
  -8  -2  -1    0.71    0.22
   8   2   1    0.65    0.29
   8   2   1    0.32    0.22
  -9  -2  -1    0.38    0.27
   9   2   1    0.32    0.27
   9   2   1    1.08    0.35
 -10  -2  -1    8.91    0.66
  10   2   1    9.10    0.75
   8  -3  -1    9.87    0.67
  -8   3   1    9.00    0.71
   7  -3  -1    0.99    0.30
  -7   3   1    1.60    0.30
  -7   3   1    1.45    0.31
   6  -3  -1    7.86    0.49
   6  -3  -1    6.64    0.40
  -6   3   1    7.11    0.46
  -6   3   1    7.85    0.48
   5  -3  -1    0.37    0.16
   5  -3  -1    0.16    0.13
  -5   3   1    0.28    0.16
  -5   3   1    0.48    0.17
   4  -3  -1   21.53    0.78
   4  -3  -1   23.43    0.87
  -4   3   1   21.70    0.84
  -4   3   1   22.36    0.86
   3  -3  -1   26.08    0.95
   3  -3  -1   26.06    0.87
  -3   3   1   25.71    0.95
  -3   3   1   26.40    0.93
  -3   3   1   24.69    0.88
   2  -3  -1   28.21    0.98
   2  -3  -1   27.83    0.91
  -2   3   1   27.52    0.99
  -2   3   1   28.03    0.96
  -2   3   1   27.35    0.91
   1  -3  -1   29.19    0.97
   1  -3  -1   25.72    0.93
  -1   3   1   28.76    0.95
  -1   3   1   28.97    0.99
  -1   3   1   28.75    0.91
   0  -3  -1   14.99    0.53
   0  -3  -1   15.02    0.54
   0  -3  -1   16.83    0.56
   0   3   1   14.96    0.53
   0   3   1   15.49    0.52
   0   3   1   14.66    0.56
  -1  -3  -1  118.02    3.86
  -1  -3  -1  121.63    3.84
  -1  -3  -1  122.99    3.85
   1   3   1  123.93    3.84
   1   3   1  121.72    3.86
   1   3   1  122.05    3.86
  -2  -3  -1  192.21    5.90
  -2  -3  -1  175.79    5.89
  -2  -3  -1  188.94    5.90
   2   3   1  188.88    5.89
   2   3   1  191.41    5.94
  -3  -3  -1   39.82    1.32
  -3  -3  -1   38.77    1.29
  -3  -3  -1   39.62    1.31
   3   3   1   41.30    1.38
   3   3   1   39.48    1.29
  -4  -3  -1    0.06    0.08
  -4  -3  -1    0.02    0.07
  -4  -3  -1    0.09    0.05
   4   3   1    0.11    0.09
   4   3   1    0.02    0.04
  -5  -3  -1    4.75    0.28
  -5  -3  -1    4.52    0.28
  -5  -3  -1    4.71    0.19
   5   3   1    4.68    0.33
  -6  -3  -1   71.06    2.53
  -6  -3  -1   75.30    2.55
  -6  -3  -1   86.17    2.45
   6   3   1   78.11    2.63
   6   3   1   70.09    2.53
  -7  -3  -1   45.06    1.60
   7   3   1   45.47    1.59
   7   3   1   42.41    1.65
  -8  -3  -1    0.30    0.20
   8   3   1   -0.06    0.26
   8   3   1   -0.30    0.20
  -9  -3  -1   -0.28    0.25
   9   3   1   -0.32    0.30
   9   3   1   -0.49    0.23
 -10  -3  -1    0.26    0.35
  10   3   1    0.62    0.35
  10   3   1    0.14    0.45
   8  -4  -1    2.22    0.41
  -8   4   1    2.08    0.40
   7  -4  -1   13.86    0.78
  -7   4   1   14.43    0.78
  -7   4   1   14.81    0.75
   6  -4  -1   10.68    0.60
  -6   4   1    9.40    0.56
  -6   4   1   10.22    0.60
   5  -4  -1    1.93    0.20
   5  -4  -1    1.68    0.27
  -5   4   1    2.13    0.27
  -5   4   1    2.28    0.31
   4  -4  -1   53.06    1.86
   4  -4  -1   49.99    1.73
  -4   4   1   55.50    1.84
  -4   4   1   55.64    1.87
   3  -4  -1   27.58    0.95
   3  -4  -1   31.96    1.08
  -3   4   1   29.74    1.06
  -3   4   1   29.39    1.09
  -3   4   1   27.90    0.97
   2  -4  -1    1.44    0.17
   2  -4  -1    1.36    0.10
  -2   4   1    1.56    0.10
  -2   4   1    1.54    0.18
  -2   4   1    1.55    0.16
   1  -4  -1   34.21    1.18
  -1   4   1   35.56    1.17
  -1   4   1   33.94    1.10
  -1   4   1   34.92    1.20
  -1   4   1   32.99    1.12
   0  -4  -1   10.55    0.40
   0  -4  -1   10.67    0.42
   0   4   1   10.28    0.38
   0   4   1   10.48    0.39
   0   4   1   10.72    0.44
  -1  -4  -1   60.91    1.98
  -1  -4  -1   61.08    1.99
   1   4   1   63.26    2.01
   1   4   1   60.20    2.01
  -2  -4  -1    1.20    0.11
  -2  -4  -1    1.20    0.11
   2   4   1    1.30    0.15
   2   4   1    1.22    0.12
  -3  -4  -1   73.03    2.36
  -3  -4  -1   73.04    2.35
   3   4   1   73.06    2.35
   3   4   1   72.21    2.42
  -4  -4  -1    6.43    0.29
  -4  -4  -1    5.85    0.30
   4   4   1    5.88    0.36
   4   4   1    6.22    0.26
  -5  -4  -1    0.39    0.08
  -5  -4  -1    0.45    0.11
  -5  -4  -1    0.42    0.12
   5   4   1    0.36    0.07
  -6  -4  -1    3.96    0.30
  -6  -4  -1    3.66    0.19
  -6  -4  -1    3.92    0.18
  -6  -4  -1    4.34    0.29
   6   4   1    4.45    0.38
  -7  -4  -1    3.51    0.33
   7   4   1    3.60    0.33
   7   4   1    2.95    0.39
  -8  -4  -1    0.20    0.22
   8   4   1    0.12    0.28
   8   4   1    0.28    0.21
  -9  -4  -1    3.30    0.42
   9   4   1    2.56    0.44
   9   4   1    3.58    0.44
 -10  -4  -1    0.35    0.35
  10   4   1   -0.09    0.40
  10   4   1   -0.22    0.31
   7  -5  -1    4.83    0.54
  -7   5   1    4.13    0.57
  -7   5   1    5.06    0.52
   6  -5  -1    0.16    0.26
  -6   5   1    0.24    0.25
  -6   5   1    1.03    0.29
   5  -5  -1    9.38    0.56
  -5   5   1   10.02    0.58
  -5   5   1    9.45    0.54
   4  -5  -1    6.02    0.42
  -4   5   1    7.28    0.41
  -4   5   1    6.12    0.43
   3  -5  -1    2.40    0.26
  -3   5   1    2.29    0.28
  -2   5   1   26.80    1.03
  -2   5   1   26.98    0.97
   1  -5  -1    4.09    0.25
  -1   5   1    4.24    0.28
  -1   5   1    4.21    0.24
  -1   5   1    4.11    0.17
   0  -5  -1   26.68    0.95
   0  -5  -1   27.05    0.93
   0   5   1   27.19    0.99
   0   5   1   27.52    0.92
   0   5   1   26.27    0.90
  -1  -5  -1   12.09    0.46
  -1  -5  -1   12.04    0.47
   1   5   1   11.99    0.48
   1   5   1   12.42    0.51
  -2  -5  -1    2.26    0.16
  -2  -5  -1    2.02    0.15
   2   5   1    1.85    0.18
   2   5   1    2.03    0.18
  -3  -5  -1    8.99    0.38
  -3  -5  -1    9.07    0.39
   3   5   1    8.94    0.39
   3   5   1    9.18    0.44
  -4  -5  -1    8.56    0.39
  -4  -5  -1    8.71    0.37
   4   5   1    8.02    0.44
   4   5   1    8.73    0.37
  -5  -5  -1    0.91    0.14
  -5  -5  -1    1.21    0.17
   5   5   1    0.92    0.12
   5   5   1    0.73    0.20
  -6  -5  -1    0.49    0.09
  -6  -5  -1    0.10    0.12
  -6  -5  -1    0.39    0.14
   6   5   1    0.45    0.20
  -7  -5  -1   26.22    1.05
  -7  -5  -1   27.69    1.04
   7   5   1   26.49    1.15
  -8  -5  -1    4.52    0.40
   8   5   1    4.17    0.52
   8   5   1    4.52    0.41
  -9  -5  -1    4.52    0.49
   9   5   1    4.12    0.57
   9   5   1    4.61    0.48
 -10  -5  -1    4.89    0.55
  10   5   1    5.73    0.55
  10   5   1    4.20    0.61
   6  -6  -1   13.60    0.78
  -6   6   1   13.64    0.77
  -6   6   1   14.02    0.82
   5  -6  -1    1.00    0.28
  -5   6   1    1.70    0.28
  -5   6   1    0.53    0.28
   4  -6  -1   27.97    1.12
  -4   6   1   27.70    1.08
  -4   6   1   27.48    1.14
   3  -6  -1    9.85    0.53
  -3   6   1   10.56    0.57
  -3   6   1   10.27    0.52
   2  -6  -1    2.19    0.24
  -2   6   1    2.53    0.29
   1  -6  -1    4.95    0.28
  -1   6   1    4.83    0.21
  -1   6   1    5.55    0.31
  -1   6   1    6.42    0.28
  -1   6   1    5.36    0.36
   0  -6  -1   14.00    0.58
   0  -6  -1   14.79    0.57
   0   6   1   14.49    0.54
   0   6   1   14.73    0.63
  -1  -6  -1   19.04    0.70
  -1  -6  -1   19.47    0.72
   1   6   1   18.98    0.76
   1   6   1   19.10    0.72
  -2  -6  -1    1.30    0.15
  -2  -6  -1    1.65    0.16
   2   6   1    1.34    0.18
   2   6   1    1.51    0.19
  -3  -6  -1    8.78    0.39
  -3  -6  -1    9.21    0.40
   3   6   1    8.81    0.46
   3   6   1    9.14    0.42
  -4  -6  -1   -0.02    0.10
  -4  -6  -1    0.31    0.10
   4   6   1    0.37    0.15
   4   6   1    0.13    0.10
  -5  -6  -1   27.50    1.00
  -5  -6  -1   26.33    0.96
   5   6   1   25.84    1.07
   5   6   1   26.19    0.94
  -6  -6  -1    5.47    0.34
  -6  -6  -1    5.51    0.35
   6   6   1    5.75    0.47
   6   6   1    5.71    0.29
  -7  -6  -1    7.00    0.43
  -7  -6  -1    6.49    0.42
   7   6   1    6.18    0.53
  -8  -6  -1    3.91    0.40
   8   6   1    4.39    0.46
   8   6   1    4.17    0.54
   9   6   1    8.41    0.58
   9   6   1    8.74    1.19
 -10  -6  -1    0.90    0.35
  10   6   1    0.71    0.43
   6  -7  -1    0.39    0.34
  -6   7   1    0.22    0.55
  -6   7   1    0.58    0.40
   5  -7  -1    0.41    0.28
  -5   7   1   -0.19    0.26
  -5   7   1   -0.22    0.29
   4  -7  -1    6.87    0.50
  -4   7   1    6.22    0.49
  -4   7   1    6.75    0.54
   3  -7  -1   26.76    1.08
  -3   7   1   27.27    1.07
  -3   7   1   27.38    1.14
   2  -7  -1    0.73    0.19
  -2   7   1    0.31    0.18
  -2   7   1    0.28    0.19
   1  -7  -1   15.93    0.67
   1  -7  -1   16.41    0.64
  -1   7   1   14.30    0.71
   0  -7  -1   -0.10    0.12
   0  -7  -1    0.12    0.09
   0   7   1    0.12    0.14
   0   7   1    0.12    0.10
  -1  -7  -1   36.59    1.29
  -1  -7  -1   35.51    1.29
   1   7   1   36.36    1.29
   1   7   1   40.59    1.38
  -2  -7  -1    9.32    0.42
  -2  -7  -1    8.75    0.40
   2   7   1    9.05    0.45
   2   7   1    8.59    0.45
  -3  -7  -1   13.91    0.56
  -3  -7  -1   14.26    0.62
   3   7   1   14.09    0.61
   3   7   1   13.60    0.63
  -4  -7  -1    9.11    0.43
  -4  -7  -1    7.93    0.39
   4   7   1    8.31    0.43
   4   7   1    8.46    0.49
  -5  -7  -1    7.57    0.41
  -5  -7  -1    6.62    0.37
   5   7   1    7.31    0.50
   5   7   1    7.53    0.39
  -6  -7  -1    0.12    0.15
  -6  -7  -1    0.04    0.14
   6   7   1    0.38    0.23
   6   7   1   -0.15    0.13
  -7  -7  -1    0.16    0.18
  -7  -7  -1    0.38    0.19
   7   7   1    0.57    0.29
  -8  -7  -1    3.74    0.39
  -8  -7  -1    2.83    0.39
   8   7   1    3.48    0.48
  -9  -7  -1    5.09    0.50
   9   7   1    4.51    0.65
   5  -8  -1    0.74    0.34
  -5   8   1    0.78    0.48
  -5   8   1    0.14    0.30
   4  -8  -1    5.63    0.51
  -4   8   1    6.09    0.56
  -4   8   1    5.79    0.50
   3  -8  -1    3.73    0.39
  -3   8   1    3.88    0.43
  -3   8   1    3.27    0.45
   2  -8  -1   10.00    0.51
   2  -8  -1    9.95    0.55
  -2   8   1    9.17    0.57
   1  -8  -1    0.21    0.14
   1  -8  -1    0.01    0.17
  -1   8   1   -0.03    0.18
   0  -8  -1   25.79    0.97
   0  -8  -1   26.11    0.99
   0   8   1   26.38    1.07
   0   8   1   25.04    0.91
  -1  -8  -1    9.19    0.44
  -1  -8  -1    8.96    0.44
   1   8   1    8.60    0.44
   1   8   1    8.49    0.51
  -2  -8  -1    0.22    0.14
  -2  -8  -1    0.25    0.13
   2   8   1    0.36    0.18
   2   8   1    0.21    0.17
  -3  -8  -1    2.73    0.24
  -3  -8  -1    2.69    0.26
   3   8   1    3.20    0.31
   3   8   1    2.59    0.31
  -4  -8  -1    7.07    0.41
  -4  -8  -1    6.78    0.37
   4   8   1    7.17    0.49
   4   8   1    7.52    0.44
  -5  -8  -1    8.69    0.47
  -5  -8  -1    8.49    0.44
   5   8   1    7.79    0.47
   5   8   1    9.16    0.57
  -6  -8  -1   35.32    1.29
  -6  -8  -1   30.27    1.33
   6   8   1   34.48    1.39
   6   8   1   34.72    1.23
  -7  -8  -1   -0.13    0.20
  -7  -8  -1    0.23    0.20
   7   8   1    0.13    0.26
  -8  -8  -1    6.03    0.48
  -8  -8  -1    4.63    0.44
   8   8   1    5.31    0.63
  -9  -8  -1    4.27    0.50
   9   8   1    3.15    0.58
   4  -9  -1   17.93    0.93
  -4   9   1   17.96    0.99
  -4   9   1   18.77    0.94
   3  -9  -1    0.29    0.24
   3  -9  -1    0.69    0.28
  -3   9   1    0.31    0.33
   2  -9  -1    0.94    0.26
   2  -9  -1    0.73    0.22
  -2   9   1    0.54    0.27
   1  -9  -1    3.48    0.33
   1  -9  -1    3.18    0.38
  -1   9   1    3.54    0.42
   0  -9  -1    0.00    0.14
   0  -9  -1    0.11    0.18
   0   9   1    0.04    0.21
  -1  -9  -1   62.09    2.12
  -1  -9  -1   61.05    2.12
   1   9   1   63.66    2.23
   1   9   1   62.07    2.10
  -2  -9  -1   26.87    1.03
  -2  -9  -1   27.00    1.02
   2   9   1   25.88    1.04
   2   9   1   27.94    1.12
  -3  -9  -1    1.91    0.25
  -3  -9  -1    2.58    0.28
   3   9   1    1.59    0.28
   3   9   1    2.11    0.31
  -4  -9  -1    5.60    0.39
  -4  -9  -1    6.26    0.49
   4   9   1    5.39    0.47
   4   9   1    5.78    0.45
  -5  -9  -1   20.68    0.90
  -5  -9  -1   22.30    0.89
   5   9   1   21.69    1.00
   5   9   1   21.99    0.91
  -6  -9  -1    2.12    0.29
  -6  -9  -1    1.97    0.27
   6   9   1    2.04    0.35
   6   9   1    2.12    0.30
  -7  -9  -1   -0.14    0.20
  -7  -9  -1    0.09    0.22
   7   9   1    0.19    0.34
  -8  -9  -1    2.42    0.39
   8   9   1    2.60    0.46
  -9  -9  -1    4.25    0.54
   9   9   1    4.04    0.64
   3 -10  -1    3.60    0.47
   3 -10  -1    5.33    0.59
  -3  10   1    4.00    0.55
   2 -10  -1    5.50    0.45
   2 -10  -1    5.35    0.52
   1 -10  -1    3.98    0.45
   1 -10  -1    5.43    0.41
  -1  10   1    3.76    0.52
   0 -10  -1   31.10    1.16
   0 -10  -1   29.21    1.18
   0  10   1   29.38    1.28
  -1 -10  -1   -0.03    0.18
  -1 -10  -1   -0.25    0.17
   1  10   1    0.36    0.28
  -2 -10  -1    0.25    0.20
  -2 -10  -1    0.64    0.21
   2  10   1    0.49    0.22
   2  10   1    0.24    0.28
  -3 -10  -1   -0.05    0.18
  -3 -10  -1    0.19    0.18
   3  10   1   -0.05    0.24
   3  10   1    0.18    0.25
  -4 -10  -1    0.43    0.19
  -4 -10  -1    0.50    0.22
   4  10   1    0.21    0.25
   4  10   1    0.13    0.28
  -5 -10  -1   11.74    0.58
  -5 -10  -1   11.96    0.63
   5  10   1   11.17    0.72
   5  10   1   11.77    0.66
  -6 -10  -1    2.56    0.35
  -6 -10  -1    2.70    0.31
   6  10   1    2.48    0.45
   6  10   1    3.16    0.43
  -7 -10  -1    1.14    0.30
   7  10   1    1.20    0.41
  -8 -10  -1    0.31    0.30
   8  10   1    0.31    0.44
   2 -11  -1    0.04    0.31
   2 -11  -1    0.10    0.34
  -2  11   1    0.04    0.38
   1 -11  -1    5.02    0.47
   1 -11  -1    6.61    0.55
  -1  11   1    6.42    0.67
   0 -11  -1    3.10    0.45
   0 -11  -1    4.21    0.40
  -1 -11  -1    0.24    0.23
  -1 -11  -1    0.30    0.23
   1  11   1    0.27    0.34
  -2 -11  -1    1.13    0.27
  -2 -11  -1    1.24    0.28
   2  11   1    1.68    0.37
  -3 -11  -1    0.79    0.24
  -3 -11  -1    0.53    0.25
   3  11   1    1.15    0.34
   3  11   1    0.71    0.31
  -4 -11  -1    0.34    0.24
  -4 -11  -1    0.22    0.23
   4  11   1    1.03    0.32
   4  11   1    0.38    0.30
  -5 -11  -1    1.64    0.32
  -5 -11  -1    1.81    0.32
   5  11   1    2.18    0.42
  -6 -11  -1    0.59    0.30
   6  11   1    0.41    0.32
   6  11   1    0.92    0.40
  -7 -11  -1   -0.01    0.31
   7  11   1   -0.25    0.43
   0 -12  -1    2.22    0.50
   0 -12  -1    1.87    0.40
   0  12   1    2.22    0.49
  -1 -12  -1    4.56    0.46
  -1 -12  -1    3.66    0.48
   1  12   1    3.77    0.55
  -2 -12  -1    3.01    0.39
  -2 -12  -1    3.42    0.47
   2  12   1    3.11    0.52
  -3 -12  -1    0.51    0.27
  -3 -12  -1    0.81    0.31
   3  12   1    0.27    0.45
  -4 -12  -1    1.99    0.37
   4  12   1    2.35    0.42
   4  12   1    2.27    0.43
  -5 -12  -1    0.01    0.29
   5  12   1   -0.06    0.39
   5  12   1    0.14    0.36
  -6 -12  -1    0.55    0.32
   6  12   1    0.13    0.62
   6  12   1   -0.43    0.36
   4  12  -2    0.55    0.37
   4  12  -2    0.17    0.37
  -4 -12   2   -0.37    0.28
   3  12  -2    1.15    0.40
  -3 -12   2    1.38    0.35
   2  12  -2    1.66    0.43
   1  12  -2    1.07    0.42
  -1 -12   2    1.31    0.33
   0  12  -2    4.47    0.63
   0 -12   2    3.50    0.49
   6  11  -2   -0.03    0.43
   6  11  -2    0.69    0.35
  -6 -11   2    0.13    0.33
   5  11  -2    0.35    0.30
   5  11  -2   -0.40    0.35
  -5 -11   2    0.50    0.30
   4  11  -2    0.29    0.32
   4  11  -2    0.38    0.33
  -4 -11   2    0.44    0.35
   3  11  -2    1.19    0.35
   3  11  -2    0.75    0.32
  -3 -11   2    0.76    0.29
   2  11  -2    1.30    0.36
  -2 -11   2    1.13    0.29
   1  11  -2    0.30    0.29
  -1 -11   2    0.01    0.20
  -1 -11   2    0.35    0.23
   0  11  -2    7.25    0.94
   0 -11   2    9.77    0.56
   0 -11   2    9.29    0.58
  -1  11  -2    5.62    0.62
   1 -11   2    4.73    0.56
   1 -11   2    6.71    0.52
  -2  11  -2    3.84    0.55
   2 -11   2    2.82    0.42
   2 -11   2    3.29    0.43
   7  10  -2    8.12    0.75
  -7 -10   2    9.18    0.66
   6  10  -2    0.29    0.30
   6  10  -2    0.05    0.35
  -6 -10   2    0.00    0.28
   5  10  -2    3.79    0.45
   5  10  -2    4.64    0.51
  -5 -10   2    4.09    0.43
   4  10  -2    5.22    0.50
   4  10  -2    5.20    0.52
  -4 -10   2    4.37    0.44
   3  10  -2   11.45    0.64
   3  10  -2   10.84    0.64
  -3 -10   2   10.56    0.60
   2  10  -2    0.05    0.23
   2  10  -2   -0.12    0.22
  -2 -10   2    0.12    0.16
  -2 -10   2    0.41    0.20
   1  10  -2    2.77    0.37
  -1 -10   2    2.41    0.29
  -1 -10   2    2.54    0.32
   0  10  -2    1.84    0.37
   0 -10   2    1.53    0.26
   0 -10   2    1.22    0.26
  -1  10  -2    9.65    0.68
   1 -10   2    9.56    0.57
   1 -10   2    9.83    0.57
  -2  10  -2   16.35    0.92
   2 -10   2   16.59    0.80
   2 -10   2   15.82    0.78
  -3  10  -2    2.82    0.47
   3 -10   2    1.77    0.34
   3 -10   2    2.66    0.40
   8   9  -2    5.34    0.68
  -8  -9   2    5.14    0.56
   7   9  -2    1.93    0.30
   7   9  -2    1.37    0.38
  -7  -9   2    2.27    0.35
   6   9  -2    0.68    0.32
   6   9  -2    0.70    0.27
  -6  -9   2    0.29    0.26
   5   9  -2    0.86    0.26
   5   9  -2    0.73    0.30
  -5  -9   2    0.86    0.25
   4   9  -2    9.10    0.60
   4   9  -2    9.88    0.57
  -4  -9   2    9.83    0.53
   3   9  -2   22.26    0.97
   3   9  -2   24.50    1.00
  -3  -9   2   21.73    0.81
  -3  -9   2   22.81    0.94
   2   9  -2   30.60    1.22
  -2  -9   2   29.49    1.07
  -2  -9   2   31.35    1.17
   1   9  -2   -0.32    0.18
   1   9  -2    0.02    0.15
  -1  -9   2    0.09    0.14
  -1  -9   2   -0.11    0.15
   0   9  -2    8.41    0.56
   0  -9   2    9.21    0.46
   0  -9   2    8.88    0.49
  -1   9  -2   25.54    1.12
   1  -9   2   26.44    1.01
   1  -9   2   25.51    1.03
  -2   9  -2    1.22    0.31
   2  -9   2    1.47    0.28
   2  -9   2    1.26    0.24
  -3   9  -2    4.81    0.53
   3  -9   2    4.46    0.47
   3  -9   2    4.55    0.43
  -4   9  -2    1.46    0.52
  -4   9  -2    0.89    0.38
   4  -9   2    1.03    0.34
  -5   9  -2   -0.39    0.35
  -5   9  -2    1.05    0.43
   5  -9   2   -0.32    0.31
   8   8  -2    0.11    0.38
  -8  -8   2    0.61    0.30
   7   8  -2   12.96    0.81
  -7  -8   2   13.76    0.63
  -7  -8   2   12.04    0.67
   6   8  -2    6.67    0.54
   6   8  -2    7.48    0.49
  -6  -8   2    7.71    0.50
   5   8  -2    0.34    0.21
   5   8  -2    0.02    0.21
  -5  -8   2   -0.14    0.17
   4   8  -2   34.80    1.28
   4   8  -2   33.14    1.32
  -4  -8   2   31.98    1.12
  -4  -8   2   34.53    1.27
   3   8  -2   37.85    1.37
   3   8  -2   37.14    1.37
  -3  -8   2   35.81    1.33
  -3  -8   2   34.13    1.20
   2   8  -2    1.48    0.24
   2   8  -2    1.87    0.27
  -2  -8   2    2.06    0.25
  -2  -8   2    1.37    0.18
   1   8  -2    0.10    0.14
   1   8  -2   -0.12    0.15
  -1  -8   2   -0.05    0.11
  -1  -8   2    0.17    0.14
   0   8  -2    0.82    0.22
   0   8  -2    0.37    0.12
   0  -8   2    0.39    0.14
   0  -8   2    0.25    0.13
  -1   8  -2   19.39    0.90
   1  -8   2   20.57    0.84
   1  -8   2   22.02    0.83
  -2   8  -2   14.20    0.74
   2  -8   2   14.46    0.66
   2  -8   2   14.44    0.66
  -3   8  -2   19.09    0.87
  -3   8  -2   19.08    0.91
   3  -8   2   19.68    0.85
  -4   8  -2    0.13    0.28
  -4   8  -2    0.31    0.26
   4  -8   2    0.10    0.24
  -5   8  -2    3.20    0.48
   9   7  -2    0.97    0.47
  -9  -7   2    0.30    0.32
   8   7  -2   10.02    0.70
  -8  -7   2    8.59    0.60
   7   7  -2    7.34    0.61
  -7  -7   2    6.62    0.48
  -7  -7   2    6.55    0.41
   6   7  -2    1.22    0.22
   6   7  -2    1.16    0.31
  -6  -7   2    0.96    0.23
   5   7  -2    1.39    0.28
   5   7  -2    1.39    0.22
  -5  -7   2    1.29    0.23
   4   7  -2   -0.06    0.15
   4   7  -2   -0.14    0.17
  -4  -7   2    0.06    0.08
  -4  -7   2    0.13    0.14
   3   7  -2    0.78    0.18
   3   7  -2    0.74    0.19
  -3  -7   2    0.98    0.17
  -3  -7   2    0.92    0.13
   2   7  -2    7.39    0.41
   2   7  -2    7.42    0.42
  -2  -7   2    6.81    0.31
  -2  -7   2    7.63    0.39
   1   7  -2    1.38    0.21
   1   7  -2    1.32    0.20
  -1  -7   2    1.39    0.19
  -1  -7   2    1.14    0.16
   0   7  -2   13.69    0.54
   0   7  -2   14.26    0.65
   0  -7   2   13.53    0.55
   0  -7   2   13.76    0.59
  -1   7  -2   13.02    0.62
  -1   7  -2   12.50    0.45
   1  -7   2   13.33    0.55
   1  -7   2   12.06    0.46
   1  -7   2   12.91    0.56
  -2   7  -2    1.20    0.24
  -2   7  -2    1.47    0.26
   2  -7   2    1.54    0.22
   2  -7   2    1.35    0.20
  -3   7  -2    0.03    0.17
  -3   7  -2   -0.09    0.21
   3  -7   2    0.35    0.19
  -4   7  -2   16.55    0.78
  -4   7  -2   16.12    0.82
   4  -7   2   16.84    0.79
  -5   7  -2    5.52    0.50
  -5   7  -2    5.06    0.53
   5  -7   2    4.71    0.47
  -6   7  -2    2.32    0.41
  -6   7  -2    2.34    0.40
   6  -7   2    2.59    0.41
   9   6  -2    5.07    0.68
  -9  -6   2    6.69    0.56
   8   6  -2    0.78    0.37
  -8  -6   2    1.25    0.31
   7   6  -2    4.15    0.49
  -7  -6   2    3.67    0.38
  -7  -6   2    3.88    0.33
   6   6  -2    3.15    0.22
   6   6  -2    3.24    0.37
  -6  -6   2    3.47    0.28
  -6  -6   2    3.40    0.31
   5   6  -2    0.24    0.10
   5   6  -2    0.19    0.14
   5   6  -2   -0.15    0.17
  -5  -6   2    0.30    0.15
   4   6  -2    1.46    0.12
   4   6  -2    1.47    0.20
   4   6  -2    1.66    0.27
  -4  -6   2    1.50    0.13
  -4  -6   2    2.14    0.24
   3   6  -2   17.17    0.68
   3   6  -2   14.73    0.55
   3   6  -2   16.86    0.71
  -3  -6   2   15.95    0.55
  -3  -6   2   16.51    0.66
   2   6  -2    0.60    0.15
   2   6  -2    0.52    0.14
   2   6  -2    0.48    0.11
  -2  -6   2    0.57    0.08
   1   6  -2   11.27    0.52
   1   6  -2   11.55    0.48
  -1  -6   2   10.78    0.47
  -1  -6   2   10.99    0.42
   0   6  -2    2.12    0.24
   0   6  -2    2.53    0.18
   0  -6   2    2.65    0.19
   0  -6   2    2.68    0.20
  -1   6  -2    1.70    0.21
  -1   6  -2    1.77    0.12
   1  -6   2    1.61    0.15
   1  -6   2    2.07    0.19
   1  -6   2    1.78    0.18
  -2   6  -2    1.46    0.21
  -2   6  -2    1.97    0.27
   2  -6   2    1.43    0.23
  -3   6  -2    8.83    0.48
  -3   6  -2    8.85    0.50
   3  -6   2    8.71    0.46
  -4   6  -2    8.62    0.50
  -4   6  -2    8.16    0.51
   4  -6   2    7.94    0.48
  -5   6  -2    0.10    0.20
  -5   6  -2    0.01    0.23
   5  -6   2    0.17    0.22
  -6   6  -2    0.45    0.26
  -6   6  -2    0.18    0.29
   6  -6   2    0.30    0.25
  -7   6  -2    0.24    0.33
  -7   6  -2    0.37    0.35
   7  -6   2   -0.15    0.32
   9   5  -2    1.03    0.43
  -9  -5   2    0.34    0.32
   8   5  -2   14.29    0.87
  -8  -5   2   15.03    0.75
   7   5  -2    4.99    0.33
   7   5  -2    5.50    0.48
  -7  -5   2    5.51    0.41
  -7  -5   2    5.14    0.32
   6   5  -2    3.81    0.40
   6   5  -2    3.39    0.24
  -6  -5   2    3.40    0.26
  -6  -5   2    3.10    0.30
   5   5  -2    3.33    0.25
   5   5  -2    3.35    0.33
   5   5  -2    3.40    0.20
  -5  -5   2    3.47    0.28
   4   5  -2    0.18    0.11
   4   5  -2    0.08    0.07
   4   5  -2    0.29    0.15
   4   5  -2    0.14    0.07
  -4  -5   2   -0.06    0.10
   3   5  -2   14.02    0.57
   3   5  -2   13.22    0.46
   3   5  -2   14.08    0.62
  -3  -5   2   13.65    0.48
  -3  -5   2   14.50    0.57
   2   5  -2    5.90    0.32
   2   5  -2    5.79    0.31
   2   5  -2    5.10    0.21
  -2  -5   2    5.26    0.28
  -2  -5   2    5.65    0.21
   1   5  -2    2.86    0.22
   1   5  -2    2.79    0.20
   1   5  -2    2.67    0.16
  -1  -5   2    2.77    0.19
  -1  -5   2    2.95    0.15
   0   5  -2   12.68    0.54
   0   5  -2   12.38    0.48
   0  -5   2   12.31    0.47
   0  -5   2   12.54    0.50
  -1   5  -2    6.61    0.35
  -1   5  -2    6.63    0.35
  -1   5  -2    6.92    0.27
   1  -5   2    6.90    0.28
   1  -5   2    7.01    0.33
   1  -5   2    6.92    0.32
  -2   5  -2    6.42    0.36
  -2   5  -2    6.45    0.34
   2  -5   2    6.68    0.34
  -3   5  -2   21.18    0.86
   3  -5   2   22.36    0.85
  -4   5  -2   13.71    0.63
  -4   5  -2   12.88    0.61
   4  -5   2   13.49    0.62
  -5   5  -2    0.53    0.22
  -5   5  -2    0.42    0.20
   5  -5   2    0.57    0.20
  -6   5  -2    1.22    0.26
  -6   5  -2    0.44    0.23
   6  -5   2    0.69    0.27
  -7   5  -2    3.48    0.44
  -7   5  -2    4.11    0.48
  -8   5  -2    0.00    0.34
   8  -5   2    0.92    0.37
   9   4  -2    2.23    0.49
  -9  -4   2    1.55    0.36
   8   4  -2   17.38    0.92
   8   4  -2   18.31    0.77
  -8  -4   2   17.96    0.85
   7   4  -2    0.32    0.26
   7   4  -2    0.14    0.16
  -7  -4   2    0.46    0.15
  -7  -4   2    0.28    0.18
   6   4  -2    0.51    0.23
   6   4  -2    0.42    0.13
  -6  -4   2    0.61    0.17
  -6  -4   2    0.29    0.12
   5   4  -2   -0.01    0.09
   5   4  -2    0.41    0.19
  -5  -4   2    0.52    0.12
  -5  -4   2    0.22    0.12
   4   4  -2   22.64    0.76
   4   4  -2   22.48    0.81
   4   4  -2   20.86    0.95
  -4  -4   2   22.65    0.83
   3   4  -2   13.95    0.55
   3   4  -2   13.79    0.60
   3   4  -2   13.96    0.47
  -3  -4   2   14.72    0.56
   2   4  -2    8.97    0.41
   2   4  -2    8.49    0.38
  -2  -4   2    8.37    0.36
   1   4  -2    4.38    0.17
   1   4  -2    4.04    0.24
   1   4  -2    4.40    0.24
  -1  -4   2    4.19    0.22
  -1  -4   2    4.35    0.17
   0   4  -2   47.28    1.54
   0   4  -2   47.83    1.59
   0  -4   2   47.27    1.55
   0  -4   2   44.93    1.51
  -1   4  -2   82.40    2.67
  -1   4  -2   81.19    2.60
  -1   4  -2   81.66    2.69
   1  -4   2   83.60    2.64
   1  -4   2   81.28    2.61
  -2   4  -2    3.97    0.25
  -2   4  -2    4.30    0.27
   2  -4   2    4.34    0.25
   2  -4   2    4.08    0.16
  -3   4  -2    0.26    0.13
  -3   4  -2    0.14    0.12
   3  -4   2    0.21    0.10
  -4   4  -2    1.62    0.23
  -4   4  -2    1.94    0.24
   4  -4   2    2.27    0.24
  -5   4  -2    0.35    0.22
  -5   4  -2    0.24    0.18
   5  -4   2    0.19    0.17
   5  -4   2    0.39    0.09
  -6   4  -2    9.20    0.51
  -6   4  -2    7.85    0.51
   6  -4   2    8.37    0.52
  -7   4  -2    7.22    0.53
  -7   4  -2    7.47    0.52
   7  -4   2    6.47    0.53
  -8   4  -2    9.61    0.67
   8  -4   2   10.27    0.71
   9   3  -2   -0.02    0.27
  -9  -3   2    0.81    0.32
   8   3  -2    8.62    0.66
   8   3  -2    8.57    0.52
  -8  -3   2    8.54    0.57
   7   3  -2    0.78    0.28
   7   3  -2    1.07    0.21
  -7  -3   2    0.39    0.20
  -7  -3   2    0.49    0.15
   6   3  -2    2.40    0.34
   6   3  -2    1.99    0.22
  -6  -3   2    1.83    0.26
  -6  -3   2    1.66    0.20
   5   3  -2   34.80    1.27
   5   3  -2   31.21    1.13
  -5  -3   2   33.80    1.19
  -5  -3   2   32.69    1.14
   4   3  -2   25.21    0.88
  -4  -3   2   26.28    0.91
  -4  -3   2   26.55    0.94
   3   3  -2   24.72    0.91
   3   3  -2   23.28    0.78
   3   3  -2   23.52    0.78
   3   3  -2   23.99    0.84
  -3  -3   2   23.72    0.85
   2   3  -2    2.73    0.20
   2   3  -2    2.88    0.18
  -2  -3   2    2.85    0.17
   1   3  -2    3.02    0.18
   1   3  -2    3.15    0.19
  -1  -3   2    2.91    0.16
   0   3  -2  218.96    6.83
   0   3  -2  218.35    6.85
   0   3  -2  220.53    6.88
   0  -3   2  220.51    6.86
   0  -3   2  215.99    6.86
   0  -3   2  213.49    6.82
  -1   3  -2   39.17    1.36
  -1   3  -2   41.94    1.32
  -1   3  -2   42.15    1.38
   1  -3   2   40.19    1.35
   1  -3   2   41.47    1.33
  -2   3  -2   35.71    1.22
  -2   3  -2   35.96    1.23
   2  -3   2   35.09    1.21
   2  -3   2   35.95    1.15
  -3   3  -2   37.06    1.26
  -3   3  -2   36.65    1.25
   3  -3   2   35.51    1.17
   3  -3   2   36.14    1.26
   3  -3   2   35.32    1.17
  -4   3  -2   50.18    1.68
  -4   3  -2   54.28    1.91
   4  -3   2   46.14    1.60
   4  -3   2   47.96    1.61
  -5   3  -2   55.30    1.87
  -5   3  -2   53.67    1.84
   5  -3   2   56.89    1.89
   5  -3   2   49.59    1.77
  -6   3  -2   -0.02    0.14
  -6   3  -2    0.02    0.15
   6  -3   2    0.11    0.14
   6  -3   2   -0.21    0.16
  -7   3  -2   13.31    0.67
  -7   3  -2   13.24    0.69
   7  -3   2   14.22    0.72
  -8   3  -2    1.16    0.30
   8  -3   2    1.50    0.37
  -9   3  -2    0.46    0.33
   9  -3   2    0.29    0.34
   9   2  -2    9.60    0.61
   9   2  -2    7.26    0.69
  -9  -2   2    8.78    0.64
   8   2  -2    1.72    0.38
   8   2  -2    2.03    0.31
  -8  -2   2    1.97    0.32
   7   2  -2    0.35    0.25
   7   2  -2    0.08    0.18
  -7  -2   2   -0.27    0.18
  -7  -2   2    0.16    0.15
   6   2  -2    2.13    0.24
   6   2  -2    2.30    0.32
  -6  -2   2    2.67    0.27
  -6  -2   2    2.26    0.21
   5   2  -2    9.61    0.42
   5   2  -2   10.15    0.52
  -5  -2   2    9.10    0.41
  -5  -2   2   10.01    0.46
   4   2  -2   24.68    0.85
   4   2  -2   24.49    0.95
  -4  -2   2   24.99    0.87
  -4  -2   2   24.36    0.89
   3   2  -2   88.87    2.91
   3   2  -2   99.54    2.96
   3   2  -2   91.49    3.00
  -3  -2   2   89.07    2.95
  -3  -2   2   89.03    2.94
   2   2  -2    0.16    0.06
   2   2  -2    0.00    0.07
   2   2  -2    0.09    0.03
   2   2  -2    0.07    0.04
  -2  -2   2    0.06    0.05
   1   2  -2   87.14    2.76
   1   2  -2   86.19    2.78
  -1  -2   2   85.83    2.75
   0   2  -2  963.13   30.49
   0   2  -2  978.00   30.46
   0  -2   2 1000.00   30.26
   0  -2   2  974.70   30.44
   0  -2   2  962.55   30.25
   0  -2   2  925.85   30.35
  -1   2  -2   40.50    1.34
  -1   2  -2   41.02    1.35
  -1   2  -2   40.77    1.32
   1  -2   2   40.78    1.33
   1  -2   2   40.70    1.33
   1  -2   2   41.42    1.32
  -2   2  -2    0.16    0.06
  -2   2  -2    0.09    0.06
   2  -2   2    0.17    0.07
   2  -2   2    0.15    0.05
   2  -2   2    0.13    0.05
  -3   2  -2   -0.06    0.06
  -3   2  -2    0.06    0.07
   3  -2   2    0.11    0.09
   3  -2   2    0.04    0.06
   3  -2   2    0.04    0.06
  -4   2  -2   12.31    0.52
  -4   2  -2   13.01    0.50
   4  -2   2   12.39    0.49
   4  -2   2   12.39    0.54
  -5   2  -2   57.62    1.89
  -5   2  -2   57.56    1.93
   5  -2   2   54.96    1.88
   5  -2   2   55.80    1.94
  -6   2  -2   11.73    0.56
  -6   2  -2   11.80    0.51
   6  -2   2   11.24    0.52
   6  -2   2   11.24    0.57
  -7   2  -2    1.96    0.30
  -7   2  -2    1.68    0.22
   7  -2   2    1.97    0.26
   7  -2   2    1.47    0.27
  -8   2  -2    8.91    0.59
   8  -2   2    9.77    0.62
  -9   2  -2    8.58    0.63
   9  -2   2    6.81    0.63
   9   1  -2    0.74    0.41
   9   1  -2    1.14    0.34
  -9  -1   2    0.33    0.31
   8   1  -2    0.21    0.22
   8   1  -2    0.02    0.32
  -8  -1   2    0.70    0.26
   7   1  -2   24.28    1.04
   7   1  -2   24.38    0.97
  -7  -1   2   23.38    0.92
  -7  -1   2   23.83    0.99
   6   1  -2    0.27    0.15
   6   1  -2    0.49    0.20
  -6  -1   2    0.20    0.12
  -6  -1   2   -0.07    0.15
   5   1  -2    7.99    0.40
   5   1  -2    8.49    0.48
  -5  -1   2    8.86    0.40
  -5  -1   2    9.74    0.43
   4   1  -2   94.97    3.08
   4   1  -2   97.08    3.16
  -4  -1   2   94.91    3.08
  -4  -1   2   95.90    3.10
   3   1  -2   43.51    1.50
   3   1  -2   44.01    1.44
  -3  -1   2   43.85    1.45
  -3  -1   2   44.24    1.46
   2   1  -2    9.91    0.41
   2   1  -2   10.13    0.36
  -2  -1   2    9.92    0.38
  -2  -1   2    9.98    0.38
  -2  -1   2    9.93    0.36
   1   1  -2   48.79    1.57
   1   1  -2   48.27    1.51
   1   1  -2   45.85    1.53
   1   1  -2   47.37    1.55
  -1  -1   2   48.71    1.51
  -1  -1   2   47.23    1.53
   0   1  -2  110.03    3.48
   0   1  -2  109.97    3.50
   0   1  -2  109.01    3.50
   0   1  -2  110.39    3.47
   0  -1   2  112.45    3.50
   0  -1   2  107.99    3.50
   0  -1   2  109.57    3.48
   0  -1   2  116.27    3.47
  -1   1  -2    1.81    0.10
  -1   1  -2    1.77    0.11
  -1   1  -2    1.67    0.10
  -1   1  -2    1.73    0.10
   1  -1   2    1.74    0.10
   1  -1   2    1.59    0.10
   1  -1   2    1.72    0.10
  -2   1  -2   70.43    2.30
  -2   1  -2   72.18    2.31
  -2   1  -2   71.37    2.29
   2  -1   2   72.82    2.30
   2  -1   2   70.69    2.29
   2  -1   2   73.01    2.29
  -3   1  -2    0.52    0.09
  -3   1  -2    0.43    0.08
   3  -1   2    0.51    0.09
   3  -1   2    0.45    0.10
   3  -1   2    0.40    0.08
  -4   1  -2   21.30    0.73
  -4   1  -2   21.09    0.78
   4  -1   2   21.14    0.77
   4  -1   2   20.54    0.79
  -5   1  -2   22.12    0.80
  -5   1  -2   24.24    0.88
   5  -1   2   22.33    0.85
   5  -1   2   21.68    0.94
  -6   1  -2    8.76    0.46
  -6   1  -2    8.65    0.39
   6  -1   2    8.52    0.46
   6  -1   2    8.60    0.46
  -7   1  -2    4.86    0.38
  -7   1  -2    4.80    0.29
   7  -1   2    3.87    0.38
   7  -1   2    4.87    0.39
  -8   1  -2    7.31    0.51
   8  -1   2    7.44    0.53
   8  -1   2    7.27    0.52
  -9   1  -2    0.54    0.30
   9  -1   2    0.67    0.36
   9   0  -2   12.14    1.05
   9   0  -2   12.90    0.82
  -9   0   2   13.66    0.83
   8   0  -2   17.37    0.82
   8   0  -2   15.78    0.86
  -8   0   2   16.58    0.82
   7   0  -2    5.69    0.48
   7   0  -2    5.88    0.43
  -7   0   2    5.97    0.44
  -7   0   2    5.61    0.42
   6   0  -2    0.43    0.18
   6   0  -2    0.58    0.21
  -6   0   2    0.34    0.15
  -6   0   2    0.30    0.16
   5   0  -2    6.21    0.35
   5   0  -2    6.14    0.38
  -5   0   2    6.30    0.34
  -5   0   2    6.44    0.36
   4   0  -2    0.70    0.14
   4   0  -2    0.50    0.12
  -4   0   2    0.51    0.12
  -4   0   2    0.72    0.12
   3   0  -2    3.04    0.21
   3   0  -2    3.01    0.18
  -3   0   2    2.97    0.18
  -3   0   2    3.32    0.19
   2   0  -2   19.17    0.66
   2   0  -2   19.40    0.69
  -2   0   2   19.15    0.66
  -2   0   2   18.57    0.67
   1   0  -2   50.52    1.61
   1   0  -2   49.91    1.58
   1   0  -2   49.14    1.58
  -1   0   2   49.49    1.58
  -1   0   2   47.86    1.60
  -1   0   2   50.20    1.58
   0   0  -2    1.05    0.08
   0   0  -2    1.10    0.05
   0   0  -2    0.99    0.08
   0   0   2    1.11    0.07
   0   0   2    1.12    0.09
   0   0   2    1.11    0.05
   0   0   2    1.06    0.07
  -1   0  -2    0.40    0.06
  -1   0  -2    0.31    0.05
  -1   0  -2    0.26    0.04
   1   0   2    0.32    0.04
   1   0   2    0.33    0.05
   1   0   2    0.38    0.06
   1   0   2    0.32    0.05
  -2   0  -2   -0.04    0.04
  -2   0  -2    0.02    0.03
  -2   0  -2    0.03    0.05
   2   0   2    0.03    0.04
   2   0   2    0.02    0.05
   2   0   2   -0.03    0.05
  -3   0  -2    0.53    0.09
  -3   0  -2    0.45    0.09
  -3   0  -2    0.42    0.08
   3   0   2    0.33    0.09
   3   0   2    0.44    0.06
  -4   0  -2    2.53    0.18
  -4   0  -2    2.58    0.13
  -4   0  -2    2.40    0.19
   4   0   2    2.55    0.13
   4   0   2    2.27    0.20
   4   0   2    2.48    0.20
  -5   0  -2    3.64    0.23
  -5   0  -2    3.40    0.17
   5   0   2    3.43    0.25
   5   0   2    3.16    0.17
   5   0   2    3.14    0.25
  -6   0  -2    0.04    0.08
  -6   0  -2   -0.09    0.12
   6   0   2    0.02    0.14
   6   0   2   -0.07    0.15
  -7   0  -2    1.50    0.25
  -7   0  -2    1.26    0.16
   7   0   2    1.37    0.26
   7   0   2    1.60    0.26
  -8   0  -2   -0.14    0.19
   8   0   2   -0.56    0.23
   8   0   2   -0.08    0.21
  -9   0  -2    1.33    0.48
   9   0   2    1.74    0.36
   9   0   2    1.23    0.36
   8  -1  -2    0.25    0.29
   8  -1  -2    0.16    0.29
  -8   1   2   -0.13    0.28
   7  -1  -2    0.91    0.27
   7  -1  -2    1.32    0.27
  -7   1   2    1.08    0.25
  -7   1   2    1.02    0.26
   6  -1  -2    0.35    0.19
   6  -1  -2    0.09    0.19
  -6   1   2    0.44    0.19
  -6   1   2    0.36    0.22
   5  -1  -2    5.27    0.33
   5  -1  -2    4.74    0.33
  -5   1   2    4.75    0.31
  -5   1   2    4.71    0.31
   4  -1  -2   41.92    1.45
   4  -1  -2   42.33    1.46
  -4   1   2   41.75    1.44
  -4   1   2   42.05    1.44
   3  -1  -2   21.78    0.80
   3  -1  -2   21.93    0.79
  -3   1   2   22.00    0.78
  -3   1   2   21.76    0.79
   2  -1  -2    4.40    0.22
   2  -1  -2    4.45    0.22
  -2   1   2    4.25    0.20
  -2   1   2    4.41    0.22
   1  -1  -2    0.39    0.06
   1  -1  -2    0.36    0.05
   1  -1  -2    0.38    0.07
  -1   1   2    0.38    0.05
  -1   1   2    0.18    0.07
  -1   1   2    0.27    0.06
   0  -1  -2    6.25    0.25
   0  -1  -2    6.55    0.26
   0  -1  -2    6.38    0.25
   0   1   2    6.60    0.25
   0   1   2    6.58    0.21
   0   1   2    6.57    0.26
  -1  -1  -2   19.27    0.66
  -1  -1  -2   19.55    0.67
  -1  -1  -2   19.98    0.65
  -1  -1  -2   20.14    0.63
   1   1   2   19.39    0.65
   1   1   2   19.79    0.67
   1   1   2   20.14    0.63
   1   1   2   19.19    0.66
  -2  -1  -2  154.59    5.02
  -2  -1  -2  155.99    5.00
   2   1   2  171.11    5.00
   2   1   2  161.04    5.01
   2   1   2  160.60    5.05
   2   1   2  152.74    5.00
  -3  -1  -2    0.91    0.11
  -3  -1  -2    0.79    0.10
   3   1   2    1.06    0.13
  -4  -1  -2    0.03    0.06
  -4  -1  -2    0.09    0.08
   4   1   2    0.08    0.09
  -5  -1  -2    0.17    0.11
  -5  -1  -2   -0.09    0.09
   5   1   2   -0.02    0.11
  -6  -1  -2    2.93    0.26
   6   1   2    2.59    0.27
   6   1   2    2.85    0.27
  -7  -1  -2    8.50    0.48
   7   1   2    8.61    0.53
   7   1   2    8.90    0.50
  -8  -1  -2   22.41    0.97
   8   1   2   22.21    0.98
   8   1   2   24.89    1.06
  -9  -1  -2    0.12    0.27
   9   1   2    0.05    0.32
   9   1   2    0.92    0.30
 -10  -1  -2    5.08    0.57
  10   1   2    4.63    0.61
  10   1   2    4.04    0.56
   8  -2  -2    2.81    0.44
  -8   2   2    2.81    0.40
   7  -2  -2    5.85    0.50
   7  -2  -2    6.30    0.47
  -7   2   2    6.31    0.48
  -7   2   2    5.42    0.45
   6  -2  -2    3.81    0.35
   6  -2  -2    3.45    0.44
  -6   2   2    3.39    0.36
  -6   2   2    3.69    0.35
   5  -2  -2    0.12    0.14
   5  -2  -2    0.17    0.15
  -5   2   2    0.18    0.15
   4  -2  -2    4.51    0.27
  -4   2   2    4.11    0.28
  -4   2   2    4.35    0.27
   3  -2  -2    1.20    0.15
   3  -2  -2    1.11    0.14
  -3   2   2    1.33    0.16
  -3   2   2    1.17    0.14
   2  -2  -2    0.10    0.07
   2  -2  -2    0.09    0.07
  -2   2   2    0.09    0.06
  -2   2   2   -0.09    0.06
   1  -2  -2    2.93    0.15
   1  -2  -2    2.84    0.16
   1  -2  -2    2.74    0.14
  -1   2   2    2.75    0.17
  -1   2   2    3.02    0.14
   0  -2  -2    0.38    0.04
   0  -2  -2    0.28    0.06
   0  -2  -2    0.33    0.06
   0   2   2    0.33    0.06
   0   2   2    0.36    0.04
   0   2   2    0.35    0.07
  -1  -2  -2    0.46    0.05
  -1  -2  -2    0.38    0.06
  -1  -2  -2    0.40    0.06
   1   2   2    0.46    0.07
   1   2   2    0.58    0.09
   1   2   2    0.49    0.08
   1   2   2    0.40    0.04
  -2  -2  -2  206.17    6.50
  -2  -2  -2  205.08    6.52
  -2  -2  -2  208.59    6.49
   2   2   2  206.86    6.56
   2   2   2  202.77    6.50
   2   2   2  215.79    6.53
  -3  -2  -2    0.51    0.09
  -3  -2  -2    0.58    0.08
   3   2   2    0.59    0.12
  -4  -2  -2   25.46    0.91
  -4  -2  -2   26.08    0.91
   4   2   2   25.87    0.96
  -5  -2  -2    3.00    0.22
  -5  -2  -2    2.67    0.22
   5   2   2    2.92    0.26
  -6  -2  -2   59.49    1.97
  -6  -2  -2   54.16    1.93
   6   2   2   56.21    2.00
  -7  -2  -2   20.00    0.83
   7   2   2   20.28    0.85
   7   2   2   19.80    0.89
  -8  -2  -2    0.34    0.18
   8   2   2    0.19    0.26
   8   2   2    0.10    0.20
  -9  -2  -2    6.33    0.51
   9   2   2    6.58    0.53
   9   2   2    6.75    0.59
 -10  -2  -2    3.26    0.47
  10   2   2    3.02    0.58
  10   2   2    3.58    0.52
   8  -3  -2    2.12    0.41
  -8   3   2    2.10    0.39
   7  -3  -2    1.01    0.29
  -7   3   2    0.48    0.28
  -7   3   2    1.05    0.30
   6  -3  -2    2.71    0.36
   6  -3  -2    2.09    0.29
  -6   3   2    2.55    0.33
  -6   3   2    2.57    0.34
   5  -3  -2    8.31    0.48
   5  -3  -2    7.76    0.41
  -5   3   2    8.17    0.45
  -5   3   2    8.83    0.50
   4  -3  -2    1.65    0.21
   4  -3  -2    1.61    0.19
  -4   3   2    2.09    0.22
   3  -3  -2    0.26    0.09
   3  -3  -2    0.24    0.10
  -3   3   2    0.12    0.11
  -3   3   2    0.30    0.10
   2  -3  -2    2.16    0.18
   2  -3  -2    2.17    0.15
  -2   3   2    2.43    0.20
  -2   3   2    2.17    0.15
   1  -3  -2  241.46    7.59
   1  -3  -2  240.39    7.55
  -1   3   2  230.58    7.55
  -1   3   2  245.37    7.55
  -1   3   2  245.44    7.61
   0  -3  -2  131.21    4.07
   0  -3  -2  125.13    4.05
   0  -3  -2  129.79    4.09
   0  -3  -2  130.21    4.05
   0   3   2  130.69    4.05
   0   3   2  129.14    4.10
   0   3   2  124.37    4.06
  -1  -3  -2   14.60    0.49
  -1  -3  -2   14.28    0.53
   1   3   2   14.39    0.53
   1   3   2   15.19    0.54
   1   3   2   14.37    0.49
  -2  -3  -2   10.78    0.41
  -2  -3  -2   11.01    0.42
  -2  -3  -2   11.09    0.40
   2   3   2   11.13    0.41
   2   3   2   10.98    0.45
  -3  -3  -2   35.55    1.17
  -3  -3  -2   36.27    1.22
  -3  -3  -2   36.63    1.21
   3   3   2   37.29    1.27
   3   3   2   35.69    1.18
  -4  -3  -2    9.45    0.39
  -4  -3  -2    9.39    0.32
  -4  -3  -2    9.72    0.41
   4   3   2    8.97    0.32
   4   3   2    9.54    0.45
  -5  -3  -2    3.85    0.25
  -5  -3  -2    4.26    0.26
   5   3   2    4.18    0.32
  -6  -3  -2    6.01    0.43
  -6  -3  -2    7.90    0.40
   6   3   2    7.98    0.48
  -7  -3  -2   20.31    0.84
  -7  -3  -2   20.39    0.85
   7   3   2   20.32    0.85
   7   3   2   19.38    0.91
  -8  -3  -2    3.37    0.34
   8   3   2    3.90    0.38
   8   3   2    4.56    0.46
  -9  -3  -2    5.68    0.50
   9   3   2    5.03    0.49
   9   3   2    6.23    0.60
 -10  -3  -2    2.07    0.37
  10   3   2    1.68    0.39
  10   3   2    2.95    0.54
   7  -4  -2    2.43    0.56
  -7   4   2    2.41    0.40
  -7   4   2    3.16    0.40
   6  -4  -2    0.35    0.24
  -6   4   2    1.02    0.27
  -6   4   2    0.17    0.22
   5  -4  -2   26.93    1.01
   5  -4  -2   28.64    1.13
  -5   4   2   29.67    1.15
  -5   4   2   29.02    1.09
   4  -4  -2   12.83    0.61
   4  -4  -2   12.62    0.52
  -4   4   2   13.54    0.63
  -4   4   2   13.96    0.59
   3  -4  -2    1.09    0.13
   3  -4  -2    1.54    0.21
  -3   4   2    1.22    0.17
  -3   4   2    1.33    0.21
   2  -4  -2   28.08    1.03
   2  -4  -2   28.60    0.95
  -2   4   2   28.38    1.05
  -2   4   2   28.89    1.00
   1  -4  -2   23.50    0.79
   1  -4  -2   23.77    0.85
  -1   4   2   21.72    0.79
  -1   4   2   23.94    0.81
  -1   4   2   23.55    0.87
   0  -4  -2    0.24    0.06
   0  -4  -2    0.27    0.08
   0   4   2    0.29    0.10
   0   4   2    0.27    0.08
  -1  -4  -2   11.97    0.43
  -1  -4  -2   11.71    0.46
   1   4   2   12.02    0.47
   1   4   2   11.91    0.48
  -2  -4  -2    0.51    0.09
  -2  -4  -2    0.66    0.09
   2   4   2    0.61    0.10
   2   4   2    0.72    0.12
  -3  -4  -2   52.27    1.70
  -3  -4  -2   51.12    1.71
   3   4   2   51.45    1.69
   3   4   2   52.21    1.77
  -4  -4  -2  287.34    8.87
  -4  -4  -2  288.01    8.87
  -4  -4  -2  262.76    8.81
   4   4   2  285.42    8.82
   4   4   2  283.65    8.95
  -5  -4  -2    1.96    0.19
  -5  -4  -2    2.28    0.20
  -5  -4  -2    2.00    0.12
   5   4   2    1.86    0.28
   5   4   2    1.83    0.11
  -6  -4  -2    1.07    0.18
  -6  -4  -2    1.63    0.22
   6   4   2    1.81    0.29
  -7  -4  -2   -0.22    0.16
  -7  -4  -2    0.15    0.15
   7   4   2    0.45    0.24
  -8  -4  -2    4.32    0.41
   8   4   2    4.34    0.45
   8   4   2    4.57    0.43
  -9  -4  -2    5.11    0.48
   9   4   2    5.77    0.51
   9   4   2    4.76    0.60
 -10  -4  -2    1.55    0.38
  10   4   2    1.72    0.38
  10   4   2    1.47    0.46
   7  -5  -2    6.05    0.61
  -7   5   2    6.45    0.77
  -7   5   2    6.47    0.66
   6  -5  -2   13.31    0.74
  -6   5   2   13.30    0.72
  -6   5   2   12.41    0.74
   5  -5  -2    0.15    0.22
  -5   5   2    0.26    0.20
  -5   5   2    0.25    0.24
   4  -5  -2    0.13    0.10
   4  -5  -2   -0.13    0.17
  -4   5   2   -0.12    0.15
  -4   5   2    0.35    0.20
   3  -5  -2   20.93    0.82
   3  -5  -2   19.35    0.68
  -3   5   2   20.31    0.84
  -3   5   2   18.61    0.82
   2  -5  -2   19.74    0.76
  -2   5   2   16.24    0.65
  -2   5   2   18.71    0.72
  -2   5   2   21.19    0.80
   1  -5  -2   23.78    0.86
  -1   5   2   22.38    0.89
  -1   5   2   23.33    0.80
  -1   5   2   21.73    0.79
  -1   5   2   24.11    0.83
   0  -5  -2    9.20    0.40
   0  -5  -2    9.04    0.36
   0   5   2    8.69    0.37
   0   5   2    9.53    0.44
  -1  -5  -2    0.87    0.11
  -1  -5  -2    0.90    0.13
   1   5   2    1.06    0.14
   1   5   2    1.04    0.15
  -2  -5  -2   30.37    1.04
  -2  -5  -2   31.04    1.06
   2   5   2   30.49    1.10
   2   5   2   30.58    1.08
  -3  -5  -2   34.46    1.16
  -3  -5  -2   33.68    1.15
   3   5   2   33.26    1.22
   3   5   2   33.05    1.16
  -4  -5  -2    1.56    0.16
  -4  -5  -2    1.34    0.16
   4   5   2    1.11    0.14
   4   5   2    1.15    0.20
  -5  -5  -2   12.04    0.53
  -5  -5  -2   11.83    0.51
   5   5   2   12.88    0.61
   5   5   2   11.74    0.45
  -6  -5  -2    0.37    0.15
  -6  -5  -2    0.42    0.15
  -6  -5  -2    0.18    0.07
   6   5   2    0.31    0.21
  -7  -5  -2   18.20    0.80
  -7  -5  -2   19.61    0.81
   7   5   2   19.57    0.92
  -8  -5  -2   21.03    0.90
  -8  -5  -2   20.02    0.89
   8   5   2   20.64    1.02
  -9  -5  -2   12.64    0.72
   9   5   2   13.76    0.74
   9   5   2   13.53    0.86
 -10  -5  -2   -0.35    0.30
  10   5   2   -0.34    0.40
  10   5   2   -0.21    0.33
   6  -6  -2    0.08    0.31
  -6   6   2    0.77    0.35
  -6   6   2   -0.03    0.30
   5  -6  -2   35.10    1.41
  -5   6   2   34.18    1.42
  -5   6   2   37.05    1.38
   4  -6  -2    7.92    0.51
  -4   6   2    8.41    0.50
  -4   6   2    7.75    0.53
   3  -6  -2    2.25    0.29
  -3   6   2    2.01    0.29
   2  -6  -2   16.77    0.70
  -2   6   2   16.80    0.67
  -2   6   2   17.46    0.74
  -2   6   2   14.89    0.57
   1  -6  -2   17.03    0.65
  -1   6   2   15.81    0.69
  -1   6   2   15.54    0.62
  -1   6   2   14.55    0.56
  -1   6   2   13.88    0.55
   0  -6  -2    5.85    0.29
   0  -6  -2    5.95    0.32
   0   6   2    5.60    0.29
  -1  -6  -2    0.10    0.10
  -1  -6  -2    0.02    0.07
   1   6   2   -0.05    0.10
   1   6   2    0.03    0.10
  -2  -6  -2   13.51    0.52
  -2  -6  -2   13.94    0.54
   2   6   2   13.29    0.57
   2   6   2   12.83    0.57
  -3  -6  -2   22.20    0.81
  -3  -6  -2   22.62    0.81
   3   6   2   21.18    0.87
   3   6   2   22.19    0.83
  -4  -6  -2    0.25    0.11
  -4  -6  -2    0.39    0.12
   4   6   2    0.31    0.12
   4   6   2    0.47    0.17
  -5  -6  -2    5.35    0.32
  -5  -6  -2    6.00    0.34
   5   6   2    5.37    0.41
   5   6   2    5.21    0.29
  -6  -6  -2    0.88    0.18
   6   6   2    0.77    0.13
   6   6   2    0.72    0.25
  -7  -6  -2    0.45    0.19
  -7  -6  -2    0.81    0.20
   7   6   2    0.84    0.29
  -8  -6  -2    0.34    0.23
  -8  -6  -2    0.31    0.20
   8   6   2    0.37    0.30
  -9  -6  -2    1.66    0.33
   9   6   2    0.92    0.31
   9   6   2    1.79    0.41
 -10  -6  -2   -0.28    0.31
  10   6   2    0.30    0.33
  10   6   2   -0.40    0.42
   6  -7  -2    1.28    0.38
  -6   7   2    0.72    0.55
  -6   7   2    0.79    0.41
   5  -7  -2    6.20    0.56
  -5   7   2    7.59    0.63
  -5   7   2    6.84    0.55
   4  -7  -2    0.22    0.22
  -4   7   2   -0.37    0.23
  -4   7   2   -0.26    0.25
   3  -7  -2    1.00    0.24
  -3   7   2    1.00    0.27
  -3   7   2    1.11    0.24
   2  -7  -2    8.36    0.47
  -2   7   2    8.35    0.46
  -2   7   2    7.73    0.52
   1  -7  -2    4.78    0.34
   1  -7  -2    4.51    0.28
  -1   7   2    5.07    0.25
  -1   7   2    5.04    0.40
   0  -7  -2   43.50    1.53
   0  -7  -2   46.74    1.58
   0   7   2   47.08    1.64
   0   7   2   43.58    1.52
  -1  -7  -2    2.64    0.21
   1   7   2    2.69    0.25
   1   7   2    2.90    0.29
  -2  -7  -2    1.96    0.19
  -2  -7  -2    1.84    0.20
   2   7   2    1.63    0.23
   2   7   2    1.52    0.25
  -3  -7  -2    0.36    0.12
  -3  -7  -2    0.40    0.12
   3   7   2    0.43    0.16
   3   7   2    0.38    0.17
  -4  -7  -2   -0.20    0.10
  -4  -7  -2    0.16    0.11
   4   7   2   -0.06    0.17
   4   7   2    0.06    0.13
  -5  -7  -2    0.52    0.15
  -5  -7  -2    0.36    0.14
   5   7   2    0.22    0.14
   5   7   2    0.32    0.19
  -6  -7  -2   10.20    0.52
  -6  -7  -2   11.13    0.52
   6   7   2   10.11    0.46
   6   7   2    9.81    0.62
  -7  -7  -2    0.17    0.19
  -7  -7  -2    0.28    0.18
   7   7   2    0.50    0.29
  -8  -7  -2    0.75    0.26
  -8  -7  -2    0.70    0.26
   8   7   2    0.79    0.32
  -9  -7  -2   -0.34    0.28
  -9  -7  -2   -0.31    0.48
   9   7   2   -0.19    0.38
   5  -8  -2    2.81    0.47
  -5   8   2    4.24    0.54
  -5   8   2    2.97    0.51
   4  -8  -2    8.58    1.00
  -4   8   2   13.36    0.70
  -4   8   2   11.42    0.76
   3  -8  -2    5.09    0.44
  -3   8   2    5.59    0.47
  -3   8   2    5.63    0.52
   2  -8  -2   -0.01    0.19
   2  -8  -2   -0.01    0.16
  -2   8   2    0.25    0.22
   1  -8  -2    0.40    0.16
   1  -8  -2    0.28    0.18
  -1   8   2    0.02    0.21
   0  -8  -2    1.94    0.21
   0  -8  -2    1.93    0.25
   0   8   2    1.48    0.27
   0   8   2    1.65    0.21
  -1  -8  -2   11.93    0.61
  -1  -8  -2   12.94    0.58
   1   8   2   14.14    0.66
   1   8   2   12.36    0.56
  -2  -8  -2    0.74    0.17
  -2  -8  -2    0.89    0.16
   2   8   2    0.62    0.19
   2   8   2    0.54    0.18
  -3  -8  -2    0.86    0.17
  -3  -8  -2    0.95    0.18
   3   8   2    0.70    0.33
   3   8   2    1.11    0.22
  -4  -8  -2    0.19    0.15
  -4  -8  -2    0.37    0.15
   4   8   2    0.12    0.20
   4   8   2   -0.08    0.15
  -5  -8  -2   -0.09    0.15
  -5  -8  -2    0.13    0.16
   5   8   2    0.13    0.20
   5   8   2   -0.05    0.16
  -6  -8  -2    3.17    0.32
  -6  -8  -2    3.15    0.32
   6   8   2    3.05    0.45
   6   8   2    3.00    0.30
  -7  -8  -2    7.74    0.49
  -7  -8  -2    6.56    0.48
   7   8   2    8.44    0.63
  -8  -8  -2    3.69    0.41
  -8  -8  -2    3.67    0.43
   8   8   2    3.26    0.49
  -9  -8  -2    3.78    0.43
  -9  -8  -2    2.81    0.42
   9   8   2    2.91    0.54
   4  -9  -2    0.44    0.33
  -4   9   2    0.28    0.34
  -4   9   2    0.10    0.37
   3  -9  -2    3.02    0.38
   3  -9  -2    3.01    0.47
  -3   9   2    2.74    0.48
   2  -9  -2    1.56    0.31
   2  -9  -2    1.63    0.26
  -2   9   2    1.59    0.36
   1  -9  -2    1.99    0.30
   1  -9  -2    1.26    0.23
  -1   9   2    1.22    0.30
   0  -9  -2    0.35    0.21
   0  -9  -2    0.44    0.17
   0   9   2    0.56    0.26
  -1  -9  -2   11.16    0.55
  -1  -9  -2   10.77    0.52
   1   9   2   10.31    0.62
   1   9   2   10.61    0.52
  -2  -9  -2   15.34    0.69
  -2  -9  -2   15.94    0.67
   2   9   2   15.73    0.76
   2   9   2   15.32    0.70
  -3  -9  -2   43.66    1.54
  -3  -9  -2   42.47    1.53
   3   9   2   43.99    1.60
   3   9   2   43.04    1.60
  -4  -9  -2    6.92    0.43
  -4  -9  -2    7.64    0.44
   4   9   2    7.29    0.52
   4   9   2    7.98    0.51
  -5  -9  -2    9.04    0.50
  -5  -9  -2    8.88    0.49
   5   9   2    9.32    0.62
   5   9   2    8.44    0.52
  -6  -9  -2   17.12    0.77
  -6  -9  -2   17.20    0.79
   6   9   2   19.00    0.77
   6   9   2   16.49    0.91
  -7  -9  -2    5.85    0.45
  -7  -9  -2    5.74    0.47
   7   9   2    5.88    0.62
  -8  -9  -2    3.02    0.43
  -8  -9  -2    2.14    0.34
   8   9   2    2.28    0.46
  -9  -9  -2    2.55    0.44
   9   9   2    2.71    0.53
   3 -10  -2    2.63    0.43
   3 -10  -2    2.36    0.37
  -3  10   2    3.19    0.54
   2 -10  -2    5.29    0.47
  -2  10   2    5.46    0.61
   1 -10  -2   15.77    0.74
   1 -10  -2   16.71    0.81
  -1  10   2   15.61    0.89
   0 -10  -2    1.40    0.24
   0 -10  -2    0.73    0.26
   0  10   2    1.56    0.35
  -1 -10  -2    0.31    0.21
  -1 -10  -2    0.80    0.21
   1  10   2    0.90    0.27
  -2 -10  -2   33.13    1.22
  -2 -10  -2   32.36    1.24
   2  10   2   33.19    1.34
   2  10   2   31.23    1.24
  -3 -10  -2   46.57    1.69
  -3 -10  -2   48.48    1.70
   3  10   2   48.15    1.76
   3  10   2   47.30    1.79
  -4 -10  -2    0.06    0.19
  -4 -10  -2    0.16    0.20
   4  10   2    0.40    0.30
   4  10   2    0.09    0.23
  -5 -10  -2    1.08    0.23
  -5 -10  -2    1.27    0.27
   5  10   2    0.75    0.34
   5  10   2    0.57    0.27
  -6 -10  -2    5.76    0.44
  -6 -10  -2    4.85    0.43
   6  10   2    4.83    0.45
   6  10   2    4.70    0.58
  -7 -10  -2    3.34    0.47
  -7 -10  -2    4.64    0.44
   7  10   2    4.28    0.59
  -8 -10  -2    9.58    0.66
   8  10   2   10.51    0.86
   1 -11  -2    1.30    0.30
   1 -11  -2    1.25    0.34
  -1  11   2    1.35    0.38
   0 -11  -2   -0.03    0.26
   0 -11  -2   -0.08    0.23
   0  11   2    0.01    0.34
  -1 -11  -2   12.73    0.65
  -1 -11  -2   14.24    0.71
   1  11   2   12.75    0.81
  -2 -11  -2    0.66    0.24
  -2 -11  -2    0.78    0.27
   2  11   2    0.55    0.30
  -3 -11  -2    7.44    0.52
  -3 -11  -2    7.74    0.51
   3  11   2    7.48    0.61
   3  11   2    9.86    0.60
  -4 -11  -2    1.90    0.30
  -4 -11  -2    2.25    0.31
   4  11   2    1.18    0.33
   4  11   2    1.63    0.37
  -5 -11  -2    0.42    0.24
  -5 -11  -2    0.26    0.25
   5  11   2    0.28    0.29
   5  11   2    0.38    0.34
  -6 -11  -2    3.76    0.45
  -6 -11  -2    3.16    0.40
   6  11   2    4.15    0.48
   6  11   2    3.90    0.56
  -7 -11  -2    8.61    0.60
   7  11   2    6.18    0.77
   0 -12  -2    1.08    0.35
   0 -12  -2    1.40    0.35
   0  12   2    1.46    0.48
  -1 -12  -2    4.31    0.48
  -1 -12  -2    3.22    0.42
   1  12   2    3.29    0.52
  -2 -12  -2   14.34    0.77
  -2 -12  -2   13.71    0.72
   2  12   2   13.84    0.88
  -3 -12  -2    0.67    0.27
  -3 -12  -2    0.84    0.30
   3  12   2    1.86    0.54
  -4 -12  -2    2.98    0.37
  -4 -12  -2    2.99    0.39
   4  12   2    2.95    0.45
   4  12   2    3.59    0.50
  -5 -12  -2    0.29    0.31
  -5 -12  -2   -0.22    0.28
   5  12   2   -0.17    0.39
   5  12   2    0.02    0.36
  -6 -12  -2    0.96    0.34
   6  12   2    0.79    0.36
   3  12  -3    4.94    0.63
  -3 -12   3    4.00    0.52
   2  12  -3    1.01    0.39
  -2 -12   3    0.72    0.32
   1  12  -3    6.27    0.67
  -1 -12   3    5.58    0.55
   5  11  -3    3.73    0.53
   5  11  -3    3.42    0.48
  -5 -11   3    3.42    0.44
   4  11  -3    9.11    0.69
   4  11  -3    8.10    0.63
  -4 -11   3    7.63    0.60
   3  11  -3    0.52    0.33
   3  11  -3    0.34    0.30
  -3 -11   3   -0.01    0.31
   2  11  -3   -0.03    0.28
  -2 -11   3    0.17    0.29
  -1 -11   3    0.27    0.37
   0  11  -3    1.14    0.37
   0 -11   3    1.75    0.34
  -1  11  -3   -0.03    0.34
   1 -11   3    0.36    0.28
   1 -11   3    0.79    0.28
  -2  11  -3    0.61    0.38
   2 -11   3    0.82    0.32
   2 -11   3    0.13    0.28
   6  10  -3    6.34    0.57
   6  10  -3    5.20    0.78
  -6 -10   3    3.70    0.50
   5  10  -3    9.29    0.65
   5  10  -3    8.28    0.68
   4  10  -3    0.52    0.29
   4  10  -3    0.39    0.32
  -4 -10   3    0.53    0.25
   3  10  -3    1.08    0.29
   3  10  -3    0.98    0.29
  -3 -10   3    1.18    0.29
   2  10  -3    1.11    0.26
   2  10  -3    0.27    0.25
  -2 -10   3    0.64    0.24
   1  10  -3    0.56    0.28
  -1 -10   3    0.47    0.21
  -1 -10   3    0.76    0.23
   0  10  -3   16.79    0.87
   0 -10   3   16.05    0.77
   0 -10   3   16.82    0.72
  -1  10  -3    0.23    0.30
   1 -10   3    0.27    0.23
   1 -10   3    0.19    0.22
  -2  10  -3    1.39    0.49
   2 -10   3    1.67    0.30
   2 -10   3    1.10    0.30
  -3  10  -3    0.99    0.38
   3 -10   3    1.55    0.35
   3 -10   3    0.38    0.26
   7   9  -3    3.33    0.53
   7   9  -3    2.39    0.37
  -7  -9   3    2.47    0.33
  -7  -9   3    3.17    0.41
   6   9  -3    0.55    0.35
   6   9  -3    0.03    0.26
  -6  -9   3    0.53    0.27
   5   9  -3   15.17    0.83
   5   9  -3   14.79    0.76
  -5  -9   3   14.97    0.74
   4   9  -3    1.30    0.31
   4   9  -3    1.17    0.30
  -4  -9   3    1.14    0.27
   3   9  -3    0.52    0.24
   3   9  -3    0.80    0.27
  -3  -9   3    0.98    0.22
   2   9  -3    0.27    0.21
   2   9  -3   -0.02    0.21
  -2  -9   3   -0.08    0.16
   1   9  -3    0.07    0.21
   1   9  -3    0.05    0.17
  -1  -9   3   -0.05    0.17
  -1  -9   3    0.12    0.13
   0   9  -3    0.19    0.22
   0   9  -3   -0.03    0.22
   0  -9   3    0.23    0.16
  -1   9  -3    7.63    0.56
   1  -9   3    7.95    0.47
   1  -9   3    8.67    0.48
  -2   9  -3    6.00    0.53
   2  -9   3    5.75    0.44
   2  -9   3    7.02    0.47
  -3   9  -3    2.37    0.39
   3  -9   3    2.57    0.35
   3  -9   3    2.24    0.32
  -4   9  -3    0.16    0.36
  -4   9  -3    0.13    0.31
   4  -9   3    0.61    0.28
   4  -9   3    0.34    0.31
  -5   9  -3    1.57    0.40
  -5   9  -3    1.66    0.43
   5  -9   3    1.77    0.39
   8   8  -3    2.52    0.53
  -8  -8   3    2.50    0.42
   7   8  -3    8.15    0.78
  -7  -8   3    9.96    0.71
  -7  -8   3   10.96    0.56
   6   8  -3    5.55    0.44
   6   8  -3    4.12    0.53
  -6  -8   3    4.00    0.41
   5   8  -3   10.43    0.67
   5   8  -3   11.42    0.61
  -5  -8   3    9.84    0.57
   4   8  -3   -0.05    0.23
   4   8  -3    0.09    0.19
  -4  -8   3    0.00    0.18
   3   8  -3    9.60    0.58
   3   8  -3   10.03    0.56
  -3  -8   3   10.62    0.54
   2   8  -3   47.58    1.71
   2   8  -3   49.49    1.69
  -2  -8   3   47.16    1.66
  -2  -8   3   43.17    1.52
   1   8  -3    8.07    0.48
   1   8  -3    7.74    0.43
  -1  -8   3    8.71    0.45
  -1  -8   3    7.45    0.36
   0   8  -3    2.25    0.30
   0   8  -3    2.30    0.23
   0  -8   3    2.60    0.26
   0  -8   3    2.13    0.22
  -1   8  -3    0.72    0.23
   1  -8   3    0.95    0.19
   1  -8   3    0.80    0.19
  -2   8  -3    0.54    0.24
   2  -8   3    0.84    0.21
   2  -8   3    1.08    0.21
  -3   8  -3   17.73    0.83
  -3   8  -3   16.27    0.85
   3  -8   3   17.38    0.79
   3  -8   3   18.43    0.80
  -4   8  -3   32.59    1.38
  -4   8  -3   33.40    1.36
   4  -8   3   34.44    1.34
  -5   8  -3    0.40    0.35
  -5   8  -3    0.31    0.28
   5  -8   3    0.78    0.30
   8   7  -3    0.14    0.37
  -8  -7   3    0.56    0.29
   7   7  -3    7.23    0.65
  -7  -7   3    6.55    0.48
  -7  -7   3    7.45    0.46
   6   7  -3   42.48    1.69
   6   7  -3   42.86    1.54
  -6  -7   3   41.12    1.57
  -6  -7   3   42.93    1.53
   5   7  -3    2.50    0.36
   5   7  -3    2.48    0.33
  -5  -7   3    2.74    0.31
   4   7  -3    3.07    0.37
   4   7  -3    2.73    0.31
  -4  -7   3    3.13    0.31
   3   7  -3    0.27    0.19
   3   7  -3    0.56    0.18
  -3  -7   3    0.44    0.15
   2   7  -3    4.24    0.32
   2   7  -3    5.12    0.36
  -2  -7   3    4.29    0.31
  -2  -7   3    3.68    0.19
   1   7  -3   10.18    0.53
   1   7  -3   10.13    0.47
  -1  -7   3    9.75    0.47
  -1  -7   3    9.48    0.39
   0   7  -3   47.94    1.60
   0   7  -3   47.14    1.70
   0  -7   3   47.86    1.65
   0  -7   3   46.81    1.58
  -1   7  -3    0.07    0.09
  -1   7  -3   -0.05    0.14
   1  -7   3    0.07    0.12
   1  -7   3    0.13    0.13
  -2   7  -3   20.71    0.92
   2  -7   3   22.18    0.89
   2  -7   3   23.68    0.87
  -3   7  -3   44.34    1.65
  -3   7  -3   43.55    1.63
   3  -7   3   45.23    1.60
  -4   7  -3    4.88    0.46
  -4   7  -3    3.79    0.37
   4  -7   3    3.92    0.40
  -5   7  -3   -0.17    0.27
  -5   7  -3    0.54    0.27
   5  -7   3    0.49    0.27
  -6   7  -3    0.90    0.37
  -6   7  -3    0.36    0.33
   6  -7   3    0.68    0.33
   8   6  -3    2.93    0.47
  -8  -6   3    3.00    0.40
   7   6  -3    3.26    0.50
  -7  -6   3    3.58    0.39
  -7  -6   3    3.11    0.34
   6   6  -3    1.08    0.31
  -6  -6   3    0.67    0.21
  -6  -6   3    0.59    0.19
   5   6  -3    8.82    0.58
   5   6  -3    9.99    0.49
  -5  -6   3    9.95    0.51
   4   6  -3   25.50    1.06
   4   6  -3   25.75    0.99
  -4  -6   3   25.67    0.98
   3   6  -3    4.43    0.31
   3   6  -3    4.34    0.34
  -3  -6   3    3.82    0.29
   2   6  -3   31.82    1.23
   2   6  -3   35.62    1.31
  -2  -6   3   34.31    1.21
   1   6  -3   25.34    0.94
   1   6  -3   26.66    0.99
  -1  -6   3   26.25    0.94
  -1  -6   3   23.39    0.84
   0   6  -3    0.29    0.13
   0   6  -3   -0.09    0.09
   0  -6   3   -0.06    0.07
   0  -6   3    0.07    0.09
  -1   6  -3    8.00    0.44
  -1   6  -3    7.66    0.32
   1  -6   3    7.62    0.38
   1  -6   3    7.70    0.37
  -2   6  -3    4.56    0.32
  -2   6  -3    4.36    0.34
   2  -6   3    4.03    0.28
   2  -6   3    3.80    0.20
  -3   6  -3   22.57    0.92
  -3   6  -3   21.08    0.89
   3  -6   3   23.05    0.89
  -4   6  -3    5.57    0.43
  -4   6  -3    6.35    0.45
   4  -6   3    6.34    0.44
  -5   6  -3    7.69    0.54
  -5   6  -3    7.25    0.52
   5  -6   3    8.70    0.54
  -6   6  -3    4.04    0.45
  -6   6  -3    3.54    0.47
   6  -6   3    3.83    0.46
  -7   6  -3    5.03    0.57
  -7   6  -3    5.18    0.55
   7  -6   3    4.46    0.56
   9   5  -3    1.75    0.50
  -9  -5   3    2.62    0.42
   8   5  -3    2.72    0.74
  -8  -5   3    2.04    0.38
   7   5  -3    1.13    0.33
  -7  -5   3    0.72    0.24
  -7  -5   3    1.08    0.21
   6   5  -3   24.68    1.00
   6   5  -3   30.46    1.25
  -6  -5   3   29.92    1.13
  -6  -5   3   32.05    1.08
   5   5  -3   12.39    0.46
   5   5  -3   13.01    0.67
  -5  -5   3   13.27    0.59
  -5  -5   3   12.64    0.55
   4   5  -3    0.13    0.12
   4   5  -3    0.07    0.17
  -4  -5   3    0.12    0.12
   3   5  -3    4.36    0.29
   3   5  -3    4.26    0.35
  -3  -5   3    4.24    0.29
   2   5  -3    0.65    0.14
   2   5  -3    0.61    0.13
  -2  -5   3    0.57    0.11
   1   5  -3   90.89    2.97
   1   5  -3   90.85    2.95
  -1  -5   3   88.86    2.85
  -1  -5   3   89.93    2.93
   0   5  -3    0.10    0.09
   0   5  -3    0.17    0.09
   0  -5   3    0.12    0.07
   0  -5   3    0.13    0.07
  -1   5  -3    5.64    0.26
  -1   5  -3    6.03    0.34
   1  -5   3    5.60    0.28
   1  -5   3    5.84    0.30
  -2   5  -3    6.43    0.37
  -2   5  -3    7.02    0.36
  -2   5  -3    6.78    0.26
   2  -5   3    6.43    0.34
   2  -5   3    6.13    0.27
  -3   5  -3   47.52    1.68
  -3   5  -3   46.26    1.67
   3  -5   3   49.44    1.66
  -4   5  -3    2.23    0.29
  -4   5  -3    2.53    0.29
   4  -5   3    2.13    0.28
  -5   5  -3    1.41    0.26
  -5   5  -3    1.53    0.26
   5  -5   3    1.31    0.25
  -6   5  -3    5.02    0.43
  -6   5  -3    6.50    0.47
   6  -5   3    4.94    0.45
  -7   5  -3    3.11    0.39
  -7   5  -3    3.64    0.47
   7  -5   3    3.36    0.51
  -8   5  -3    0.47    0.35
   8  -5   3    0.53    0.35
   9   4  -3    8.54    0.75
  -9  -4   3    7.94    0.67
   8   4  -3    0.89    0.38
  -8  -4   3    0.44    0.27
   7   4  -3   15.06    0.64
   7   4  -3   16.07    0.85
  -7  -4   3   16.97    0.69
  -7  -4   3   15.93    0.75
   6   4  -3    0.94    0.27
   6   4  -3    0.44    0.14
  -6  -4   3    0.47    0.15
  -6  -4   3    0.33    0.18
   5   4  -3    9.13    0.37
   5   4  -3    9.31    0.53
  -5  -4   3    9.21    0.43
  -5  -4   3    8.65    0.45
   4   4  -3    0.03    0.07
   4   4  -3    0.09    0.14
   4   4  -3    0.10    0.06
  -4  -4   3    0.22    0.11
  -4  -4   3    0.24    0.10
   3   4  -3   18.07    0.75
   3   4  -3   18.84    0.72
  -3  -4   3   18.62    0.71
   2   4  -3    6.86    0.37
   2   4  -3    7.11    0.35
  -2  -4   3    6.82    0.33
   1   4  -3   91.89    2.93
   1   4  -3   88.73    2.93
  -1  -4   3   89.07    2.90
   0   4  -3   69.29    2.19
   0   4  -3   65.82    2.22
   0  -4   3   68.75    2.20
   0  -4   3   65.86    2.14
   0  -4   3   65.37    2.14
  -1   4  -3    7.09    0.30
  -1   4  -3    6.90    0.35
  -1   4  -3    7.18    0.34
   1  -4   3    7.04    0.32
   1  -4   3    6.82    0.30
  -2   4  -3    0.71    0.13
  -2   4  -3    0.86    0.10
  -2   4  -3    0.62    0.13
   2  -4   3    0.80    0.10
   2  -4   3    0.72    0.13
  -3   4  -3    2.19    0.22
   3  -4   3    1.55    0.19
   3  -4   3    1.60    0.14
   3  -4   3    1.57    0.13
  -4   4  -3    0.04    0.13
  -4   4  -3    0.07    0.13
   4  -4   3    0.06    0.08
   4  -4   3    0.07    0.13
   4  -4   3    0.10    0.08
  -5   4  -3   27.04    1.02
   5  -4   3   23.78    0.87
   5  -4   3   26.87    1.03
  -6   4  -3   11.37    0.56
  -6   4  -3    9.49    0.55
   6  -4   3    9.51    0.57
  -7   4  -3    1.75    0.29
  -7   4  -3    1.75    0.32
   7  -4   3    2.21    0.34
  -8   4  -3   -0.01    0.30
   8  -4   3    0.30    0.32
   9   3  -3    3.59    0.56
  -9  -3   3    2.85    0.44
   8   3  -3   21.45    1.06
   8   3  -3   21.28    0.87
  -8  -3   3   20.64    0.96
   7   3  -3    5.59    0.49
   7   3  -3    6.05    0.37
  -7  -3   3    5.25    0.43
  -7  -3   3    5.53    0.38
   6   3  -3   10.40    0.46
   6   3  -3   10.13    0.59
  -6  -3   3   10.21    0.48
  -6  -3   3   10.57    0.53
   5   3  -3    0.21    0.10
   5   3  -3   -0.10    0.17
  -5  -3   3    0.18    0.12
  -5  -3   3    0.14    0.12
   4   3  -3   19.21    0.76
   4   3  -3   15.95    0.59
  -4  -3   3   17.22    0.66
  -4  -3   3   16.07    0.66
   3   3  -3    0.08    0.10
   3   3  -3    0.13    0.05
   3   3  -3   -0.01    0.08
   3   3  -3    0.12    0.06
  -3  -3   3    0.09    0.08
  -3  -3   3    0.12    0.08
   2   3  -3    0.09    0.08
   2   3  -3    0.14    0.08
  -2  -3   3    0.14    0.07
   1   3  -3   12.84    0.51
   1   3  -3   12.84    0.51
  -1  -3   3   12.84    0.49
   0   3  -3    6.14    0.28
   0   3  -3    6.50    0.30
   0  -3   3    6.06    0.27
   0  -3   3    6.13    0.24
   0  -3   3    6.11    0.24
  -1   3  -3    0.96    0.13
  -1   3  -3    0.89    0.11
  -1   3  -3    1.01    0.10
   1  -3   3    0.74    0.10
  -2   3  -3   39.52    1.33
  -2   3  -3   39.08    1.27
  -2   3  -3   38.43    1.32
   2  -3   3   36.66    1.27
   2  -3   3   39.65    1.31
  -3   3  -3   39.18    1.33
  -3   3  -3   38.89    1.34
   3  -3   3   36.00    1.26
   3  -3   3   39.44    1.28
   3  -3   3   38.91    1.34
  -4   3  -3   -0.04    0.11
  -4   3  -3    0.17    0.11
   4  -3   3    0.01    0.09
  -5   3  -3   55.34    1.87
  -5   3  -3   54.26    1.83
   5  -3   3   55.01    1.89
   5  -3   3   50.73    1.78
  -6   3  -3    2.18    0.29
  -6   3  -3    2.42    0.28
   6  -3   3    1.82    0.28
   6  -3   3    2.01    0.25
  -7   3  -3    0.92    0.21
  -7   3  -3    1.00    0.25
   7  -3   3    1.04    0.27
  -8   3  -3   -0.13    0.26
   8  -3   3   -0.49    0.27
  -9   3  -3    6.54    0.61
   9  -3   3    5.93    0.62
   9   2  -3   -0.25    0.39
  -9  -2   3    0.69    0.35
   8   2  -3   -0.09    0.30
   8   2  -3    0.15    0.23
  -8  -2   3   -0.10    0.24
   7   2  -3   15.66    0.80
   7   2  -3   14.86    0.68
  -7  -2   3   15.10    0.74
  -7  -2   3   16.08    0.69
   6   2  -3   16.08    0.66
   6   2  -3   16.76    0.80
  -6  -2   3   16.67    0.72
  -6  -2   3   16.11    0.67
   5   2  -3    6.05    0.31
   5   2  -3    6.34    0.41
  -5  -2   3    5.66    0.32
  -5  -2   3    6.11    0.36
   4   2  -3    1.93    0.23
   4   2  -3    2.28    0.17
  -4  -2   3    2.23    0.19
  -4  -2   3    2.18    0.18
   3   2  -3   11.05    0.40
   3   2  -3   11.11    0.50
  -3  -2   3   10.60    0.44
  -3  -2   3   10.83    0.45
   2   2  -3   70.44    2.18
   2   2  -3   68.27    2.26
  -2  -2   3   66.71    2.20
  -2  -2   3   67.72    2.16
  -2  -2   3   67.82    2.22
   1   2  -3   21.65    0.80
   1   2  -3   22.88    0.71
   1   2  -3   22.04    0.79
  -1  -2   3   22.98    0.71
  -1  -2   3   21.51    0.76
   0   2  -3   15.17    0.56
   0   2  -3   14.77    0.55
   0  -2   3   14.73    0.53
   0  -2   3   14.85    0.50
  -1   2  -3   43.28    1.44
  -1   2  -3   43.48    1.43
  -1   2  -3   42.79    1.42
  -1   2  -3   44.13    1.42
  -2   2  -3   88.47    2.84
  -2   2  -3   88.04    2.82
  -2   2  -3   89.60    2.85
   2  -2   3   87.20    2.84
  -3   2  -3   35.35    1.20
  -3   2  -3   36.74    1.22
   3  -2   3   34.02    1.22
   3  -2   3   35.14    1.19
  -4   2  -3    5.65    0.31
  -4   2  -3    5.49    0.28
   4  -2   3    5.49    0.28
   4  -2   3    5.67    0.32
  -5   2  -3    0.35    0.15
  -5   2  -3    0.32    0.12
   5  -2   3    0.38    0.13
   5  -2   3    0.53    0.15
  -6   2  -3    2.72    0.24
  -6   2  -3    2.69    0.29
   6  -2   3    2.39    0.31
   6  -2   3    2.16    0.26
  -7   2  -3    1.87    0.30
  -7   2  -3    1.69    0.22
   7  -2   3    1.66    0.25
   7  -2   3    1.80    0.29
  -8   2  -3    5.75    0.49
   8  -2   3    6.07    0.51
  -9   2  -3    3.48    0.47
   9  -2   3    4.29    0.53
   8   1  -3   -0.71    0.31
   8   1  -3   -0.09    0.25
  -8  -1   3    0.40    0.27
   7   1  -3    3.35    0.35
   7   1  -3    2.97    0.40
  -7  -1   3    3.02    0.35
  -7  -1   3    2.57    0.35
   6   1  -3    7.79    0.43
   6   1  -3    7.76    0.51
  -6  -1   3    7.39    0.44
   5   1  -3    0.02    0.16
   5   1  -3   -0.14    0.11
  -5  -1   3    0.25    0.13
  -5  -1   3    0.12    0.11
   4   1  -3    0.94    0.18
   4   1  -3    0.98    0.14
  -4  -1   3    0.86    0.14
  -4  -1   3    0.78    0.13
   3   1  -3   85.44    2.82
   3   1  -3   86.28    2.74
  -3  -1   3   84.30    2.76
  -3  -1   3   86.34    2.78
   2   1  -3  172.84    5.34
   2   1  -3  175.35    5.42
  -2  -1   3  161.81    5.34
  -2  -1   3  169.28    5.38
  -2  -1   3  170.83    5.36
   1   1  -3    5.52    0.21
   1   1  -3    5.47    0.26
  -1  -1   3    5.32    0.22
   0   1  -3    7.80    0.28
   0   1  -3    7.15    0.28
   0   1  -3    8.02    0.32
   0   1  -3    7.66    0.32
   0  -1   3    8.08    0.28
   0  -1   3    7.72    0.28
  -1   1  -3   17.41    0.60
  -1   1  -3   16.94    0.58
  -1   1  -3   17.23    0.59
  -1   1  -3   16.87    0.60
   1  -1   3   16.24    0.58
  -2   1  -3    6.03    0.25
  -2   1  -3    6.09    0.26
  -2   1  -3    6.07    0.26
  -2   1  -3    6.19    0.27
  -3   1  -3   28.97    1.00
  -3   1  -3   28.86    0.97
  -3   1  -3   28.60    1.01
   3  -1   3   29.20    1.00
  -4   1  -3    9.63    0.42
  -4   1  -3    9.48    0.37
   4  -1   3    9.57    0.42
   4  -1   3    8.62    0.42
  -5   1  -3   22.95    0.84
  -5   1  -3   25.37    0.91
   5  -1   3   25.37    0.94
   5  -1   3   23.18    0.90
  -6   1  -3   41.83    1.49
  -6   1  -3   41.25    1.40
   6  -1   3   42.69    1.52
   6  -1   3   41.28    1.49
  -7   1  -3   47.10    1.68
  -7   1  -3   47.21    1.55
   7  -1   3   43.86    1.68
   7  -1   3   47.46    1.70
  -8   1  -3    0.32    0.22
   8  -1   3    0.01    0.23
   8  -1   3    0.34    0.27
  -9   1  -3    2.12    0.36
   9  -1   3    2.71    0.47
   9  -1   3    3.24    0.57
   8   0  -3    0.82    0.33
   8   0  -3    0.35    0.28
  -8   0   3    0.34    0.28
   7   0  -3   14.29    0.76
   7   0  -3   14.66    0.71
  -7   0   3   14.35    0.69
  -7   0   3   15.24    0.72
   6   0  -3    8.47    0.47
   6   0  -3    8.65    0.52
  -6   0   3    8.10    0.47
  -6   0   3    8.47    0.47
   5   0  -3    1.32    0.19
   5   0  -3    1.43    0.24
  -5   0   3    1.34    0.19
  -5   0   3    1.11    0.19
   4   0  -3   17.11    0.66
   4   0  -3   16.93    0.71
  -4   0   3   17.57    0.67
  -4   0   3   16.90    0.67
   3   0  -3    3.33    0.20
   3   0  -3    3.50    0.24
  -3   0   3    3.13    0.20
  -3   0   3    3.27    0.21
   2   0  -3    6.91    0.28
   2   0  -3    6.46    0.31
  -2   0   3    6.78    0.31
  -2   0   3    6.61    0.28
   1   0  -3   30.94    1.02
   1   0  -3   30.29    1.01
   1   0  -3   31.22    1.07
  -1   0   3   30.22    1.03
  -1   0   3   31.90    1.01
  -1   0   3   32.28    1.06
   0   0  -3   26.45    0.84
   0   0  -3   26.69    0.82
   0   0  -3   26.18    0.87
   0   0   3   22.59    0.83
   0   0   3   25.13    0.84
   0   0   3   25.52    0.86
  -1   0  -3   70.74    2.30
  -1   0  -3   69.60    2.26
  -1   0  -3   72.45    2.28
   1   0   3   72.08    2.28
   1   0   3   71.31    2.28
   1   0   3   70.70    2.26
   1   0   3   73.41    2.29
  -2   0  -3  192.02    6.02
  -2   0  -3  194.12    6.04
  -2   0  -3  195.30    6.01
  -2   0  -3  191.43    6.04
   2   0   3  184.62    6.01
  -3   0  -3   19.96    0.73
  -3   0  -3   20.18    0.68
  -3   0  -3   20.16    0.71
   3   0   3   20.73    0.68
   3   0   3   20.19    0.74
  -4   0  -3   11.77    0.48
  -4   0  -3   11.82    0.49
  -4   0  -3   11.91    0.41
   4   0   3   11.27    0.50
   4   0   3   11.59    0.42
  -5   0  -3    0.13    0.06
  -5   0  -3    0.22    0.12
  -5   0  -3    0.16    0.10
   5   0   3    0.21    0.12
   5   0   3    0.20    0.12
   5   0   3    0.21    0.07
  -6   0  -3    1.50    0.13
  -6   0  -3    1.76    0.23
   6   0   3    1.47    0.13
   6   0   3    1.56    0.24
   6   0   3    1.88    0.27
  -7   0  -3    6.55    0.43
   7   0   3    7.17    0.47
   7   0   3    7.22    0.47
  -8   0  -3    1.29    0.27
   8   0   3    1.80    0.32
   8   0   3    1.49    0.28
  -9   0  -3    0.37    0.27
   9   0   3    0.84    0.35
   9   0   3    0.54    0.29
 -10   0  -3    8.92    0.69
  10   0   3    9.70    0.71
   8  -1  -3    7.79    0.59
   8  -1  -3    8.82    0.64
  -8   1   3    8.58    0.63
   7  -1  -3    2.56    0.36
   7  -1  -3    1.81    0.32
  -7   1   3    1.39    0.29
  -7   1   3    1.39    0.28
   6  -1  -3    1.69    0.27
   6  -1  -3    1.64    0.25
  -6   1   3    1.26    0.23
  -6   1   3    1.49    0.26
   5  -1  -3    2.73    0.28
  -5   1   3    2.55    0.28
  -5   1   3    2.13    0.25
   4  -1  -3   16.57    0.66
   4  -1  -3   16.41    0.67
  -4   1   3   16.15    0.64
  -4   1   3   16.31    0.67
   3  -1  -3    7.60    0.37
   3  -1  -3    7.36    0.35
  -3   1   3    7.43    0.34
  -3   1   3    7.60    0.36
   2  -1  -3  122.89    3.95
   2  -1  -3  125.96    3.98
  -2   1   3  122.91    3.97
  -2   1   3  124.54    3.93
   1  -1  -3   20.51    0.70
   1  -1  -3   22.12    0.74
   1  -1  -3   21.69    0.76
  -1   1   3   21.61    0.71
   0  -1  -3   46.82    1.50
   0  -1  -3   45.87    1.48
   0   1   3   44.00    1.49
  -1  -1  -3   39.00    1.27
  -1  -1  -3   38.02    1.28
  -1  -1  -3   38.32    1.23
   1   1   3   40.46    1.23
   1   1   3   38.55    1.27
  -2  -1  -3   29.77    1.00
  -2  -1  -3   29.81    0.97
   2   1   3   28.84    1.02
   2   1   3   29.45    0.96
   2   1   3   29.23    0.96
   2   1   3   29.95    0.96
  -3  -1  -3   46.73    1.56
  -3  -1  -3   47.48    1.53
   3   1   3   43.15    1.49
   3   1   3   49.06    1.59
   3   1   3   47.93    1.49
  -4  -1  -3    0.07    0.08
  -4  -1  -3   -0.04    0.08
   4   1   3   -0.13    0.08
  -5  -1  -3    5.05    0.29
  -5  -1  -3    4.90    0.31
   5   1   3    5.47    0.34
  -6  -1  -3   50.84    1.72
  -6  -1  -3   48.29    1.69
   6   1   3   47.36    1.74
  -7  -1  -3   24.59    0.99
   7   1   3   26.58    1.06
   7   1   3   24.83    1.02
  -8  -1  -3    0.05    0.19
   8   1   3   -0.14    0.21
   8   1   3    0.11    0.27
  -9  -1  -3    2.04    0.37
   9   1   3    2.76    0.39
   9   1   3    2.07    0.40
 -10  -1  -3    2.13    0.37
  10   1   3    1.30    0.42
  10   1   3    1.72    0.40
   8  -2  -3    1.99    0.41
  -8   2   3    2.51    0.52
   7  -2  -3   15.10    0.77
   7  -2  -3   16.40    0.81
  -7   2   3   16.40    0.78
  -7   2   3   16.93    0.81
   6  -2  -3   21.65    0.94
   6  -2  -3   23.61    0.94
  -6   2   3   22.51    0.95
  -6   2   3   23.16    0.94
   5  -2  -3    0.20    0.18
   5  -2  -3    0.38    0.17
  -5   2   3    0.37    0.17
  -5   2   3    0.46    0.19
   4  -2  -3   33.83    1.17
   4  -2  -3   30.43    1.15
  -4   2   3   31.86    1.14
   3  -2  -3   29.64    1.05
   3  -2  -3   29.39    1.05
  -3   2   3   29.28    1.02
  -3   2   3   29.34    1.07
   2  -2  -3   10.06    0.42
   2  -2  -3   10.11    0.42
  -2   2   3    9.95    0.39
  -2   2   3   10.18    0.44
   1  -2  -3    3.61    0.20
   1  -2  -3    3.49    0.20
   1  -2  -3    3.26    0.15
  -1   2   3    3.43    0.16
  -1   2   3    3.44    0.21
   0  -2  -3    0.19    0.06
   0  -2  -3    0.12    0.06
   0  -2  -3    0.23    0.03
   0   2   3    0.12    0.03
   0   2   3    0.18    0.07
  -1  -2  -3   75.27    2.39
  -1  -2  -3   74.22    2.40
  -1  -2  -3   73.29    2.33
   1   2   3   74.27    2.39
   1   2   3   74.66    2.33
  -2  -2  -3   17.81    0.62
  -2  -2  -3   17.49    0.58
  -2  -2  -3   16.32    0.58
   2   2   3   16.81    0.59
   2   2   3   17.50    0.58
   2   2   3   17.04    0.65
  -3  -2  -3  124.37    3.98
  -3  -2  -3  126.97    3.91
  -3  -2  -3  123.02    3.95
   3   2   3  127.80    4.02
   3   2   3  121.25    3.92
  -4  -2  -3    0.24    0.10
  -4  -2  -3    0.18    0.08
   4   2   3    0.17    0.11
  -5  -2  -3    2.03    0.19
  -5  -2  -3    1.94    0.20
   5   2   3    1.99    0.23
  -6  -2  -3    0.37    0.14
  -6  -2  -3    0.13    0.13
   6   2   3    0.28    0.17
  -7  -2  -3    6.28    0.43
  -7  -2  -3    6.53    0.41
   7   2   3    6.65    0.48
   7   2   3    6.42    0.44
  -8  -2  -3    1.34    0.25
   8   2   3    1.21    0.30
   8   2   3    1.94    0.31
  -9  -2  -3    4.29    0.43
   9   2   3    3.52    0.44
   9   2   3    3.46    0.52
 -10  -2  -3    0.70    0.34
  10   2   3    0.63    0.34
  10   2   3   -0.12    0.41
   7  -3  -3    4.52    0.53
  -7   3   3    3.69    0.50
  -7   3   3    3.50    0.47
   6  -3  -3    2.02    0.32
   6  -3  -3    2.30    0.29
  -6   3   3    2.74    0.36
  -6   3   3    1.93    0.31
   5  -3  -3    2.98    0.30
   5  -3  -3    2.65    0.32
  -5   3   3    2.81    0.35
  -5   3   3    2.93    0.30
   4  -3  -3   23.54    0.91
   4  -3  -3   22.32    0.86
  -4   3   3   23.37    0.92
  -4   3   3   22.12    0.86
   3  -3  -3    4.54    0.26
   3  -3  -3    3.93    0.28
  -3   3   3    4.51    0.30
  -3   3   3    4.17    0.25
   2  -3  -3   11.14    0.48
   2  -3  -3   11.55    0.46
  -2   3   3   11.66    0.44
  -2   3   3   10.91    0.50
   1  -3  -3   48.24    1.60
   1  -3  -3   48.38    1.58
  -1   3   3   46.24    1.55
  -1   3   3   48.69    1.63
   0  -3  -3   71.68    2.27
   0  -3  -3   71.24    2.33
   0  -3  -3   71.09    2.27
   0  -3  -3   72.27    2.32
   0   3   3   72.38    2.35
  -1  -3  -3   11.50    0.45
  -1  -3  -3   11.04    0.39
   1   3   3   11.43    0.46
   1   3   3   11.56    0.45
   1   3   3   11.56    0.39
  -2  -3  -3    0.00    0.04
  -2  -3  -3    0.04    0.06
   2   3   3    0.08    0.05
   2   3   3    0.02    0.08
   2   3   3    0.09    0.05
  -3  -3  -3   15.64    0.57
  -3  -3  -3   16.91    0.59
  -3  -3  -3   17.19    0.63
   3   3   3   17.64    0.68
   3   3   3   16.74    0.58
  -4  -3  -3  115.82    3.64
  -4  -3  -3  113.28    3.56
  -4  -3  -3  116.80    3.66
   4   3   3  116.43    3.72
   4   3   3  105.59    3.56
  -5  -3  -3    0.14    0.10
  -5  -3  -3    0.00    0.10
   5   3   3    0.04    0.13
  -6  -3  -3    1.80    0.23
  -6  -3  -3    1.56    0.21
   6   3   3    1.32    0.27
  -7  -3  -3   20.55    0.85
  -7  -3  -3   20.54    0.84
   7   3   3   19.20    0.91
  -8  -3  -3    2.35    0.32
   8   3   3    2.29    0.36
   8   3   3    1.86    0.31
  -9  -3  -3    8.17    0.56
   9   3   3    7.94    0.67
   9   3   3    8.35    0.59
 -10  -3  -3    3.98    0.49
  10   3   3    3.09    0.49
  10   3   3    2.91    0.52
   7  -4  -3    0.88    0.35
  -7   4   3    1.41    0.33
  -7   4   3    1.66    0.39
   6  -4  -3    9.39    0.62
  -6   4   3    8.74    0.55
  -6   4   3    8.20    0.60
   5  -4  -3    5.67    0.43
   5  -4  -3    4.88    0.35
  -5   4   3    5.26    0.39
  -5   4   3    5.20    0.43
   4  -4  -3   36.66    1.37
   4  -4  -3   36.11    1.29
  -4   4   3   38.83    1.33
  -4   4   3   37.11    1.39
   3  -4  -3   15.59    0.64
   3  -4  -3   14.61    0.57
  -3   4   3   14.67    0.65
  -3   4   3   13.59    0.58
   2  -4  -3    3.45    0.21
  -2   4   3    3.14    0.30
  -2   4   3    3.94    0.22
   1  -4  -3   16.41    0.63
   1  -4  -3   15.52    0.58
  -1   4   3   15.18    0.64
  -1   4   3   16.02    0.57
   0  -4  -3   10.16    0.43
   0  -4  -3    9.87    0.36
   0  -4  -3   10.12    0.40
   0   4   3    9.53    0.43
  -1  -4  -3   19.42    0.66
  -1  -4  -3   19.70    0.67
  -1  -4  -3   18.91    0.71
   1   4   3   19.89    0.73
   1   4   3   19.58    0.73
  -2  -4  -3    0.94    0.10
  -2  -4  -3    1.01    0.13
   2   4   3    0.74    0.13
   2   4   3    0.89    0.12
  -3  -4  -3   19.77    0.69
  -3  -4  -3   18.87    0.72
   3   4   3   19.47    0.69
   3   4   3   19.79    0.77
  -4  -4  -3   64.92    2.15
  -4  -4  -3   61.02    2.07
  -4  -4  -3   65.82    2.12
   4   4   3   66.85    2.22
   4   4   3   65.24    2.08
  -5  -4  -3   26.33    0.96
  -5  -4  -3   26.49    0.97
  -6  -4  -3    5.69    0.35
  -6  -4  -3    5.75    0.35
   6   4   3    5.46    0.43
  -7  -4  -3   17.06    0.74
  -7  -4  -3   15.69    0.71
   7   4   3   16.29    0.80
  -8  -4  -3   10.85    0.59
  -8  -4  -3   11.21    0.60
   8   4   3   10.39    0.68
  -9  -4  -3   15.52    0.79
   9   4   3   15.56    0.90
   9   4   3   14.61    0.80
 -10  -4  -3    2.43    0.40
  10   4   3    2.17    0.39
  10   4   3    2.62    0.59
  -6   5   3    0.23    0.29
  -6   5   3   -0.08    0.26
   5  -5  -3    0.17    0.23
  -5   5   3    0.43    0.24
  -5   5   3   -0.11    0.23
   4  -5  -3    3.19    0.34
   4  -5  -3    3.17    0.25
  -4   5   3    2.84    0.37
  -4   5   3    3.22    0.32
   3  -5  -3   50.73    1.72
   3  -5  -3   52.35    1.83
  -3   5   3   52.78    1.86
  -3   5   3   52.35    1.78
   2  -5  -3    1.40    0.16
   2  -5  -3    1.75    0.22
  -2   5   3    1.46    0.22
  -2   5   3    1.55    0.20
   1  -5  -3    0.31    0.12
   1  -5  -3    0.30    0.09
  -1   5   3    0.35    0.10
  -1   5   3    0.29    0.13
   0  -5  -3    0.43    0.12
   0  -5  -3    0.48    0.08
   0   5   3    0.38    0.13
   0   5   3    0.55    0.12
  -1  -5  -3   98.92    3.23
  -1  -5  -3   96.39    3.17
   1   5   3  100.68    3.25
   1   5   3  102.53    3.24
  -2  -5  -3   43.18    1.48
  -2  -5  -3   44.37    1.44
   2   5   3   43.78    1.49
   2   5   3   43.38    1.52
  -3  -5  -3    7.95    0.38
  -3  -5  -3    8.48    0.35
   3   5   3    8.08    0.37
   3   5   3    8.24    0.42
  -4  -5  -3   31.56    1.12
  -4  -5  -3   32.35    1.09
   4   5   3   30.30    1.07
   4   5   3   30.85    1.18
  -5  -5  -3   29.86    1.08
  -5  -5  -3   30.26    1.10
   5   5   3   29.90    1.02
   5   5   3   31.64    1.20
  -6  -5  -3    4.78    0.33
  -6  -5  -3    5.47    0.36
   6   5   3    5.85    0.45
  -7  -5  -3    0.79    0.21
  -7  -5  -3    0.94    0.21
   7   5   3    0.54    0.26
  -8  -5  -3    2.77    0.39
  -8  -5  -3    3.18    0.36
   8   5   3    2.31    0.42
  -9  -5  -3   12.13    0.70
  -9  -5  -3   13.11    0.74
   9   5   3   12.21    0.71
   9   5   3   13.12    0.84
 -10  -5  -3   10.32    0.68
  10   5   3    9.95    0.73
  10   5   3    8.97    0.82
   6  -6  -3    0.18    0.32
  -6   6   3    0.08    0.38
  -6   6   3   -0.26    0.30
   5  -6  -3   -0.29    0.24
  -5   6   3    0.68    0.27
  -5   6   3    0.20    0.30
   4  -6  -3    1.96    0.31
  -4   6   3    2.34    0.36
  -4   6   3    2.39    0.29
   3  -6  -3   16.04    0.75
  -3   6   3   16.21    0.79
  -3   6   3   18.25    0.73
   2  -6  -3   11.60    0.55
  -2   6   3   10.78    0.45
  -2   6   3   10.55    0.58
  -2   6   3   11.06    0.50
   1  -6  -3    4.64    0.31
   1  -6  -3    4.64    0.25
  -1   6   3    4.35    0.26
  -1   6   3    4.30    0.35
  -1   6   3    4.33    0.27
   0  -6  -3   56.11    1.89
   0  -6  -3   59.86    1.96
   0   6   3   54.02    1.91
   0   6   3   60.47    2.00
  -1  -6  -3   -0.10    0.08
  -1  -6  -3    0.23    0.08
   1   6   3   -0.12    0.11
   1   6   3    0.20    0.13
  -2  -6  -3    2.08    0.17
  -2  -6  -3    2.09    0.20
   2   6   3    1.80    0.21
   2   6   3    1.74    0.21
  -3  -6  -3   14.45    0.59
  -3  -6  -3   14.83    0.56
   3   6   3   14.48    0.60
   3   6   3   13.77    0.64
  -4  -6  -3    3.06    0.24
  -4  -6  -3    2.92    0.23
   4   6   3    2.88    0.33
   4   6   3    3.34    0.24
   5   6   3   37.09    1.28
   5   6   3   37.73    1.43
  -6  -6  -3  100.67    3.18
  -6  -6  -3   97.75    3.17
   6   6   3   88.91    3.06
   6   6   3   96.77    3.31
  -7  -6  -3    1.57    0.25
  -7  -6  -3    1.37    0.23
   7   6   3    1.48    0.34
  -8  -6  -3    4.81    0.42
  -8  -6  -3    4.40    0.43
   8   6   3    4.56    0.54
  -9  -6  -3    0.32    0.29
  -9  -6  -3    0.40    0.29
   9   6   3    0.34    0.39
 -10  -6  -3    5.65    0.58
  10   6   3    5.60    0.75
  10   6   3    5.42    0.65
   5  -7  -3    4.93    0.52
  -5   7   3    4.91    0.51
  -5   7   3    4.31    0.70
   4  -7  -3   32.91    1.35
  -4   7   3   33.73    1.40
  -4   7   3   34.69    1.31
   3  -7  -3    0.69    0.23
  -3   7   3    0.80    0.23
   2  -7  -3    0.04    0.18
  -2   7   3    0.15    0.17
  -2   7   3    0.16    0.22
   1  -7  -3    1.93    0.27
   1  -7  -3    1.37    0.18
  -1   7   3    1.38    0.21
  -1   7   3    1.25    0.23
   0  -7  -3    1.93    0.25
   0  -7  -3    1.85    0.18
   0   7   3    1.91    0.27
   0   7   3    1.55    0.22
  -1  -7  -3   29.85    1.07
  -1  -7  -3   27.13    1.00
   1   7   3   30.00    1.12
   1   7   3   27.90    1.05
  -2  -7  -3   49.34    1.68
  -2  -7  -3   53.75    1.75
   2   7   3   45.65    1.75
   2   7   3   53.17    1.78
  -3  -7  -3    2.15    0.25
  -3  -7  -3    1.78    0.20
   3   7   3    2.37    0.24
   3   7   3    1.68    0.24
  -4  -7  -3   12.01    0.52
  -4  -7  -3   12.86    0.56
   4   7   3   11.97    0.55
   4   7   3   12.60    0.63
  -5  -7  -3   10.62    0.50
  -5  -7  -3   11.20    0.52
   5   7   3   10.59    0.60
   5   7   3    9.90    0.48
  -6  -7  -3    0.24    0.17
  -6  -7  -3    0.10    0.15
   6   7   3   -0.07    0.13
   6   7   3    0.10    0.20
  -7  -7  -3    0.33    0.20
  -7  -7  -3    0.41    0.21
   7   7   3    0.49    0.30
  -8  -7  -3    1.16    0.27
  -8  -7  -3    0.98    0.26
   8   7   3    1.67    0.40
  -9  -7  -3    0.49    0.31
  -9  -7  -3    0.79    0.32
   9   7   3    1.18    0.44
 -10  -7  -3    8.48    0.67
  10   7   3    8.46    0.69
  10   7   3    8.59    0.85
   4  -8  -3    0.31    0.30
  -4   8   3    0.46    0.29
  -4   8   3    0.37    0.46
   3  -8  -3    9.93    0.63
  -3   8   3   11.08    0.61
  -3   8   3   11.49    0.72
   2  -8  -3   16.71    0.80
   2  -8  -3   18.12    0.73
  -2   8   3   16.38    0.84
   1  -8  -3    2.49    0.25
   1  -8  -3    2.50    0.32
  -1   8   3    2.71    0.39
   0  -8  -3   18.75    0.80
   0  -8  -3   19.57    0.81
   0   8   3   18.98    0.87
   0   8   3   18.12    0.73
  -1  -8  -3    7.97    0.39
  -1  -8  -3    8.03    0.45
   1   8   3    8.23    0.51
   1   8   3    7.75    0.43
  -2  -8  -3    1.05    0.20
  -2  -8  -3    0.64    0.14
   2   8   3    0.82    0.22
   2   8   3    0.91    0.21
  -3  -8  -3    4.63    0.40
  -3  -8  -3    4.27    0.33
   3   8   3    4.83    0.38
   3   8   3    5.26    0.40
  -4  -8  -3    0.21    0.14
  -4  -8  -3    0.38    0.16
   4   8   3    0.73    0.25
   4   8   3    0.17    0.17
  -5  -8  -3    6.77    0.40
  -5  -8  -3    6.49    0.42
   5   8   3    6.43    0.41
   5   8   3    6.72    0.51
  -6  -8  -3    0.21    0.18
  -6  -8  -3    0.19    0.19
   6   8   3    0.06    0.16
   6   8   3    0.00    0.27
  -7  -8  -3    1.68    0.28
  -7  -8  -3    1.56    0.28
   7   8   3    1.73    0.39
  -8  -8  -3    0.09    0.24
  -8  -8  -3   -0.23    0.24
   8   8   3   -0.10    0.33
  -9  -8  -3    0.97    0.34
  -9  -8  -3   -0.03    0.29
   9   8   3   -0.01    0.43
   3  -9  -3    0.75    0.26
   3  -9  -3    0.98    0.32
  -3   9   3    0.55    0.36
   2  -9  -3    0.53    0.22
   2  -9  -3    0.33    0.28
  -2   9   3    1.02    0.35
   1  -9  -3    1.12    0.26
   1  -9  -3    1.15    0.22
  -1   9   3    1.36    0.33
   0  -9  -3    2.84    0.34
   0  -9  -3    2.83    0.29
   0   9   3    2.26    0.34
  -1  -9  -3   12.02    0.61
  -1  -9  -3   12.34    0.55
   1   9   3   12.14    0.67
   1   9   3   11.98    0.58
  -2  -9  -3    2.18    0.25
  -2  -9  -3    2.07    0.28
   2   9   3    1.99    0.28
   2   9   3    2.27    0.32
  -3  -9  -3    0.69    0.21
  -3  -9  -3    0.86    0.19
   3   9   3    0.74    0.26
   3   9   3    0.89    0.25
  -4  -9  -3    1.57    0.25
  -4  -9  -3    1.99    0.28
   4   9   3    1.99    0.35
   4   9   3    1.36    0.26
  -5  -9  -3    4.22    0.38
  -5  -9  -3    4.36    0.37
   5   9   3    3.77    0.48
   5   9   3    4.60    0.40
  -6  -9  -3    1.42    0.26
  -6  -9  -3    1.07    0.24
   6   9   3    1.25    0.24
   6   9   3    0.79    0.32
  -7  -9  -3   -0.18    0.23
  -7  -9  -3   -0.02    0.24
   7   9   3    0.04    0.34
  -8  -9  -3    5.80    0.51
  -8  -9  -3    5.42    0.50
   8   9   3    4.85    0.70
  -9  -9  -3    0.76    0.34
  -9  -9  -3    0.31    0.34
   9   9   3   -0.62    0.42
   2 -10  -3    7.53    0.53
   2 -10  -3    7.51    0.60
  -2  10   3    8.35    0.70
   1 -10  -3    4.06    0.40
   1 -10  -3    4.71    0.48
  -1  10   3    4.44    0.62
   0 -10  -3    6.40    0.49
   0 -10  -3    6.85    0.43
   0  10   3    6.82    0.59
  -1 -10  -3   -0.10    0.17
  -1 -10  -3    0.11    0.22
   1  10   3    0.39    0.28
  -2 -10  -3    1.18    0.23
  -2 -10  -3    1.36    0.27
   2  10   3    1.56    0.32
   2  10   3    2.33    0.35
  -3 -10  -3    0.82    0.24
  -3 -10  -3    1.05    0.22
   3  10   3    1.19    0.30
   3  10   3    0.52    0.28
  -4 -10  -3    8.93    0.53
  -4 -10  -3    8.48    0.50
   4  10   3    8.37    0.57
   4  10   3    8.91    0.63
  -5 -10  -3    0.61    0.23
  -5 -10  -3    0.73    0.22
   5  10   3    0.51    0.33
   5  10   3    1.09    0.29
  -6 -10  -3    0.04    0.23
  -6 -10  -3    0.44    0.24
   6  10   3    0.36    0.25
   6  10   3    0.33    0.36
  -7 -10  -3    0.47    0.27
  -7 -10  -3    0.21    0.26
   7  10   3    0.52    0.41
  -8 -10  -3    3.32    0.42
  -8 -10  -3    3.37    0.45
   8  10   3    3.31    0.53
   1 -11  -3    0.56    0.32
   1 -11  -3    0.93    0.28
  -1  11   3    1.39    0.45
   0 -11  -3    5.86    0.47
   0 -11  -3    5.58    0.55
   0  11   3    7.03    0.65
  -1 -11  -3    2.87    0.38
  -1 -11  -3    2.99    0.38
   1  11   3    3.84    0.51
  -2 -11  -3    2.94    0.37
  -2 -11  -3    1.98    0.34
   2  11   3    2.28    0.42
  -3 -11  -3   12.79    0.70
  -3 -11  -3   13.89    0.65
   3  11   3   12.44    0.73
   3  11   3   11.89    0.76
  -4 -11  -3    3.65    0.42
  -4 -11  -3    3.91    0.45
   4  11   3    5.79    0.60
   4  11   3    4.79    0.51
  -5 -11  -3   10.33    0.61
  -5 -11  -3   11.31    0.63
   5  11   3    9.51    0.67
   5  11   3   10.17    0.78
  -6 -11  -3    0.96    0.30
  -6 -11  -3    0.72    0.29
   6  11   3    0.62    0.43
   6  11   3    0.90    0.32
  -7 -11  -3   13.01    0.74
  -7 -11  -3   14.00    0.86
   7  11   3   12.08    0.91
  -1 -12  -3    4.41    0.48
  -1 -12  -3    3.78    0.54
   1  12   3    4.12    0.57
  -2 -12  -3    0.03    0.31
  -2 -12  -3   -0.08    0.26
   2  12   3   -0.19    0.35
  -3 -12  -3    0.17    0.28
  -3 -12  -3    0.28    0.30
   3  12   3    0.17    0.53
  -4 -12  -3    8.61    0.59
  -4 -12  -3    8.35    0.62
   4  12   3    8.90    0.67
   4  12   3    9.66    0.74
  -5 -12  -3    3.85    0.51
  -5 -12  -3    4.33    0.52
   5  12   3    4.24    0.59
   5  12   3    4.26    0.58
  -6 -12  -3    0.19    0.30
   6  12   3   -0.19    0.34
   5  11  -4    4.77    0.58
   5  11  -4    4.82    0.68
  -5 -11   4    4.55    0.56
   4  11  -4    8.15    0.66
   4  11  -4    7.75    0.70
  -4 -11   4    7.13    0.59
   3  11  -4   15.74    0.84
   3  11  -4   14.20    0.84
  -3 -11   4   13.43    0.77
   2  11  -4   14.33    0.84
  -2 -11   4   13.71    0.76
   1  11  -4    3.53    0.47
  -1 -11   4    3.36    0.45
   0  11  -4    4.50    0.56
   0 -11   4    3.82    0.45
  -1  11  -4   10.25    0.75
   1 -11   4    9.35    0.65
  -2  11  -4    1.93    0.46
   2 -11   4    0.92    0.34
   2 -11   4    1.49    0.34
   6  10  -4    2.15    0.42
   6  10  -4    2.55    0.51
  -6 -10   4    2.03    0.39
   5  10  -4    4.76    0.60
   5  10  -4    5.55    0.57
  -5 -10   4    5.08    0.51
   4  10  -4    2.07    0.39
   4  10  -4    2.32    0.41
  -4 -10   4    1.66    0.48
   3  10  -4   22.39    1.00
   3  10  -4   20.45    0.98
  -3 -10   4   19.21    0.92
   2  10  -4    2.90    0.37
   2  10  -4    2.69    0.40
  -2 -10   4    2.76    0.39
   1  10  -4    5.42    0.51
  -1 -10   4    4.72    0.44
   0  10  -4    0.91    0.31
   0 -10   4    0.52    0.24
  -1  10  -4   11.04    0.73
   1 -10   4   12.20    0.60
   1 -10   4   11.30    0.64
  -2  10  -4    9.76    0.72
   2 -10   4    9.23    0.58
   2 -10   4    9.82    0.59
  -3  10  -4    4.15    0.59
   3 -10   4    4.58    0.53
   3 -10   4    3.94    0.49
   7   9  -4    7.15    0.73
  -7  -9   4    7.86    0.61
  -7  -9   4    8.07    0.57
   6   9  -4    2.25    0.56
   6   9  -4    2.76    0.39
  -6  -9   4    2.61    0.39
   5   9  -4    1.36    0.32
   5   9  -4    1.94    0.39
  -5  -9   4    1.17    0.28
   4   9  -4   11.55    0.68
   4   9  -4   12.04    0.71
  -4  -9   4   11.87    0.65
   3   9  -4    0.98    0.28
   3   9  -4    0.71    0.28
  -3  -9   4    1.28    0.26
   2   9  -4    9.45    0.59
   2   9  -4    8.83    0.57
  -2  -9   4    9.59    0.54
   1   9  -4   -0.09    0.22
   1   9  -4    0.36    0.24
  -1  -9   4    0.07    0.18
   0   9  -4    3.33    0.42
   0   9  -4    3.00    0.26
   0  -9   4    3.19    0.29
   0  -9   4    3.21    0.31
  -1   9  -4    0.20    0.26
   1  -9   4   -0.04    0.18
   1  -9   4   -0.04    0.16
  -2   9  -4    4.43    0.45
   2  -9   4    3.65    0.39
   2  -9   4    4.27    0.40
  -3   9  -4    7.58    0.61
   3  -9   4    8.06    0.54
   3  -9   4    7.75    0.54
   4  -9   4    4.71    0.50
   4  -9   4    4.54    0.51
   7   8  -4    3.82    0.56
  -7  -8   4    3.97    0.48
  -7  -8   4    4.55    0.46
   6   8  -4    6.79    0.62
   6   8  -4    5.66    0.51
  -6  -8   4    6.08    0.49
   5   8  -4    6.12    0.55
   5   8  -4    5.24    0.46
  -5  -8   4    6.11    0.46
   4   8  -4   14.20    0.77
   4   8  -4   15.79    0.75
  -4  -8   4   15.19    0.71
   3   8  -4    5.89    0.45
   3   8  -4    5.60    0.46
  -3  -8   4    6.38    0.42
   2   8  -4    0.07    0.20
   2   8  -4    0.26    0.20
  -2  -8   4    0.33    0.17
   1   8  -4   14.01    0.63
   1   8  -4   13.87    0.69
  -1  -8   4   12.84    0.51
  -1  -8   4   14.15    0.64
   0   8  -4    0.54    0.16
   0   8  -4    0.42    0.22
   0  -8   4    0.82    0.19
   0  -8   4    0.46    0.13
  -1   8  -4    0.69    0.13
  -1   8  -4    0.57    0.23
   1  -8   4    0.48    0.16
   1  -8   4    0.76    0.22
  -2   8  -4   10.23    0.61
   2  -8   4    9.40    0.53
   2  -8   4    9.57    0.51
  -3   8  -4    0.33    0.26
   3  -8   4    0.31    0.21
   3  -8   4    0.49    0.20
  -4   8  -4    0.53    0.29
  -4   8  -4   -0.09    0.28
   4  -8   4    0.34    0.27
  -5   8  -4    0.65    0.34
  -5   8  -4    0.38    0.33
   5  -8   4    0.43    0.31
   8   7  -4    0.92    0.45
  -8  -7   4    0.70    0.34
   7   7  -4    0.89    0.40
  -7  -7   4    0.72    0.26
   6   7  -4    0.25    0.27
  -6  -7   4   -0.13    0.21
  -6  -7   4    0.29    0.21
   5   7  -4    2.68    0.37
   5   7  -4    2.57    0.40
  -5  -7   4    2.35    0.32
   4   7  -4   18.45    0.81
   4   7  -4   18.72    0.86
  -4  -7   4   17.97    0.78
   3   7  -4    8.99    0.53
   3   7  -4    9.28    0.55
  -3  -7   4    9.69    0.50
   2   7  -4    4.78    0.38
   2   7  -4    5.49    0.39
  -2  -7   4    4.84    0.34
   1   7  -4    0.71    0.21
   1   7  -4    0.99    0.18
  -1  -7   4    0.67    0.18
  -1  -7   4    0.88    0.11
   0   7  -4    0.23    0.18
   0   7  -4    0.21    0.13
   0  -7   4    0.22    0.11
   0  -7   4    0.00    0.12
  -1   7  -4    1.50    0.25
  -1   7  -4    1.54    0.19
   1  -7   4    1.10    0.18
   1  -7   4    1.29    0.18
  -2   7  -4    0.75    0.10
  -2   7  -4    0.57    0.21
   2  -7   4    0.98    0.19
   2  -7   4    0.79    0.17
  -3   7  -4    8.73    0.53
  -3   7  -4    8.17    0.52
   3  -7   4    8.49    0.49
  -4   7  -4   13.90    0.73
  -4   7  -4   14.19    0.74
   4  -7   4   14.69    0.71
  -5   7  -4    7.87    0.60
  -5   7  -4    9.01    0.60
   5  -7   4    8.62    0.59
  -6   7  -4    1.65    0.37
  -6   7  -4    0.91    0.35
   6  -7   4    1.03    0.34
   8   6  -4    2.16    0.50
  -8  -6   4    2.54    0.40
   7   6  -4    0.07    0.30
  -7  -6   4    0.43    0.23
  -7  -6   4    0.25    0.24
   6   6  -4    0.47    0.30
  -6  -6   4   -0.05    0.18
  -6  -6   4    0.02    0.20
   5   6  -4    3.57    0.34
   5   6  -4    3.59    0.39
  -5  -6   4    3.74    0.34
  -5  -6   4    3.70    0.33
   4   6  -4    1.11    0.25
   4   6  -4    1.10    0.21
  -4  -6   4    1.08    0.21
   3   6  -4   14.41    0.69
   3   6  -4   14.81    0.67
  -3  -6   4   15.09    0.64
   2   6  -4    0.66    0.17
  -2  -6   4    0.37    0.14
   1   6  -4    0.70    0.16
   1   6  -4    0.87    0.18
  -1  -6   4    0.69    0.15
  -1  -6   4    0.74    0.10
  -1  -6   4    0.76    0.10
   0   6  -4   28.63    1.02
   0   6  -4   28.87    1.09
   0  -6   4   29.00    1.04
   0  -6   4   26.73    0.96
  -1   6  -4   41.92    1.45
  -1   6  -4   44.12    1.56
   1  -6   4   44.37    1.51
   1  -6   4   42.62    1.46
  -2   6  -4    8.72    0.48
  -2   6  -4    8.00    0.34
   2  -6   4    8.10    0.43
   2  -6   4    8.80    0.42
  -3   6  -4   -0.02    0.16
  -3   6  -4    0.29    0.18
   3  -6   4    0.21    0.09
   3  -6   4   -0.01    0.16
  -4   6  -4   -0.05    0.19
  -4   6  -4    0.08    0.20
   4  -6   4    0.26    0.19
  -5   6  -4    5.19    0.44
  -5   6  -4    4.05    0.44
   5  -6   4    4.88    0.45
  -6   6  -4    6.05    0.55
  -6   6  -4    7.41    0.56
   6  -6   4    7.84    0.58
  -7   6  -4    1.39    0.38
  -7   6  -4    1.29    0.35
   7  -6   4    1.49    0.36
   8   5  -4    0.34    0.41
  -8  -5   4    1.27    0.33
   7   5  -4    0.55    0.33
  -7  -5   4    0.13    0.22
  -7  -5   4    0.20    0.21
   6   5  -4    0.26    0.27
  -6  -5   4    0.38    0.17
  -6  -5   4   -0.14    0.17
   5   5  -4    4.52    0.39
  -5  -5   4    3.39    0.29
  -5  -5   4    3.27    0.30
   4   5  -4   17.09    0.71
   4   5  -4   16.96    0.78
  -4  -5   4   16.12    0.69
   3   5  -4    9.16    0.51
   3   5  -4    9.33    0.47
  -3  -5   4    9.20    0.45
   2   5  -4    1.55    0.22
   1   5  -4    0.59    0.14
   1   5  -4    0.65    0.15
  -1  -5   4    0.63    0.13
   0   5  -4   99.98    3.19
   0   5  -4   99.79    3.24
   0  -5   4   98.25    3.19
   0  -5   4   94.91    3.12
  -1   5  -4    7.57    0.34
  -1   5  -4    5.82    0.48
   1  -5   4    7.27    0.33
  -2   5  -4   23.54    0.88
  -2   5  -4   23.37    0.89
  -2   5  -4   21.44    0.78
   2  -5   4   21.67    0.83
  -3   5  -4    0.21    0.13
  -3   5  -4    0.51    0.17
   3  -5   4    0.23    0.10
   3  -5   4    0.37    0.18
   3  -5   4    0.25    0.14
  -4   5  -4   34.63    1.25
  -4   5  -4   32.87    1.25
   4  -5   4   31.16    1.10
   4  -5   4   34.30    1.25
  -5   5  -4   16.90    0.79
  -5   5  -4   17.30    0.77
   5  -5   4   17.32    0.78
  -6   5  -4    0.86    0.24
  -6   5  -4    0.34    0.25
   6  -5   4    0.44    0.25
  -7   5  -4    5.43    0.50
   7  -5   4    6.03    0.64
  -8   5  -4    0.66    0.35
   8  -5   4    0.06    0.33
   8   4  -4    9.16    0.75
   7   4  -4   -0.05    0.24
  -7  -4   4    0.00    0.20
  -7  -4   4   -0.06    0.22
   6   4  -4    4.75    0.44
  -6  -4   4    5.52    0.37
  -6  -4   4    4.76    0.39
   5   4  -4   13.15    0.50
   5   4  -4   14.14    0.71
  -5  -4   4   13.06    0.61
  -5  -4   4   14.33    0.60
   4   4  -4   25.38    1.04
  -4  -4   4   25.49    0.95
   3   4  -4   42.26    1.48
   3   4  -4   45.09    1.55
  -3  -4   4   40.14    1.46
   2   4  -4    1.04    0.17
   2   4  -4    0.92    0.16
  -2  -4   4    0.90    0.13
   1   4  -4   29.76    1.10
   1   4  -4   30.31    1.09
  -1  -4   4   31.28    1.07
   0   4  -4  156.92    4.85
   0   4  -4  152.82    4.87
   0  -4   4  143.72    4.77
   0  -4   4  155.21    4.84
   0  -4   4  150.20    4.77
  -1   4  -4   81.42    2.62
  -1   4  -4   79.89    2.56
   1  -4   4   76.21    2.57
   1  -4   4   78.10    2.54
  -2   4  -4    5.02    0.30
  -2   4  -4    4.69    0.24
  -2   4  -4    4.98    0.29
   2  -4   4    4.87    0.27
  -3   4  -4    4.71    0.31
  -3   4  -4    5.24    0.32
   3  -4   4    4.45    0.29
   3  -4   4    4.73    0.26
  -4   4  -4   -0.20    0.14
  -4   4  -4    0.07    0.13
   4  -4   4    0.15    0.11
   4  -4   4   -0.07    0.13
  -5   4  -4   18.30    0.81
  -5   4  -4   20.64    0.83
   5  -4   4   19.58    0.82
   5  -4   4   18.10    0.70
  -6   4  -4   19.12    0.80
  -6   4  -4   18.74    0.84
   6  -4   4   17.97    0.84
  -7   4  -4    7.77    0.54
  -7   4  -4    6.59    0.48
   7  -4   4    7.14    0.55
  -8   4  -4    0.19    0.28
   8  -4   4    0.41    0.32
   8   3  -4    1.27    0.50
  -8  -3   4    2.10    0.36
   7   3  -4   11.35    0.72
  -7  -3   4   10.13    0.60
  -7  -3   4   10.34    0.56
   6   3  -4    2.46    0.37
   6   3  -4    1.85    0.21
  -6  -3   4    1.91    0.27
  -6  -3   4    2.09    0.29
   5   3  -4    8.60    0.38
   5   3  -4    8.70    0.54
  -5  -3   4    8.78    0.45
  -5  -3   4    8.52    0.45
   4   3  -4   47.02    1.58
   4   3  -4   48.95    1.75
  -4  -3   4   52.17    1.68
  -4  -3   4   46.98    1.66
   3   3  -4   44.65    1.64
   3   3  -4   53.69    1.62
   3   3  -4   48.06    1.85
  -3  -3   4   53.78    1.72
  -3  -3   4   54.24    1.73
   2   3  -4   11.66    0.50
   2   3  -4   11.57    0.52
  -2  -3   4   11.91    0.47
   1   3  -4   18.13    0.70
   1   3  -4   17.89    0.70
  -1  -3   4   18.88    0.67
   0   3  -4   53.63    1.76
   0   3  -4   53.74    1.75
   0  -3   4   51.29    1.67
   0  -3   4   51.92    1.68
   0  -3   4   51.03    1.72
  -1   3  -4   27.07    0.93
  -1   3  -4   26.72    0.95
   1  -3   4   26.22    0.92
   1  -3   4   25.77    0.90
  -2   3  -4    0.00    0.07
  -2   3  -4    0.05    0.09
  -2   3  -4    0.05    0.07
   2  -3   4    0.03    0.07
  -3   3  -4    5.70    0.31
  -3   3  -4    5.63    0.31
   3  -3   4    5.46    0.31
   3  -3   4    5.35    0.28
  -4   3  -4    6.39    0.35
  -4   3  -4    6.32    0.36
   4  -3   4    6.39    0.37
   4  -3   4    5.82    0.32
  -5   3  -4   13.87    0.60
  -5   3  -4   14.27    0.65
   5  -3   4   13.81    0.58
   5  -3   4   14.15    0.64
  -6   3  -4    6.96    0.40
  -6   3  -4    6.27    0.44
   6  -3   4    5.97    0.38
   6  -3   4    7.22    0.45
  -7   3  -4   -0.16    0.20
  -7   3  -4    0.15    0.17
   7  -3   4    0.41    0.22
  -8   3  -4    4.65    0.56
   8  -3   4    4.77    0.59
  -9   3  -4    2.15    0.40
   9  -3   4    1.78    0.39
   8   2  -4   12.89    0.87
  -8  -2   4   13.71    0.75
   7   2  -4    8.70    0.48
   7   2  -4    8.81    0.64
  -7  -2   4    8.67    0.54
  -7  -2   4    8.07    0.52
   6   2  -4   14.49    0.75
   6   2  -4   13.72    0.59
  -6  -2   4   13.68    0.65
  -6  -2   4   14.52    0.64
   5   2  -4   13.74    0.56
   5   2  -4   14.11    0.70
  -5  -2   4   13.86    0.61
  -5  -2   4   13.77    0.60
   4   2  -4    0.55    0.17
   4   2  -4    0.99    0.13
  -4  -2   4    0.86    0.14
  -4  -2   4    0.81    0.15
   3   2  -4    6.50    0.37
   3   2  -4    6.56    0.27
  -3  -2   4    6.37    0.31
  -3  -2   4    6.36    0.33
   2   2  -4    0.29    0.05
   2   2  -4    0.21    0.10
  -2  -2   4    0.35    0.08
  -2  -2   4    0.41    0.10
  -2  -2   4    0.24    0.06
   1   2  -4   13.68    0.51
   1   2  -4   14.77    0.56
   1   2  -4   14.56    0.58
  -1  -2   4   14.56    0.53
  -1  -2   4   14.70    0.48
   0   2  -4    0.79    0.11
   0   2  -4    0.72    0.08
   0   2  -4    0.74    0.11
   0  -2   4    0.66    0.08
   0  -2   4    0.64    0.09
  -1   2  -4    2.04    0.15
  -1   2  -4    1.87    0.15
  -1   2  -4    1.98    0.16
  -1   2  -4    2.03    0.13
   1  -2   4    2.08    0.14
  -2   2  -4   89.95    2.88
  -2   2  -4   89.34    2.88
  -2   2  -4   89.44    2.89
  -2   2  -4   88.43    2.87
  -3   2  -4    9.62    0.41
  -3   2  -4    9.87    0.42
   3  -2   4    9.53    0.41
   3  -2   4    9.32    0.42
  -4   2  -4    0.97    0.14
  -4   2  -4    0.99    0.16
   4  -2   4    1.15    0.18
   4  -2   4    0.91    0.15
  -5   2  -4    4.25    0.27
  -5   2  -4    4.23    0.30
   5  -2   4    4.32    0.31
   5  -2   4    4.20    0.30
  -6   2  -4   -0.02    0.15
  -6   2  -4    0.07    0.13
   6  -2   4    0.05    0.15
   6  -2   4   -0.14    0.16
  -7   2  -4   26.59    1.08
  -7   2  -4   26.47    0.96
   7  -2   4   26.64    1.10
   7  -2   4   25.99    1.03
  -8   2  -4    2.82    0.39
   8  -2   4    2.87    0.43
   8  -2   4    2.61    0.36
  -9   2  -4    0.61    0.31
   9  -2   4    1.09    0.33
   8   1  -4   -0.02    0.34
   8   1  -4    0.04    0.27
  -8  -1   4    0.10    0.28
   7   1  -4    4.03    0.40
   7   1  -4    3.58    0.48
  -7  -1   4    3.67    0.40
  -7  -1   4    3.89    0.41
   6   1  -4   26.01    1.11
   6   1  -4   27.25    1.00
  -6  -1   4   26.44    1.04
  -6  -1   4   25.37    1.03
   5   1  -4   30.71    1.14
   5   1  -4   32.19    1.25
  -5  -1   4   32.62    1.18
  -5  -1   4   32.58    1.17
   4   1  -4   34.00    1.23
   4   1  -4   31.51    1.12
  -4  -1   4   31.56    1.14
  -4  -1   4   32.74    1.17
   3   1  -4    0.29    0.12
   3   1  -4    0.41    0.09
  -3  -1   4    0.30    0.09
  -3  -1   4    0.22    0.09
   2   1  -4   18.31    0.64
   2   1  -4   18.86    0.73
  -2  -1   4   18.87    0.70
  -2  -1   4   18.68    0.66
   1   1  -4   26.62    0.88
   1   1  -4   26.63    0.96
  -1  -1   4   25.62    0.88
  -1  -1   4   26.88    0.94
  -1  -1   4   27.67    0.89
   0   1  -4    1.36    0.10
   0   1  -4    1.54    0.14
   0   1  -4    1.33    0.12
   0  -1   4    1.32    0.09
   0  -1   4    1.14    0.10
   0  -1   4    1.19    0.11
  -1   1  -4    9.62    0.40
  -1   1  -4    9.68    0.37
  -1   1  -4    9.69    0.39
  -1   1  -4    9.54    0.37
  -2   1  -4   13.57    0.52
  -2   1  -4   13.92    0.52
  -2   1  -4   13.54    0.51
  -2   1  -4   14.11    0.51
  -3   1  -4    1.82    0.14
  -3   1  -4    2.11    0.16
  -3   1  -4    2.05    0.17
   3  -1   4    1.90    0.18
  -4   1  -4    4.64    0.23
  -4   1  -4    5.08    0.27
  -4   1  -4    4.58    0.28
   4  -1   4    4.57    0.29
  -5   1  -4    0.52    0.14
  -5   1  -4    0.54    0.10
   5  -1   4    0.54    0.16
   5  -1   4    0.32    0.15
  -6   1  -4    6.27    0.31
  -6   1  -4    6.45    0.38
   6  -1   4    6.87    0.43
   6  -1   4    6.54    0.41
  -7   1  -4   50.00    1.83
   7  -1   4   49.10    1.85
   7  -1   4   55.17    1.92
  -8   1  -4    6.91    0.50
   8  -1   4    7.45    0.54
   8  -1   4    7.99    0.56
  -9   1  -4    0.37    0.30
   9  -1   4    0.33    0.32
   9  -1   4   -0.05    0.28
   8   0  -4    0.38    0.30
   8   0  -4    0.78    0.37
  -8   0   4    0.53    0.32
   7   0  -4    1.56    0.30
   7   0  -4    2.01    0.36
  -7   0   4    1.86    0.31
  -7   0   4    1.53    0.29
   6   0  -4    1.48    0.24
   6   0  -4    1.07    0.28
  -6   0   4    1.56    0.26
  -6   0   4    1.34    0.24
   5   0  -4   10.29    0.56
   5   0  -4   11.59    0.52
  -5   0   4   10.88    0.52
  -5   0   4   10.29    0.54
   4   0  -4   13.00    0.56
   4   0  -4   14.53    0.68
  -4   0   4   13.24    0.59
  -4   0   4   13.62    0.56
   3   0  -4    0.73    0.12
   3   0  -4    0.75    0.16
  -3   0   4    0.50    0.12
  -3   0   4    0.55    0.11
   2   0  -4    0.27    0.08
   2   0  -4    0.13    0.09
  -2   0   4    0.18    0.07
  -2   0   4    0.20    0.08
   1   0  -4   41.34    1.43
   1   0  -4   41.69    1.36
   1   0  -4   41.77    1.37
  -1   0   4   41.45    1.35
  -1   0   4   43.11    1.42
   0   0  -4   65.78    2.11
   0   0  -4   64.10    2.03
   0   0  -4   64.79    2.06
   0   0   4   61.69    2.03
   0   0   4   65.13    2.09
  -1   0  -4   19.55    0.66
  -1   0  -4   19.23    0.69
  -1   0  -4   19.32    0.63
   1   0   4   18.22    0.63
   1   0   4   17.93    0.66
  -2   0  -4    2.28    0.13
  -2   0  -4    2.18    0.15
  -2   0  -4    2.11    0.15
   2   0   4    2.07    0.13
  -3   0  -4   28.26    1.02
  -3   0  -4   29.39    0.97
  -3   0  -4   29.76    1.00
   3   0   4   28.82    1.04
  -4   0  -4  102.95    3.41
  -4   0  -4  105.04    3.39
  -4   0  -4  107.62    3.34
   4   0   4  101.83    3.34
   4   0   4  108.82    3.44
  -5   0  -4    7.37    0.54
  -5   0  -4    6.79    0.35
  -5   0  -4    7.22    0.28
   5   0   4    6.36    0.28
   5   0   4    7.16    0.39
  -6   0  -4   37.00    1.20
  -6   0  -4   37.89    1.33
   6   0   4   37.77    1.36
   6   0   4   34.62    1.20
   6   0   4   37.13    1.36
  -7   0  -4   -0.30    0.15
   7   0   4    0.51    0.22
   7   0   4    0.04    0.18
  -8   0  -4    3.77    0.38
   8   0   4    4.17    0.44
   8   0   4    3.96    0.42
  -9   0  -4    1.26    0.31
   9   0   4    1.97    0.37
   9   0   4    1.52    0.34
 -10   0  -4    6.38    0.61
  10   0   4    6.28    0.63
   8  -1  -4    1.49    0.40
   8  -1  -4    1.91    0.39
   7  -1  -4    0.24    0.26
   7  -1  -4    0.18    0.27
  -7   1   4   -0.05    0.23
  -7   1   4    0.83    0.28
   6  -1  -4   10.80    0.58
   6  -1  -4   12.34    0.64
  -6   1   4   11.76    0.63
  -6   1   4   11.65    0.60
   5  -1  -4    1.99    0.26
   5  -1  -4    1.69    0.27
  -5   1   4    1.57    0.23
  -5   1   4    1.76    0.26
   4  -1  -4   10.57    0.52
   4  -1  -4   11.70    0.54
  -4   1   4   11.94    0.54
  -4   1   4   10.55    0.48
   3  -1  -4    0.03    0.10
   3  -1  -4    0.13    0.09
  -3   1   4    0.10    0.10
  -3   1   4    0.00    0.08
   2  -1  -4    1.05    0.16
   2  -1  -4    0.99    0.13
  -2   1   4    0.99    0.15
  -2   1   4    1.00    0.11
   1  -1  -4  128.22    4.08
   1  -1  -4  127.16    4.03
   1  -1  -4  129.97    4.11
  -1   1   4  130.12    4.11
  -1   1   4  125.78    4.03
   0  -1  -4  301.45    8.84
   0  -1  -4  273.87    8.87
   0  -1  -4  272.94    8.90
   0   1   4  283.30    8.82
   0   1   4  280.64    8.89
  -1  -1  -4    1.31    0.12
  -1  -1  -4    1.42    0.12
   1   1   4    1.16    0.11
   1   1   4    1.22    0.07
  -2  -1  -4   10.13    0.43
  -2  -1  -4   10.49    0.38
  -2  -1  -4   10.51    0.42
   2   1   4   10.67    0.38
   2   1   4   10.70    0.40
  -3  -1  -4   18.12    0.67
  -3  -1  -4   18.17    0.64
   3   1   4   18.26    0.62
   3   1   4   17.19    0.62
   3   1   4   18.51    0.71
  -4  -1  -4   19.09    0.73
  -4  -1  -4   19.98    0.71
   4   1   4   18.83    0.64
   4   1   4   19.02    0.65
   4   1   4   19.06    0.76
  -5  -1  -4    4.35    0.28
  -5  -1  -4    3.98    0.26
   5   1   4    4.37    0.31
  -6  -1  -4   37.89    1.37
  -6  -1  -4   36.97    1.34
  -7  -1  -4    1.26    0.23
   7   1   4    1.13    0.27
   7   1   4    0.90    0.22
  -8  -1  -4   26.65    1.09
   8   1   4   27.58    1.16
   8   1   4   26.56    1.13
  -9  -1  -4   16.72    0.83
   9   1   4   15.65    0.85
   9   1   4   17.59    0.91
 -10  -1  -4    3.08    0.44
  10   1   4    3.92    0.55
  10   1   4    2.92    0.43
   7  -2  -4    4.78    0.49
   7  -2  -4    5.77    0.51
  -7   2   4    3.43    0.46
  -7   2   4    4.87    0.52
   6  -2  -4    0.38    0.23
   6  -2  -4    0.07    0.23
  -6   2   4    0.29    0.21
  -6   2   4    0.19    0.24
   5  -2  -4   17.53    0.78
   5  -2  -4   18.32    0.78
  -5   2   4   18.50    0.76
  -5   2   4   17.84    0.80
   4  -2  -4   40.54    1.47
   4  -2  -4   41.82    1.47
  -4   2   4   41.72    1.49
  -4   2   4   40.69    1.43
   3  -2  -4    0.45    0.12
   3  -2  -4    0.27    0.12
  -3   2   4    0.27    0.10
   2  -2  -4   22.66    0.84
   2  -2  -4   22.50    0.83
  -2   2   4   22.78    0.78
  -2   2   4   22.34    0.85
   1  -2  -4   49.65    1.64
   1  -2  -4   46.87    1.55
   1  -2  -4   49.00    1.62
  -1   2   4   49.22    1.65
  -1   2   4   48.67    1.56
   0  -2  -4    7.34    0.33
   0  -2  -4    7.21    0.32
   0   2   4    7.20    0.33
  -1  -2  -4    1.19    0.12
  -1  -2  -4    1.12    0.12
   1   2   4    1.19    0.12
  -2  -2  -4   -0.01    0.04
  -2  -2  -4   -0.02    0.06
  -2  -2  -4   -0.02    0.06
   2   2   4    0.10    0.04
   2   2   4   -0.02    0.07
   2   2   4   -0.02    0.05
  -3  -2  -4   16.29    0.62
  -3  -2  -4   17.29    0.59
  -3  -2  -4   15.76    0.57
   3   2   4   17.05    0.67
   3   2   4   16.39    0.57
  -4  -2  -4  115.09    3.77
  -4  -2  -4  120.46    3.74
   4   2   4  120.27    3.83
   4   2   4  112.47    3.67
   4   2   4  116.50    3.68
  -5  -2  -4   12.72    0.54
  -5  -2  -4   12.22    0.51
   5   2   4   11.44    0.56
  -6  -2  -4    0.30    0.15
  -6  -2  -4    0.25    0.14
   6   2   4    0.30    0.16
  -7  -2  -4    1.92    0.27
  -7  -2  -4    1.59    0.23
   7   2   4    1.90    0.32
  -8  -2  -4    0.31    0.19
   8   2   4    0.28    0.23
   8   2   4    0.03    0.26
  -9  -2  -4    6.53    0.55
   9   2   4    8.38    0.65
   9   2   4    7.60    0.58
 -10  -2  -4    0.33    0.30
  10   2   4    0.10    0.34
  10   2   4    0.90    0.43
  -7   3   4    2.19    0.40
  -7   3   4    2.60    0.38
   6  -3  -4   19.00    0.89
   6  -3  -4   18.16    0.82
  -6   3   4   18.89    0.83
  -6   3   4   18.15    0.88
   5  -3  -4    0.65    0.22
   5  -3  -4    0.83    0.22
  -5   3   4    0.91    0.21
  -5   3   4    0.64    0.25
   4  -3  -4    0.17    0.16
   4  -3  -4    0.15    0.15
  -4   3   4    0.34    0.14
  -4   3   4    0.12    0.17
   3  -3  -4   18.27    0.72
   3  -3  -4   16.50    0.69
  -3   3   4   17.68    0.75
  -3   3   4   17.60    0.67
   2  -3  -4   33.55    1.17
   2  -3  -4   33.15    1.18
  -2   3   4   32.23    1.21
  -2   3   4   33.71    1.12
   1  -3  -4   11.37    0.48
   1  -3  -4   11.71    0.48
  -1   3   4   11.27    0.41
  -1   3   4   11.65    0.50
   0  -3  -4   12.42    0.40
   0  -3  -4   11.73    0.48
   0  -3  -4   12.06    0.40
   0  -3  -4   11.52    0.48
   0   3   4   11.79    0.50
  -1  -3  -4   38.09    1.25
  -1  -3  -4   40.03    1.34
  -1  -3  -4   38.97    1.34
  -1  -3  -4   40.84    1.25
   1   3   4   39.57    1.34
  -2  -3  -4   77.82    2.56
  -2  -3  -4   79.06    2.49
   2   3   4   78.00    2.55
   2   3   4   78.36    2.49
   2   3   4   81.01    2.61
  -3  -3  -4   31.71    1.10
  -3  -3  -4   31.34    1.04
   3   3   4   30.84    1.05
   3   3   4   31.68    1.15
  -4  -3  -4    3.40    0.16
  -4  -3  -4    3.49    0.20
  -4  -3  -4    3.66    0.24
   4   3   4    3.53    0.17
   4   3   4    3.34    0.27
  -5  -3  -4   23.32    0.86
  -5  -3  -4   23.36    0.89
   5   3   4   23.60    0.97
  -6  -3  -4    1.30    0.21
  -6  -3  -4    1.75    0.21
   6   3   4    1.33    0.26
  -7  -3  -4    9.75    0.50
  -7  -3  -4    9.53    0.53
   7   3   4    9.66    0.61
  -8  -3  -4    6.43    0.48
  -8  -3  -4    6.82    0.47
   8   3   4    7.35    0.56
  -9  -3  -4   10.38    0.64
   9   3   4   11.10    0.71
   9   3   4   11.35    0.76
 -10  -3  -4    0.37    0.29
  10   3   4   -0.20    0.41
  10   3   4   -0.03    0.40
   7  -4  -4    3.39    0.47
  -7   4   4    3.71    0.50
  -7   4   4    3.11    0.43
   6  -4  -4    1.89    0.35
  -6   4   4    1.65    0.31
  -6   4   4    1.26    0.34
   5  -4  -4   41.98    1.54
   5  -4  -4   34.03    1.56
  -5   4   4   43.08    1.48
  -5   4   4   43.45    1.57
   4  -4  -4    7.85    0.42
   4  -4  -4    7.43    0.47
  -4   4   4    7.16    0.48
  -4   4   4    8.01    0.42
   3  -4  -4    1.45    0.21
   3  -4  -4    1.90    0.25
  -3   4   4    1.82    0.26
  -3   4   4    1.41    0.18
   2  -4  -4    0.10    0.11
   2  -4  -4    0.00    0.12
  -2   4   4    0.19    0.13
  -2   4   4    0.16    0.10
   1  -4  -4   36.83    1.23
   1  -4  -4   35.68    1.26
  -1   4   4   34.31    1.28
  -1   4   4   36.03    1.19
   0  -4  -4   31.54    1.06
   0  -4  -4   30.18    1.07
   0  -4  -4   28.51    0.98
   0  -4  -4   30.11    0.98
   0   4   4   29.58    1.08
  -1  -4  -4    1.16    0.08
  -1  -4  -4    1.14    0.15
  -1  -4  -4    1.01    0.10
   1   4   4    1.08    0.16
   1   4   4    1.23    0.16
  -2  -4  -4    0.99    0.14
  -2  -4  -4    1.21    0.10
   2   4   4    1.11    0.15
   2   4   4    1.12    0.17
   2   4   4    1.05    0.10
  -3  -4  -4   29.11    0.97
  -3  -4  -4   27.94    1.03
   3   4   4   29.00    1.00
   3   4   4   29.91    1.09
  -4  -4  -4    9.68    0.43
  -4  -4  -4    9.18    0.39
   4   4   4    9.40    0.48
   4   4   4    9.15    0.37
  -5  -4  -4    3.52    0.24
  -5  -4  -4    2.83    0.29
  -5  -4  -4    3.06    0.15
   5   4   4    3.00    0.16
   5   4   4    3.53    0.31
  -6  -4  -4    2.69    0.27
  -6  -4  -4    2.89    0.25
   6   4   4    2.72    0.33
  -7  -4  -4    5.18    0.41
  -7  -4  -4    5.16    0.36
   7   4   4    5.22    0.45
  -8  -4  -4    0.12    0.20
  -8  -4  -4    0.34    0.23
   8   4   4   -0.04    0.24
  -9  -4  -4    0.47    0.26
  -9  -4  -4    0.63    0.30
   9   4   4    0.39    0.34
 -10  -4  -4    0.13    0.31
  10   4   4   -0.98    0.43
  10   4   4    0.44    0.42
   6  -5  -4   -0.42    0.29
  -6   5   4   -0.29    0.31
  -6   5   4    0.16    0.28
   5  -5  -4    7.78    0.56
  -5   5   4    7.84    0.59
  -5   5   4    9.36    0.54
   4  -5  -4    0.76    0.24
   4  -5  -4    1.11    0.20
  -4   5   4    1.80    0.30
  -4   5   4    0.97    0.22
   3  -5  -4    1.45    0.24
   3  -5  -4    1.59    0.20
  -3   5   4    1.64    0.27
  -3   5   4    1.61    0.21
   2  -5  -4    0.50    0.16
   2  -5  -4    0.50    0.13
  -2   5   4    0.35    0.18
  -2   5   4    0.44    0.13
   1  -5  -4   18.34    0.70
   1  -5  -4   18.61    0.75
  -1   5   4   18.46    0.67
  -1   5   4   18.39    0.77
   0  -5  -4   16.04    0.56
   0   5   4   15.85    0.64
  -1  -5  -4   20.47    0.77
  -1  -5  -4   19.92    0.68
   1   5   4   19.90    0.78
   1   5   4   19.64    0.78
  -2  -5  -4   11.58    0.43
  -2  -5  -4   11.67    0.50
   2   5   4   11.38    0.50
   2   5   4   11.70    0.53
  -3  -5  -4    2.58    0.21
  -3  -5  -4    2.69    0.18
   3   5   4    2.73    0.21
   3   5   4    2.54    0.26
  -4  -5  -4    0.77    0.12
  -4  -5  -4    0.78    0.15
   4   5   4    0.99    0.13
   4   5   4    0.68    0.21
  -5  -5  -4    2.31    0.21
  -5  -5  -4    2.42    0.24
   5   5   4    2.63    0.30
   5   5   4    1.93    0.17
  -6  -5  -4   34.98    1.26
  -6  -5  -4   35.06    1.30
   6   5   4   35.82    1.39
  -7  -5  -4    0.82    0.21
  -7  -5  -4    0.56    0.19
   7   5   4    0.54    0.28
  -8  -5  -4    0.49    0.21
  -8  -5  -4    0.04    0.21
   8   5   4   -0.06    0.30
  -9  -5  -4    0.09    0.24
  -9  -5  -4   -0.61    0.26
   9   5   4   -0.17    0.32
 -10  -5  -4   -0.34    0.31
  10   5   4   -0.11    0.43
  10   5   4    0.36    0.35
   5  -6  -4    6.57    0.57
  -5   6   4    7.36    0.52
  -5   6   4    6.64    0.61
   4  -6  -4    4.63    0.44
  -4   6   4    4.74    0.40
  -4   6   4    4.54    0.47
   3  -6  -4    8.10    0.40
   3  -6  -4    7.83    0.51
  -3   6   4    8.94    0.56
  -3   6   4    8.77    0.46
   2  -6  -4    0.34    0.14
   2  -6  -4    0.37    0.18
  -2   6   4    0.49    0.21
  -2   6   4    0.32    0.15
   1  -6  -4    4.06    0.23
   1  -6  -4    4.15    0.32
  -1   6   4    3.68    0.35
  -1   6   4    3.64    0.29
   0  -6  -4    6.77    0.38
   0  -6  -4    6.43    0.29
   0   6   4    6.54    0.37
   0   6   4    6.55    0.41
  -1  -6  -4    0.14    0.07
  -1  -6  -4   -0.04    0.11
   1   6   4    0.11    0.14
   1   6   4    0.15    0.14
  -2  -6  -4    4.49    0.29
  -2  -6  -4    3.95    0.22
   2   6   4    3.64    0.30
   2   6   4    3.86    0.29
  -3  -6  -4    3.85    0.37
  -3  -6  -4    3.03    0.21
   3   6   4    2.67    0.29
   3   6   4    3.24    0.25
  -4  -6  -4    2.16    0.22
  -4  -6  -4    2.10    0.20
   4   6   4    2.83    0.31
   4   6   4    2.18    0.21
  -5  -6  -4    1.40    0.19
  -5  -6  -4    1.51    0.22
   5   6   4    1.21    0.17
   5   6   4    1.72    0.30
  -6  -6  -4   41.98    1.43
  -6  -6  -4   41.20    1.47
   6   6   4   39.58    1.56
   6   6   4   37.89    1.33
  -7  -6  -4   16.03    0.71
  -7  -6  -4   16.22    0.74
   7   6   4   16.45    0.85
  -8  -6  -4    2.65    0.35
  -8  -6  -4    2.31    0.32
   8   6   4    3.36    0.50
  -9  -6  -4    1.05    0.29
  -9  -6  -4    1.13    0.33
   9   6   4    0.02    0.37
 -10  -6  -4   14.74    0.87
 -10  -6  -4   16.95    0.92
  10   6   4   15.44    0.99
   5  -7  -4    3.24    0.47
  -5   7   4    3.37    0.42
  -5   7   4    4.68    0.59
   4  -7  -4    0.14    0.39
  -4   7   4    0.48    0.28
  -4   7   4    0.42    0.28
   3  -7  -4    3.83    0.42
  -3   7   4    5.36    0.40
  -3   7   4    4.82    0.49
   2  -7  -4    0.28    0.22
  -2   7   4    0.23    0.24
  -2   7   4    0.51    0.18
   1  -7  -4    1.21    0.16
   1  -7  -4    0.93    0.21
  -1   7   4    1.17    0.20
  -1   7   4    0.83    0.24
   0  -7  -4    0.47    0.11
   0  -7  -4    0.29    0.15
   0   7   4    0.81    0.21
   0   7   4    0.47    0.17
  -1  -7  -4    1.09    0.19
  -1  -7  -4    1.19    0.14
   1   7   4    1.35    0.22
   1   7   4    1.31    0.23
  -2  -7  -4    4.92    0.27
  -2  -7  -4    5.19    0.34
   2   7   4    4.96    0.37
   2   7   4    5.06    0.36
  -3  -7  -4  100.04    3.09
  -3  -7  -4  103.83    3.17
   3   7   4   96.40    3.33
   3   7   4   81.20    3.24
  -4  -7  -4   18.70    0.77
  -4  -7  -4   18.54    0.71
   4   7   4   17.02    0.74
   4   7   4   19.97    0.85
  -5  -7  -4   10.72    0.49
  -5  -7  -4   10.46    0.53
   5   7   4   10.49    0.60
   5   7   4    9.89    0.48
  -6  -7  -4    0.70    0.19
  -6  -7  -4    0.63    0.21
   6   7   4    0.50    0.28
   6   7   4    0.38    0.14
  -7  -7  -4    7.71    0.50
  -7  -7  -4    7.90    0.48
   7   7   4    7.30    0.62
  -8  -7  -4    0.09    0.22
  -8  -7  -4   -0.03    0.24
   8   7   4    0.19    0.29
  -9  -7  -4    4.43    0.48
  -9  -7  -4    4.10    0.51
   9   7   4    3.66    0.55
 -10  -7  -4    0.39    0.38
 -10  -7  -4    0.47    0.36
  10   7   4    0.83    0.48
   4  -8  -4   -0.26    0.31
  -4   8   4    0.69    0.34
  -4   8   4    0.79    0.31
   3  -8  -4   -0.08    0.27
  -3   8   4   -0.22    0.24
  -3   8   4   -0.11    0.27
   2  -8  -4    1.43    0.22
   2  -8  -4    1.33    0.28
  -2   8   4    1.37    0.32
   1  -8  -4   42.75    1.62
   1  -8  -4   45.72    1.54
  -1   8   4   43.57    1.68
   0  -8  -4   11.26    0.58
   0  -8  -4   11.31    0.49
   0   8   4   11.10    0.54
   0   8   4   11.68    0.63
  -1  -8  -4   11.13    0.56
  -1  -8  -4   11.01    0.47
   1   8   4   10.48    0.55
   1   8   4   11.51    0.61
  -2  -8  -4   56.50    1.96
  -2  -8  -4   54.34    1.87
   2   8   4   53.86    1.96
   2   8   4   59.68    2.02
  -3  -8  -4   24.83    0.94
  -3  -8  -4   25.19    1.01
   3   8   4   26.32    1.04
   3   8   4   26.58    1.07
  -4  -8  -4    2.32    0.33
  -4  -8  -4    2.29    0.29
   4   8   4    2.93    0.32
   4   8   4    2.78    0.40
  -5  -8  -4    1.11    0.23
  -5  -8  -4    1.64    0.23
   5   8   4    1.33    0.31
   5   8   4    1.59    0.23
  -6  -8  -4    1.35    0.23
  -6  -8  -4    1.23    0.26
   6   8   4    1.12    0.34
   6   8   4    1.15    0.21
  -7  -8  -4    9.88    0.55
  -7  -8  -4   10.82    0.60
   7   8   4    9.24    0.67
  -8  -8  -4   43.82    1.63
  -8  -8  -4   42.20    1.60
   8   8   4   42.53    1.77
  -9  -8  -4    2.70    0.57
  -9  -8  -4    4.11    0.53
   9   8   4    5.01    0.64
   3  -9  -4    3.82    0.53
  -3   9   4    4.16    0.61
   2  -9  -4   21.51    1.32
   2  -9  -4   26.97    0.97
  -2   9   4   23.40    1.59
   1  -9  -4    1.06    0.22
   1  -9  -4    1.54    0.30
  -1   9   4    1.57    0.34
   0  -9  -4    0.38    0.21
   0  -9  -4    0.33    0.17
   0   9   4    0.06    0.25
  -1  -9  -4    4.04    0.39
  -1  -9  -4    4.69    0.31
   1   9   4    3.47    0.37
   1   9   4    3.81    0.44
  -2  -9  -4    3.74    0.31
  -2  -9  -4    3.71    0.36
   2   9   4    3.94    0.42
   2   9   4    4.61    0.41
  -3  -9  -4    0.16    0.19
  -3  -9  -4    0.31    0.17
   3   9   4    0.18    0.25
   3   9   4    0.17    0.22
  -4  -9  -4    3.73    0.33
  -4  -9  -4    4.52    0.38
   4   9   4    4.45    0.46
   4   9   4    4.48    0.40
  -5  -9  -4    2.55    0.32
  -5  -9  -4    2.58    0.32
   5   9   4    2.75    0.42
   5   9   4    2.52    0.32
  -6  -9  -4   19.85    0.89
  -6  -9  -4   19.96    0.86
   6   9   4   19.88    1.01
   6   9   4   22.40    0.87
  -7  -9  -4    3.92    0.45
  -7  -9  -4    4.66    0.44
   7   9   4    4.38    0.59
  -8  -9  -4    0.09    0.28
  -8  -9  -4    0.26    0.27
   8   9   4   -0.11    0.41
  -9  -9  -4   -0.09    0.30
  -9  -9  -4    0.37    0.34
   9   9   4   -0.47    0.46
   2 -10  -4    6.62    0.62
  -2  10   4    5.82    0.68
   1 -10  -4    5.70    0.48
   1 -10  -4    7.37    0.59
  -1  10   4    7.12    0.67
   0 -10  -4    3.23    0.35
   0 -10  -4    3.17    0.42
   0  10   4    3.81    0.49
  -1 -10  -4    0.02    0.24
  -1 -10  -4    0.12    0.18
   1  10   4    0.38    0.29
  -2 -10  -4   12.08    0.57
  -2 -10  -4   11.87    0.65
   2  10   4   12.35    0.67
   2  10   4   11.25    0.70
  -3 -10  -4    3.95    0.37
  -3 -10  -4    5.12    0.45
   3  10   4    4.20    0.48
   3  10   4    5.55    0.51
  -4 -10  -4    5.28    0.38
  -4 -10  -4    4.51    0.45
   4  10   4    3.61    0.54
   4  10   4    4.52    0.46
  -5 -10  -4    1.88    0.28
  -5 -10  -4    0.99    0.28
   5  10   4    1.35    0.31
   5  10   4    1.70    0.39
  -6 -10  -4    0.16    0.25
  -6 -10  -4    0.25    0.22
   6  10   4   -0.41    0.36
   6  10   4   -0.04    0.24
  -7 -10  -4    0.74    0.30
  -7 -10  -4    1.25    0.30
   7  10   4    1.26    0.43
  -8 -10  -4    0.96    0.35
  -8 -10  -4    1.21    0.33
   8  10   4    1.32    0.48
   1 -11  -4    4.42    0.56
  -1  11   4    5.40    0.69
   0 -11  -4    0.79    0.34
   0  11   4    0.34    0.37
  -1 -11  -4    0.32    0.29
  -1 -11  -4    0.62    0.22
   1  11   4    0.29    0.36
  -2 -11  -4    3.51    0.37
  -2 -11  -4    3.45    0.47
   2  11   4    3.14    0.46
  -3 -11  -4    8.44    0.61
  -3 -11  -4    9.13    0.53
   3  11   4    8.57    0.66
   3  11   4    8.43    0.64
  -4 -11  -4    6.58    0.54
  -4 -11  -4    6.34    0.46
   4  11   4    5.74    0.59
   4  11   4    5.33    0.57
  -5 -11  -4    0.33    0.27
  -5 -11  -4    0.18    0.26
   5  11   4    0.79    0.33
   5  11   4    0.81    0.39
  -6 -11  -4    0.19    0.27
  -6 -11  -4    0.41    0.31
   6  11   4    0.94    0.31
   6  11   4    0.25    0.43
  -7 -11  -4    0.20    0.31
  -7 -11  -4   -0.33    0.28
   7  11   4    0.49    0.47
  -2 -12  -4    1.89    0.38
   2  12   4    0.94    0.44
  -3 -12  -4    3.17    0.53
  -3 -12  -4    3.07    0.35
   3  12   4    2.94    0.50
  -4 -12  -4    6.33    0.59
  -4 -12  -4    6.85    0.51
   4  12   4    4.54    0.59
   4  12   4    5.62    0.66
  -5 -12  -4    3.95    0.44
  -5 -12  -4    3.76    0.47
   5  12   4    4.34    0.60
   5  12   4    5.30    0.61
   4  11  -5    0.15    0.39
   4  11  -5    0.54    0.40
  -4 -11   5    1.05    0.35
   3  11  -5    0.72    0.37
   3  11  -5   -0.17    0.34
  -3 -11   5    0.33    0.29
   2  11  -5    5.13    0.57
  -2 -11   5    4.69    0.51
   1  11  -5   -0.24    0.32
  -1 -11   5    0.77    0.30
   0  11  -5   -0.07    0.36
   0 -11   5    0.16    0.29
  -1  11  -5    1.86    0.44
   1 -11   5    1.52    0.35
   5  10  -5    4.20    0.62
  -5 -10   5    3.37    0.46
   4  10  -5    2.63    0.48
   4  10  -5    3.49    0.51
  -4 -10   5    3.20    0.43
   3  10  -5    0.39    0.33
   3  10  -5    0.25    0.32
  -3 -10   5    0.79    0.37
   2  10  -5    8.71    0.64
   2  10  -5    7.95    0.59
  -2 -10   5    9.18    0.57
   1  10  -5    6.50    0.57
  -1 -10   5    5.51    0.48
   0  10  -5    0.67    0.34
   0 -10   5    1.11    0.28
  -1  10  -5    0.82    0.34
   1 -10   5    0.65    0.27
  -2  10  -5    0.01    0.30
   2 -10   5    0.47    0.28
   2 -10   5   -0.11    0.25
  -3  10  -5   15.80    0.92
   3 -10   5   15.12    0.84
   3 -10   5   15.44    0.81
   6   9  -5   14.70    0.94
   6   9  -5   15.87    0.85
  -6  -9   5   14.79    0.82
   5   9  -5    4.65    0.53
   5   9  -5    4.62    0.58
  -5  -9   5    4.56    0.47
   4   9  -5    6.47    0.60
   4   9  -5    6.28    0.55
  -4  -9   5    7.00    0.52
   3   9  -5    3.67    0.48
   3   9  -5    3.33    0.46
  -3  -9   5    4.50    0.41
   2   9  -5    1.34    0.31
   2   9  -5    1.39    0.30
  -2  -9   5    1.46    0.26
   1   9  -5   11.19    0.61
   1   9  -5   11.88    0.66
  -1  -9   5   11.50    0.61
   0   9  -5   27.11    1.15
   0   9  -5   24.53    0.98
   0  -9   5   26.61    1.07
  -1   9  -5    1.71    0.33
   1  -9   5    1.68    0.24
   1  -9   5    1.85    0.28
  -2   9  -5   10.48    0.69
   2  -9   5   11.77    0.60
   2  -9   5   10.84    0.63
  -3   9  -5   13.32    0.78
   3  -9   5   11.93    0.74
   3  -9   5   13.27    0.69
  -4   9  -5    4.92    0.57
   4  -9   5    5.45    0.55
   4  -9   5    4.47    0.51
   7   8  -5    2.11    0.51
  -7  -8   5    2.48    0.38
  -7  -8   5    3.09    0.44
   6   8  -5   -0.38    0.35
  -6  -8   5    0.24    0.28
  -6  -8   5    0.41    0.27
   5   8  -5    9.70    0.60
   5   8  -5    9.29    0.69
  -5  -8   5    9.40    0.59
   4   8  -5    6.71    0.52
   4   8  -5    6.35    0.56
  -4  -8   5    6.94    0.49
   3   8  -5   15.05    0.76
   3   8  -5   14.57    0.77
  -3  -8   5   14.67    0.70
   2   8  -5    5.21    0.44
   2   8  -5    4.57    0.43
  -2  -8   5    4.61    0.38
   1   8  -5    4.25    0.38
   1   8  -5    3.87    0.39
  -1  -8   5    3.91    0.34
   0   8  -5    2.68    0.34
   0   8  -5    3.09    0.29
   0  -8   5    2.88    0.24
   0  -8   5    3.09    0.32
  -1   8  -5    7.94    0.52
  -1   8  -5    8.28    0.40
   1  -8   5    8.22    0.43
   1  -8   5    7.42    0.46
  -2   8  -5    2.82    0.37
   2  -8   5    2.28    0.32
   2  -8   5    3.17    0.33
  -3   8  -5   10.86    0.67
   3  -8   5   10.79    0.61
   3  -8   5   12.98    0.64
  -4   8  -5    6.13    0.57
  -4   8  -5    6.52    0.55
   4  -8   5    6.77    0.51
   4  -8   5    6.47    0.51
  -5   8  -5   -0.49    0.29
  -5   8  -5    0.10    0.34
   5  -8   5   -0.22    0.31
   7   7  -5    1.71    0.47
  -7  -7   5    2.04    0.33
  -7  -7   5    1.06    0.33
   6   7  -5   24.41    1.14
  -6  -7   5   23.98    1.01
  -6  -7   5   23.12    1.02
   5   7  -5    8.22    0.62
   5   7  -5    7.91    0.52
  -5  -7   5    8.25    0.52
   4   7  -5    2.69    0.38
   4   7  -5    2.61    0.34
  -4  -7   5    2.85    0.33
   3   7  -5    7.23    0.49
   3   7  -5    7.22    0.49
  -3  -7   5    8.13    0.46
   2   7  -5   12.21    0.63
   2   7  -5   12.94    0.64
  -2  -7   5   12.59    0.60
   1   7  -5   31.57    1.18
   1   7  -5   30.57    1.21
  -1  -7   5   30.58    1.16
   0   7  -5   15.55    0.64
   0  -7   5   13.75    0.55
   0  -7   5   14.57    0.65
  -1   7  -5    0.09    0.13
  -1   7  -5   -0.18    0.16
   1  -7   5    0.05    0.12
   1  -7   5    0.06    0.12
  -2   7  -5    2.93    0.22
  -2   7  -5    2.34    0.33
   2  -7   5    2.22    0.28
   2  -7   5    2.43    0.26
  -3   7  -5    7.12    0.51
   3  -7   5    6.91    0.45
   3  -7   5    8.09    0.48
  -4   7  -5    1.26    0.28
  -4   7  -5    1.19    0.31
   4  -7   5    1.80    0.31
  -5   7  -5    4.59    0.49
  -5   7  -5    4.65    0.49
   5  -7   5    5.69    0.53
  -6   7  -5    1.39    0.36
  -6   7  -5    2.05    0.41
   6  -7   5    1.18    0.34
   7   6  -5    2.63    0.49
  -7  -6   5    2.03    0.33
   6   6  -5    1.03    0.35
  -6  -6   5    1.16    0.26
  -6  -6   5    0.64    0.25
   5   6  -5    5.52    0.52
  -5  -6   5    5.60    0.42
  -5  -6   5    6.36    0.43
   4   6  -5    4.99    0.42
   4   6  -5    5.25    0.39
  -4  -6   5    4.70    0.36
   3   6  -5    3.94    0.35
   3   6  -5    3.45    0.37
  -3  -6   5    4.13    0.32
   2   6  -5   16.35    0.74
   2   6  -5   17.20    0.75
  -2  -6   5   16.52    0.70
   1   6  -5   50.37    1.74
   1   6  -5   44.75    1.86
  -1  -6   5   50.27    1.69
   0   6  -5   16.87    0.72
   0   6  -5   16.34    0.67
   0  -6   5   14.93    0.58
   0  -6   5   16.77    0.67
  -1   6  -5    9.84    0.46
  -1   6  -5   10.80    0.55
   1  -6   5    9.89    0.44
  -2   6  -5    8.83    0.40
  -2   6  -5    8.78    0.50
   2  -6   5    8.82    0.45
   2  -6   5    8.55    0.43
  -3   6  -5    3.85    0.36
  -3   6  -5    4.13    0.37
   3  -6   5    4.28    0.35
   3  -6   5    3.58    0.27
  -4   6  -5    0.16    0.20
  -4   6  -5    0.20    0.18
   4  -6   5    0.23    0.20
  -5   6  -5    0.08    0.22
  -5   6  -5    0.07    0.23
   5  -6   5    0.48    0.24
  -6   6  -5    2.20    0.37
  -6   6  -5    1.80    0.35
   6  -6   5    2.45    0.38
  -7   6  -5    0.29    0.31
  -7   6  -5    0.75    0.36
   7  -6   5    0.23    0.32
   8   5  -5    4.83    0.68
  -8  -5   5    5.76    0.55
   7   5  -5    1.38    0.43
  -7  -5   5    0.49    0.26
  -7  -5   5    0.26    0.24
   6   5  -5    0.05    0.26
  -6  -5   5    0.53    0.22
  -6  -5   5   -0.20    0.19
   5   5  -5   -0.03    0.21
  -5  -5   5    0.14    0.17
  -5  -5   5    0.16    0.17
   4   5  -5    1.61    0.28
  -4  -5   5    1.87    0.26
  -4  -5   5    1.60    0.22
   3   5  -5    0.43    0.17
   3   5  -5    0.11    0.18
  -3  -5   5    0.26    0.14
   2   5  -5   38.58    1.46
   2   5  -5   40.20    1.45
  -2  -5   5   41.61    1.41
   1   5  -5    3.22    0.27
   1   5  -5    2.90    0.28
  -1  -5   5    3.37    0.24
   0   5  -5    8.54    0.43
   0   5  -5    8.68    0.45
   0  -5   5    9.77    0.42
   0  -5   5    8.40    0.34
  -1   5  -5    0.22    0.12
  -1   5  -5    0.25    0.15
   1  -5   5    0.25    0.12
   1  -5   5    0.22    0.10
  -2   5  -5    0.41    0.11
  -2   5  -5   -0.11    0.14
   2  -5   5    0.22    0.11
   2  -5   5    0.02    0.11
  -3   5  -5    5.23    0.36
  -3   5  -5    4.96    0.36
  -3   5  -5    4.79    0.27
   3  -5   5    4.80    0.32
  -4   5  -5    3.50    0.35
  -4   5  -5    3.27    0.33
   4  -5   5    3.09    0.33
   4  -5   5    3.67    0.26
  -5   5  -5   14.31    0.72
  -5   5  -5   14.04    0.69
   5  -5   5   15.51    0.71
  -6   5  -5   13.09    0.67
  -6   5  -5   12.93    0.71
   6  -5   5   13.44    0.71
  -7   5  -5    7.97    0.55
  -7   5  -5    7.58    0.61
  -8   5  -5   -0.27    0.35
   8  -5   5    0.53    0.37
   8   4  -5    0.49    0.41
  -8  -4   5    0.66    0.32
   7   4  -5    6.52    0.62
  -7  -4   5    6.38    0.52
  -7  -4   5    5.93    0.48
   6   4  -5    4.18    0.50
  -6  -4   5    5.11    0.40
  -6  -4   5    4.86    0.40
   5   4  -5    5.72    0.49
  -5  -4   5    5.79    0.39
  -5  -4   5    5.94    0.39
   4   4  -5    0.48    0.21
  -4  -4   5    0.44    0.16
  -4  -4   5    0.43    0.15
   3   4  -5    2.78    0.32
  -3  -4   5    3.56    0.26
  -3  -4   5    3.35    0.27
   2   4  -5    2.08    0.23
   2   4  -5    1.69    0.21
  -2  -4   5    1.98    0.19
   1   4  -5   12.16    0.54
   1   4  -5   10.61    0.57
  -1  -4   5   12.11    0.49
   0   4  -5   19.22    0.77
   0   4  -5   20.05    0.75
   0  -4   5   19.10    0.66
   0  -4   5   19.69    0.73
   0  -4   5   18.44    0.66
  -1   4  -5   11.96    0.54
  -1   4  -5   12.20    0.50
   1  -4   5   11.66    0.46
   1  -4   5   11.58    0.49
  -2   4  -5   43.85    1.53
  -2   4  -5   44.29    1.48
  -2   4  -5   42.56    1.54
   2  -4   5   43.32    1.48
  -3   4  -5   38.07    1.33
  -3   4  -5   39.53    1.41
  -3   4  -5   40.54    1.41
   3  -4   5   39.32    1.39
  -4   4  -5    0.11    0.20
  -4   4  -5   -0.11    0.14
   4  -4   5    0.05    0.13
   4  -4   5    0.07    0.15
  -5   4  -5   -0.02    0.18
  -5   4  -5    0.16    0.17
   5  -4   5    0.44    0.19
   5  -4   5    0.31    0.16
  -6   4  -5    0.20    0.21
  -6   4  -5    0.15    0.22
   6  -4   5    0.11    0.22
  -7   4  -5   12.58    0.72
  -7   4  -5   14.48    0.66
   7  -4   5   12.96    0.74
  -8   4  -5    3.52    0.47
   8  -4   5    3.30    0.45
   8   3  -5    2.14    0.50
  -8  -3   5    3.16    0.42
   7   3  -5    3.87    0.54
  -7  -3   5    3.56    0.41
  -7  -3   5    3.59    0.42
   6   3  -5    0.24    0.23
  -6  -3   5    0.46    0.20
  -6  -3   5    0.33    0.21
   5   3  -5    3.76    0.25
   5   3  -5    3.87    0.37
  -5  -3   5    4.29    0.33
  -5  -3   5    3.93    0.34
   4   3  -5    3.64    0.36
   4   3  -5    3.98    0.20
  -4  -3   5    3.84    0.29
  -4  -3   5    4.07    0.31
   3   3  -5   13.36    0.46
   3   3  -5   13.16    0.47
   3   3  -5   14.09    0.64
  -3  -3   5   13.11    0.55
  -3  -3   5   14.10    0.58
   2   3  -5   39.77    1.36
   2   3  -5   35.75    1.44
  -2  -3   5   38.84    1.35
  -2  -3   5   38.76    1.31
   1   3  -5    8.80    0.42
   1   3  -5    8.39    0.42
  -1  -3   5    8.41    0.29
  -1  -3   5    8.63    0.38
   0   3  -5    0.05    0.09
   0   3  -5    0.04    0.09
   0   3  -5    0.14    0.06
   0  -3   5    0.12    0.07
   0  -3   5    0.02    0.07
  -1   3  -5    5.12    0.25
  -1   3  -5    5.50    0.29
  -1   3  -5    5.37    0.31
   1  -3   5    4.97    0.26
  -2   3  -5    4.33    0.25
  -2   3  -5    4.50    0.27
  -2   3  -5    4.45    0.28
   2  -3   5    4.33    0.25
  -3   3  -5   25.15    0.93
  -3   3  -5   25.24    0.90
  -3   3  -5   25.01    0.93
   3  -3   5   24.84    0.93
  -4   3  -5    4.02    0.31
  -4   3  -5    3.79    0.27
   4  -3   5    3.68    0.28
   4  -3   5    4.38    0.31
  -5   3  -5    2.97    0.31
  -5   3  -5    3.54    0.29
   5  -3   5    3.12    0.29
   5  -3   5    3.90    0.33
  -6   3  -5   17.70    0.79
  -6   3  -5   17.03    0.71
   6  -3   5   17.21    0.73
   6  -3   5   17.61    0.80
  -7   3  -5   16.33    0.71
  -7   3  -5   17.29    0.81
   7  -3   5   18.70    0.85
  -9   3  -5    1.51    0.41
   9  -3   5    1.84    0.41
   8   2  -5    3.44    0.53
  -8  -2   5    2.90    0.41
   7   2  -5   15.27    0.86
  -7  -2   5   14.96    0.75
  -7  -2   5   15.71    0.76
   6   2  -5   16.09    0.83
   6   2  -5   16.39    0.73
  -6  -2   5   16.13    0.73
  -6  -2   5   16.34    0.74
   5   2  -5    0.18    0.13
   5   2  -5    0.53    0.22
  -5  -2   5    0.15    0.17
  -5  -2   5    0.10    0.16
   4   2  -5    4.36    0.24
   4   2  -5    3.87    0.35
  -4  -2   5    3.96    0.30
  -4  -2   5    4.08    0.29
   3   2  -5   31.24    1.05
   3   2  -5   32.43    1.20
  -3  -2   5   30.84    1.10
   2   2  -5    7.10    0.38
   2   2  -5    6.82    0.27
  -2  -2   5    6.31    0.27
  -2  -2   5    6.32    0.33
  -2  -2   5    7.00    0.31
   1   2  -5   38.84    1.36
   1   2  -5   39.09    1.25
  -1  -2   5   37.09    1.24
  -1  -2   5   38.69    1.34
  -1  -2   5   38.93    1.29
   0   2  -5    9.66    0.44
   0   2  -5    9.90    0.45
   0   2  -5    9.89    0.37
   0  -2   5    9.95    0.40
   0  -2   5   11.00    0.40
  -1   2  -5   64.08    2.11
  -1   2  -5   63.39    2.11
  -1   2  -5   63.82    2.06
   1  -2   5   63.27    2.07
  -2   2  -5   42.46    1.43
  -2   2  -5   41.66    1.43
  -2   2  -5   43.66    1.45
  -2   2  -5   41.99    1.44
  -3   2  -5   21.92    0.83
  -3   2  -5   21.95    0.82
  -3   2  -5   22.67    0.83
  -3   2  -5   22.44    0.81
  -4   2  -5    0.40    0.12
  -4   2  -5    0.48    0.13
   4  -2   5    0.57    0.14
   4  -2   5    0.53    0.15
  -5   2  -5   12.82    0.58
  -5   2  -5   12.13    0.52
   5  -2   5   12.72    0.60
   5  -2   5   12.29    0.57
  -6   2  -5    1.26    0.18
  -6   2  -5    0.96    0.20
   6  -2   5    1.32    0.24
   6  -2   5    1.18    0.22
  -7   2  -5    1.22    0.27
  -7   2  -5    0.78    0.16
   7  -2   5    1.49    0.30
   7  -2   5    1.35    0.32
  -8   2  -5    7.15    0.51
   8  -2   5    7.95    0.54
   8  -2   5    6.43    0.56
  -9   2  -5    2.37    0.38
   9  -2   5    3.03    0.44
   8   1  -5   -0.33    0.36
  -8  -1   5   -0.06    0.32
   7   1  -5    1.08    0.36
   7   1  -5    1.44    0.28
  -7  -1   5    1.39    0.30
  -7  -1   5    1.57    0.31
   6   1  -5    3.29    0.35
   6   1  -5    3.18    0.43
  -6  -1   5    3.99    0.37
  -6  -1   5    3.98    0.37
   5   1  -5    0.92    0.26
   5   1  -5    1.04    0.17
  -5  -1   5    0.77    0.20
  -5  -1   5    0.73    0.20
   4   1  -5   15.66    0.70
   4   1  -5   14.72    0.59
  -4  -1   5   15.55    0.66
  -4  -1   5   14.00    0.61
   3   1  -5   20.48    0.75
   3   1  -5   22.08    0.86
  -3  -1   5   20.59    0.77
   2   1  -5   66.41    2.14
   2   1  -5   65.81    2.25
  -2  -1   5   68.50    2.22
  -2  -1   5   64.96    2.15
   1   1  -5   21.97    0.84
   1   1  -5   21.57    0.75
  -1  -1   5   22.61    0.82
  -1  -1   5   21.62    0.75
   0   1  -5   16.09    0.64
   0   1  -5   16.95    0.58
   0  -1   5   16.28    0.57
   0  -1   5   16.50    0.63
  -1   1  -5    0.20    0.08
  -1   1  -5    0.28    0.10
  -1   1  -5    0.26    0.08
   1  -1   5    0.23    0.06
  -2   1  -5    0.77    0.11
  -2   1  -5    0.93    0.12
  -2   1  -5    0.90    0.14
  -2   1  -5    0.72    0.12
  -3   1  -5   72.62    2.33
  -3   1  -5   70.98    2.35
  -3   1  -5   71.28    2.34
  -3   1  -5   71.08    2.35
  -4   1  -5    3.96    0.25
  -4   1  -5    3.95    0.27
  -4   1  -5    4.04    0.23
   4  -1   5    3.71    0.28
  -5   1  -5    1.33    0.19
  -5   1  -5    1.08    0.18
  -5   1  -5    1.11    0.15
   5  -1   5    1.21    0.20
  -6   1  -5   19.27    0.71
  -6   1  -5   20.02    0.82
   6  -1   5   19.20    0.83
   6  -1   5   20.11    0.85
  -7   1  -5   20.16    0.90
   7  -1   5   21.14    0.94
   7  -1   5   22.16    0.93
  -8   1  -5    1.59    0.30
   8  -1   5    1.74    0.33
   8  -1   5    1.51    0.34
  -9   1  -5    1.05    0.33
   9  -1   5    1.33    0.37
   9  -1   5    1.72    0.37
   7   0  -5   14.74    0.76
   7   0  -5   16.84    0.86
  -7   0   5   15.72    0.82
  -7   0   5   16.95    0.79
   6   0  -5   14.09    0.75
   6   0  -5   13.86    0.66
  -6   0   5   14.14    0.68
  -6   0   5   13.99    0.71
   5   0  -5    3.17    0.32
   5   0  -5    3.24    0.37
  -5   0   5    3.28    0.36
  -5   0   5    3.73    0.30
   4   0  -5    1.28    0.18
   4   0  -5    1.88    0.27
  -4   0   5    1.00    0.20
  -4   0   5    1.21    0.18
   3   0  -5    7.50    0.36
   3   0  -5    7.87    0.43
  -3   0   5    8.18    0.41
  -3   0   5    7.50    0.35
   2   0  -5   -0.06    0.07
   2   0  -5   -0.05    0.10
  -2   0   5    0.09    0.07
  -2   0   5    0.05    0.08
   1   0  -5    9.46    0.45
   1   0  -5   10.06    0.39
  -1   0   5    9.46    0.43
  -1   0   5    9.59    0.36
   0   0  -5    2.77    0.21
   0   0  -5    2.68    0.16
   0   0   5    2.67    0.15
   0   0   5    2.59    0.13
   0   0   5    2.56    0.18
  -1   0  -5   28.16    0.99
  -1   0  -5   28.60    0.95
   1   0   5   27.97    0.96
   1   0   5   25.71    0.91
   1   0   5   27.38    0.90
  -2   0  -5   31.12    1.10
  -2   0  -5   32.24    1.07
  -2   0  -5   32.80    1.12
   2   0   5   31.97    1.09
  -3   0  -5   45.94    1.53
  -3   0  -5   45.06    1.53
  -3   0  -5   44.19    1.49
   3   0   5   44.94    1.49
  -4   0  -5   31.55    1.08
  -4   0  -5   29.80    1.03
  -4   0  -5   31.23    1.11
   4   0   5   29.81    1.12
  -5   0  -5    5.34    0.31
  -5   0  -5    5.14    0.24
  -5   0  -5    5.29    0.34
   5   0   5    5.45    0.35
  -6   0  -5    0.12    0.13
  -6   0  -5    0.36    0.09
  -6   0  -5   -0.01    0.15
  -7   0  -5    2.90    0.31
   7   0   5    2.56    0.32
   7   0   5    2.75    0.39
  -8   0  -5    0.08    0.20
   8   0   5    0.28    0.27
   8   0   5   -0.57    0.22
  -9   0  -5   12.65    0.73
   9   0   5   14.73    0.81
   9   0   5   11.93    0.83
 -10   0  -5    0.28    0.32
  10   0   5   -0.27    0.51
  10   0   5   -0.11    0.35
   7  -1  -5    1.44    0.33
   7  -1  -5    1.07    0.35
  -7   1   5    1.32    0.32
  -7   1   5    1.04    0.31
   6  -1  -5    5.01    0.43
   6  -1  -5    4.84    0.49
  -6   1   5    4.63    0.46
  -6   1   5    4.68    0.42
   5  -1  -5    3.80    0.38
   5  -1  -5    3.07    0.33
  -5   1   5    2.77    0.35
  -5   1   5    3.33    0.31
   4  -1  -5   92.49    3.00
   4  -1  -5   91.77    3.05
  -4   1   5   87.68    2.97
  -4   1   5   91.33    3.05
   3  -1  -5    8.73    0.43
  -3   1   5    9.88    0.47
  -3   1   5    9.18    0.40
   2  -1  -5   49.81    1.69
   2  -1  -5   50.25    1.74
  -2   1   5   51.52    1.74
  -2   1   5   50.47    1.65
   1  -1  -5    0.97    0.15
   1  -1  -5    0.87    0.10
   1  -1  -5    0.87    0.12
  -1   1   5    0.65    0.12
  -1   1   5    0.80    0.09
   0  -1  -5   55.32    1.86
   0  -1  -5   55.04    1.82
   0   1   5   55.12    1.84
   0   1   5   54.92    1.74
   0   1   5   55.68    1.74
  -1  -1  -5    0.92    0.14
  -1  -1  -5    0.69    0.11
   1   1   5    0.62    0.10
   1   1   5    0.66    0.06
   1   1   5    0.76    0.07
  -2  -1  -5    0.89    0.08
  -2  -1  -5    0.90    0.12
  -2  -1  -5    0.99    0.13
   2   1   5    0.82    0.11
   2   1   5    0.77    0.09
  -3  -1  -5   28.95    0.97
  -3  -1  -5   28.37    1.02
   3   1   5   28.85    0.97
   3   1   5   28.70    1.06
  -4  -1  -5    2.66    0.22
  -4  -1  -5    2.80    0.19
   4   1   5    2.75    0.16
   4   1   5    2.73    0.23
  -5  -1  -5    1.96    0.23
  -5  -1  -5    1.71    0.19
   5   1   5    2.03    0.15
   5   1   5    1.69    0.12
   5   1   5    1.82    0.24
  -6  -1  -5    0.11    0.16
  -6  -1  -5    0.13    0.13
   6   1   5    0.45    0.20
  -7  -1  -5    8.03    0.51
  -7  -1  -5    8.64    0.47
   7   1   5    8.50    0.55
  -8  -1  -5    4.27    0.38
   8   1   5    3.36    0.47
   8   1   5    4.13    0.44
  -9  -1  -5   31.30    1.29
   9   1   5   33.97    1.41
   9   1   5   31.12    1.35
 -10  -1  -5    1.48    0.35
  10   1   5    1.30    0.44
  10   1   5    1.80    0.42
   7  -2  -5    0.71    0.32
   7  -2  -5    1.54    0.36
  -7   2   5    0.51    0.28
  -7   2   5    0.91    0.35
   6  -2  -5    4.87    0.47
   6  -2  -5    4.81    0.48
  -6   2   5    6.09    0.45
  -6   2   5    6.26    0.51
   5  -2  -5    7.39    0.51
   5  -2  -5    7.63    0.49
  -5   2   5    7.75    0.51
  -5   2   5    8.62    0.46
   4  -2  -5    1.22    0.22
   4  -2  -5    1.54    0.26
  -4   2   5    1.16    0.19
  -4   2   5    1.24    0.25
   3  -2  -5   52.05    1.85
   3  -2  -5   56.77    1.84
  -3   2   5   51.98    1.78
  -3   2   5   53.41    1.87
   2  -2  -5    4.21    0.29
   2  -2  -5    4.04    0.27
  -2   2   5    4.55    0.23
  -2   2   5    4.30    0.29
   1  -2  -5    2.53    0.20
   1  -2  -5    2.09    0.13
   1  -2  -5    2.39    0.20
  -1   2   5    2.07    0.12
  -1   2   5    2.31    0.20
   0  -2  -5   14.28    0.58
   0  -2  -5   14.19    0.56
   0   2   5   14.03    0.57
  -1  -2  -5    4.07    0.25
  -1  -2  -5    4.18    0.23
   1   2   5    4.37    0.24
  -2  -2  -5    1.02    0.14
  -2  -2  -5    0.86    0.07
  -2  -2  -5    0.97    0.13
   2   2   5    0.77    0.11
   2   2   5    1.03    0.08
  -3  -2  -5    8.51    0.39
  -3  -2  -5    8.75    0.33
   3   2   5    8.18    0.42
   3   2   5    7.81    0.34
  -4  -2  -5    0.97    0.13
  -4  -2  -5    0.73    0.14
   4   2   5    0.90    0.18
   4   2   5    0.83    0.10
  -5  -2  -5   35.91    1.22
  -5  -2  -5   33.21    1.16
   5   2   5   32.23    1.07
   5   2   5   33.16    1.08
   5   2   5   31.17    1.33
  -6  -2  -5   41.33    1.45
  -6  -2  -5   40.51    1.49
   6   2   5   41.73    1.55
  -7  -2  -5   22.83    0.95
  -7  -2  -5   21.75    0.90
   7   2   5   22.77    1.00
  -8  -2  -5    8.59    0.57
  -8  -2  -5    8.83    0.53
   8   2   5    9.94    0.64
  -9  -2  -5    1.10    0.30
   9   2   5    1.35    0.33
   9   2   5    1.39    0.39
 -10  -2  -5    0.39    0.30
  10   2   5    0.62    0.43
  10   2   5    0.54    0.37
   6  -3  -5   -0.20    0.27
   6  -3  -5    0.24    0.28
  -6   3   5    0.62    0.26
  -6   3   5    0.03    0.27
   5  -3  -5    0.71    0.26
   5  -3  -5    0.65    0.24
  -5   3   5    1.29    0.25
  -5   3   5    1.05    0.28
   4  -3  -5   26.79    1.01
   4  -3  -5   25.91    1.01
  -4   3   5   22.14    1.03
  -4   3   5   25.75    1.05
   3  -3  -5   12.87    0.59
   3  -3  -5   12.77    0.58
  -3   3   5   12.24    0.52
  -3   3   5   12.33    0.61
   2  -3  -5   12.20    0.54
   2  -3  -5   12.30    0.54
  -2   3   5   12.03    0.47
  -2   3   5   12.85    0.59
   1  -3  -5    0.09    0.06
   1  -3  -5    0.15    0.10
   1  -3  -5    0.24    0.11
  -1   3   5    0.17    0.06
   0  -3  -5   10.62    0.46
   0  -3  -5   10.11    0.45
   0   3   5   10.39    0.47
  -1  -3  -5   21.53    0.81
  -1  -3  -5   22.37    0.82
   1   3   5   22.05    0.82
  -2  -3  -5   99.30    3.00
  -2  -3  -5   94.29    3.11
  -2  -3  -5   93.77    3.09
   2   3   5   92.78    2.99
   2   3   5   93.92    3.08
   2   3   5   97.76    3.14
  -3  -3  -5    0.07    0.08
  -3  -3  -5   -0.05    0.06
   3   3   5   -0.02    0.07
   3   3   5    0.06    0.10
  -4  -3  -5    0.08    0.07
  -4  -3  -5   -0.18    0.09
   4   3   5    0.01    0.11
   4   3   5    0.05    0.07
  -5  -3  -5   23.60    0.85
  -5  -3  -5   20.66    0.78
   5   3   5   19.43    0.70
   5   3   5   20.32    0.71
   5   3   5   22.63    0.91
  -6  -3  -5    3.69    0.32
  -6  -3  -5    3.78    0.29
   6   3   5    3.44    0.37
  -7  -3  -5    5.56    0.38
  -7  -3  -5    5.89    0.43
   7   3   5    5.13    0.45
  -8  -3  -5    0.12    0.20
  -8  -3  -5    0.09    0.22
   8   3   5    0.33    0.28
  -9  -3  -5    2.71    0.40
  -9  -3  -5    2.71    0.38
   9   3   5    2.82    0.43
   9   3   5    1.88    0.44
 -10  -3  -5   19.97    0.99
  10   3   5   20.28    1.05
  10   3   5   21.06    1.17
   6  -4  -5    0.46    0.50
  -6   4   5    0.04    0.27
  -6   4   5    0.45    0.32
   5  -4  -5    0.41    0.25
   5  -4  -5    0.06    0.23
  -5   4   5   -0.30    0.24
  -5   4   5    0.05    0.21
   4  -4  -5    9.79    0.56
   4  -4  -5   10.17    0.53
  -4   4   5    9.57    0.49
  -4   4   5   10.24    0.60
   3  -4  -5    5.23    0.38
   3  -4  -5    5.05    0.35
  -3   4   5    5.28    0.31
  -3   4   5    4.70    0.40
   2  -4  -5   19.83    0.79
   2  -4  -5   19.11    0.76
  -2   4   5   18.89    0.81
  -2   4   5   18.56    0.69
   1  -4  -5    0.81    0.15
   1  -4  -5    0.99    0.18
  -1   4   5    0.79    0.16
  -1   4   5    0.83    0.11
   0  -4  -5   42.79    1.50
   0  -4  -5   44.92    1.50
   0   4   5   42.63    1.54
  -1  -4  -5   14.47    0.58
   1   4   5   13.80    0.59
  -2  -4  -5   18.08    0.58
  -2  -4  -5   17.02    0.68
   2   4   5   18.16    0.68
   2   4   5   16.58    0.58
   2   4   5   17.57    0.72
  -3  -4  -5   11.61    0.43
   3   4   5   11.55    0.55
   3   4   5   11.47    0.48
  -4  -4  -5    0.23    0.08
  -4  -4  -5   -0.09    0.11
   4   4   5    0.03    0.08
  -5  -4  -5   34.80    1.22
  -5  -4  -5   33.43    1.16
   5   4   5   34.53    1.30
   5   4   5   29.99    1.09
  -6  -4  -5   35.34    1.23
  -6  -4  -5   33.58    1.27
   6   4   5   33.36    1.34
  -7  -4  -5    3.36    0.34
  -7  -4  -5    4.16    0.37
   7   4   5    4.31    0.45
  -8  -4  -5    2.49    0.32
  -8  -4  -5    1.96    0.32
   8   4   5    1.71    0.38
  -9  -4  -5    2.15    0.35
  -9  -4  -5    2.53    0.38
   9   4   5    2.35    0.44
 -10  -4  -5    0.79    0.33
  10   4   5    0.23    0.36
  10   4   5    1.09    0.45
   6  -5  -5    0.70    0.34
  -6   5   5   -0.15    0.34
   5  -5  -5    0.90    0.30
  -5   5   5    1.09    0.34
  -5   5   5    0.72    0.25
   4  -5  -5   26.74    1.13
  -4   5   5   27.49    1.18
  -4   5   5   28.66    1.06
   3  -5  -5    4.60    0.38
   3  -5  -5    3.74    0.33
  -3   5   5    3.98    0.31
  -3   5   5    4.79    0.42
   2  -5  -5    2.29    0.25
   2  -5  -5    3.23    0.30
  -2   5   5    3.15    0.24
  -2   5   5    2.77    0.34
   1  -5  -5    5.35    0.33
   1  -5  -5    5.92    0.36
  -1   5   5    5.62    0.40
  -1   5   5    5.12    0.27
   0  -5  -5    4.84    0.31
   0  -5  -5    4.86    0.21
   0  -5  -5    5.33    0.33
   0   5   5    5.76    0.37
  -1  -5  -5   49.61    1.51
  -1  -5  -5   44.90    1.51
  -1  -5  -5   52.58    1.65
   1   5   5   48.29    1.66
   1   5   5   40.18    1.77
  -2  -5  -5   68.36    2.21
  -2  -5  -5   69.84    2.28
  -2  -5  -5   74.09    2.40
   2   5   5   67.39    2.32
   2   5   5   67.48    2.36
  -3  -5  -5   14.07    0.53
  -3  -5  -5   16.06    0.64
   3   5   5   14.81    0.66
   3   5   5   14.11    0.59
  -4  -5  -5   12.44    0.48
  -4  -5  -5   12.91    0.55
   4   5   5   12.92    0.61
   4   5   5   11.10    0.50
  -5  -5  -5   15.48    0.65
  -5  -5  -5   14.23    0.58
   5   5   5   14.11    0.55
   5   5   5   14.72    0.73
  -6  -5  -5   14.42    0.66
  -6  -5  -5   14.85    0.61
   6   5   5   14.39    0.75
   6   5   5   13.32    0.50
  -7  -5  -5    5.30    0.42
  -7  -5  -5    5.90    0.40
   7   5   5    5.87    0.53
  -8  -5  -5    0.61    0.23
  -8  -5  -5    0.38    0.25
   8   5   5    0.62    0.32
  -9  -5  -5    0.39    0.29
  -9  -5  -5    0.19    0.25
   9   5   5    0.42    0.33
 -10  -5  -5    1.57    0.38
 -10  -5  -5    1.33    0.39
  10   5   5    1.16    0.46
   5  -6  -5    3.47    0.47
  -5   6   5    3.41    0.51
   4  -6  -5    0.98    0.29
  -4   6   5    1.25    0.26
  -4   6   5    0.83    0.30
   3  -6  -5   21.90    0.90
   3  -6  -5   23.00    1.00
  -3   6   5   23.07    1.05
  -3   6   5   25.78    0.92
   2  -6  -5   17.71    0.79
   2  -6  -5   17.50    0.71
  -2   6   5   17.96    0.84
  -2   6   5   17.37    0.70
   1  -6  -5    1.04    0.21
   1  -6  -5    1.59    0.16
   1  -6  -5    1.40    0.20
  -1   6   5    1.17    0.25
   0  -6  -5    1.20    0.20
   0  -6  -5    1.49    0.14
   0   6   5    1.60    0.24
   0   6   5    1.50    0.23
  -1  -6  -5    3.06    0.28
  -1  -6  -5    3.12    0.18
   1   6   5    3.14    0.29
   1   6   5    3.47    0.30
  -2  -6  -5    4.56    0.23
  -2  -6  -5    4.99    0.33
   2   6   5    4.43    0.36
   2   6   5    5.06    0.34
  -3  -6  -5    4.89    0.32
  -3  -6  -5    4.42    0.25
   3   6   5    4.74    0.32
   3   6   5    5.51    0.38
  -4  -6  -5    4.93    0.33
  -4  -6  -5    4.60    0.27
   4   6   5    4.19    0.30
   4   6   5    4.71    0.39
  -5  -6  -5   15.05    0.62
  -5  -6  -5   16.34    0.69
   5   6   5   15.07    0.62
   5   6   5   15.99    0.78
  -6  -6  -5    9.18    0.45
  -6  -6  -5    8.95    0.50
   6   6   5    9.55    0.61
   6   6   5    8.29    0.39
  -7  -6  -5   -0.02    0.19
  -7  -6  -5    0.10    0.17
   7   6   5    0.28    0.27
  -8  -6  -5    0.48    0.23
  -8  -6  -5   -0.09    0.23
   8   6   5    0.76    0.35
  -9  -6  -5    0.70    0.29
  -9  -6  -5    1.06    0.33
   9   6   5    0.42    0.35
 -10  -6  -5    0.31    0.34
 -10  -6  -5   -0.35    0.34
  10   6   5   -0.55    0.37
   4  -7  -5    0.29    0.31
  -4   7   5    0.15    0.32
   3  -7  -5    0.27    0.26
  -3   7   5    0.37    0.29
  -3   7   5    0.29    0.21
   2  -7  -5    1.47    0.27
   2  -7  -5    1.69    0.22
  -2   7   5    1.21    0.32
   1  -7  -5    0.58    0.20
   1  -7  -5    0.64    0.14
  -1   7   5    0.59    0.23
  -1   7   5    0.35    0.20
   0  -7  -5    1.80    0.26
   0  -7  -5    1.64    0.17
   0   7   5    1.53    0.27
   0   7   5    1.52    0.23
  -1  -7  -5   16.01    0.60
  -1  -7  -5   16.68    0.72
   1   7   5   16.93    0.75
   1   7   5   15.10    0.71
  -2  -7  -5    0.52    0.18
  -2  -7  -5    0.56    0.12
   2   7   5    0.32    0.17
  -3  -7  -5    0.04    0.11
  -3  -7  -5    0.15    0.16
   3   7   5    0.34    0.17
   3   7   5    0.29    0.20
  -4  -7  -5    4.23    0.34
  -4  -7  -5    3.69    0.26
   4   7   5    4.01    0.32
   4   7   5    4.58    0.42
  -5  -7  -5    0.10    0.13
  -5  -7  -5    0.11    0.17
   5   7   5    0.23    0.15
   5   7   5    0.37    0.24
  -6  -7  -5   11.40    0.60
  -6  -7  -5   12.03    0.55
   6   7   5   10.01    0.50
   6   7   5   11.79    0.70
  -7  -7  -5    3.18    0.38
  -7  -7  -5    3.40    0.35
   7   7   5    3.44    0.46
  -8  -7  -5   17.18    0.84
  -8  -7  -5   18.23    0.82
   8   7   5   17.47    1.01
  -9  -7  -5    0.92    0.31
  -9  -7  -5    0.25    0.31
   9   7   5   -0.03    0.38
   3  -8  -5    7.63    0.61
  -3   8   5    7.60    0.66
   2  -8  -5    5.99    0.51
  -2   8   5    6.34    0.58
   1  -8  -5    6.68    0.34
   1  -8  -5    6.91    0.49
  -1   8   5    6.32    0.54
   0  -8  -5    1.91    0.22
   0  -8  -5    2.39    0.31
   0   8   5    2.16    0.34
   0   8   5    2.59    0.30
  -1  -8  -5    2.14    0.21
  -1  -8  -5    1.92    0.29
   1   8   5    1.73    0.28
   1   8   5    1.78    0.28
  -2  -8  -5    2.75    0.32
  -2  -8  -5    2.41    0.22
   2   8   5    2.33    0.32
   2   8   5    2.65    0.34
  -3  -8  -5    5.18    0.31
  -3  -8  -5    5.86    0.40
   3   8   5    5.02    0.47
   3   8   5    6.32    0.44
  -4  -8  -5    1.50    0.26
  -4  -8  -5    1.65    0.23
   4   8   5    1.39    0.30
  -5  -8  -5    0.01    0.18
  -5  -8  -5    0.16    0.16
   5   8   5    0.19    0.27
   5   8   5   -0.15    0.19
  -6  -8  -5    0.03    0.20
  -6  -8  -5   -0.07    0.18
   6   8   5   -0.08    0.17
   6   8   5    0.00    0.28
  -7  -8  -5    2.94    0.40
  -7  -8  -5    2.81    0.34
   7   8   5    2.87    0.49
  -8  -8  -5   12.73    0.74
  -8  -8  -5   13.53    0.69
   8   8   5   14.28    0.91
  -9  -8  -5    8.81    0.61
  -9  -8  -5    9.31    0.68
   9   8   5    8.83    0.85
   3  -9  -5    1.32    0.39
  -3   9   5    0.02    0.39
   2  -9  -5    1.61    0.34
  -2   9   5    0.88    0.37
   1  -9  -5    3.12    0.41
  -1   9   5    2.47    0.41
   0  -9  -5    8.25    0.53
   0   9   5    7.39    0.59
  -1  -9  -5    2.09    0.25
  -1  -9  -5    2.64    0.34
   1   9   5    2.93    0.36
   1   9   5    3.08    0.40
  -2  -9  -5    0.76    0.16
  -2  -9  -5    0.69    0.24
   2   9   5    0.67    0.27
   2   9   5    0.57    0.27
  -3  -9  -5    3.44    0.27
  -3  -9  -5    3.35    0.38
   3   9   5    3.23    0.44
   3   9   5    3.40    0.40
  -4  -9  -5    2.48    0.32
  -4  -9  -5    2.24    0.28
   4   9   5    2.86    0.40
   4   9   5    2.58    0.37
  -5  -9  -5   20.53    0.80
  -5  -9  -5   17.24    0.84
   5   9   5   19.91    0.85
   5   9   5   18.67    0.96
  -6  -9  -5    8.41    0.49
  -6  -9  -5    7.56    0.53
   6   9   5    8.09    0.67
   6   9   5    8.02    0.50
  -7  -9  -5    9.91    0.65
  -7  -9  -5   11.12    0.58
   7   9   5   10.55    0.80
  -8  -9  -5   -0.09    0.31
  -8  -9  -5    0.58    0.27
   8   9   5   -0.20    0.41
  -9  -9  -5    4.51    0.51
  -9  -9  -5    3.34    0.51
   9   9   5    4.31    0.67
   1 -10  -5   -0.32    0.27
  -1  10   5   -0.10    0.34
   0  10   5    3.41    0.52
  -1 -10  -5    7.25    0.55
   1  10   5    6.45    0.60
  -2 -10  -5    4.32    0.34
  -2 -10  -5    5.63    0.49
   2  10   5    5.18    0.54
   2  10   5    5.97    0.50
  -3 -10  -5   10.66    0.53
  -3 -10  -5   11.21    0.64
   3  10   5   11.86    0.72
   3  10   5   11.25    0.70
  -4 -10  -5   30.56    1.14
  -4 -10  -5   30.66    1.24
   4  10   5   29.88    1.27
   4  10   5   31.23    1.31
  -5 -10  -5    2.23    0.34
  -5 -10  -5    1.84    0.29
   5  10   5    1.82    0.34
   5  10   5    1.95    0.41
  -6 -10  -5    2.83    0.38
  -6 -10  -5    2.60    0.39
   6  10   5    3.44    0.54
   6  10   5    2.89    0.36
  -7 -10  -5    3.19    0.38
  -7 -10  -5    2.92    0.42
  -8 -10  -5   -0.25    0.32
  -8 -10  -5    0.29    0.32
   8  10   5   -0.70    0.46
   0 -11  -5   19.14    0.99
   0  11   5   19.04    1.08
  -1 -11  -5    0.02    0.31
   1  11   5    0.08    0.37
  -2 -11  -5   -0.38    0.32
  -3 -11  -5    1.67    0.35
   3  11   5    1.73    0.40
   3  11   5    2.15    0.41
  -4 -11  -5    1.83    0.36
  -4 -11  -5    1.45    0.26
   4  11   5    2.26    0.46
   4  11   5    2.22    0.42
  -5 -11  -5   15.14    0.72
  -5 -11  -5   13.75    0.78
   5  11   5   13.52    0.89
   5  11   5   15.68    0.82
  -6 -11  -5    3.00    0.36
  -6 -11  -5    2.50    0.40
   6  11   5    2.27    0.43
   6  11   5    3.22    0.54
  -7 -11  -5    1.32    0.37
  -7 -11  -5    0.82    0.33
   7  11   5    0.11    0.47
  -3 -12  -5    1.77    0.39
   3  12   5    0.83    0.44
  -4 -12  -5    5.24    0.60
   4  12   5    5.29    0.65
   2  11  -6    4.21    0.56
  -2 -11   6    4.47    0.52
   1  11  -6    0.95    0.40
  -1 -11   6    1.05    0.34
   0  11  -6    0.43    0.35
   0 -11   6    0.12    0.30
   4  10  -6   -0.11    0.34
  -4 -10   6    0.47    0.32
   3  10  -6    0.30    0.33
   3  10  -6    0.21    0.32
  -3 -10   6    0.57    0.29
   2  10  -6   -0.10    0.30
   2  10  -6    0.38    0.32
  -2 -10   6   -0.09    0.25
   1  10  -6    4.91    0.55
  -1 -10   6    4.68    0.47
   0  10  -6    0.89    0.35
   0 -10   6    1.44    0.31
  -1  10  -6    1.84    0.40
   1 -10   6    2.67    0.37
  -2  10  -6    4.67    0.59
   2 -10   6    4.80    0.50
   5   9  -6    0.19    0.37
  -5  -9   6    0.76    0.32
   4   9  -6    5.30    0.59
   4   9  -6    6.35    0.58
  -4  -9   6    6.32    0.60
   3   9  -6    1.12    0.35
   3   9  -6    0.55    0.30
  -3  -9   6    1.10    0.30
   2   9  -6    6.10    0.52
   2   9  -6    5.72    0.52
  -2  -9   6    6.27    0.48
   1   9  -6    0.71    0.29
   1   9  -6    0.34    0.26
  -1  -9   6    0.02    0.21
   0   9  -6    1.74    0.34
   0   9  -6    1.55    0.26
   0  -9   6    1.61    0.30
  -1   9  -6    7.03    0.59
   1  -9   6    8.20    0.51
  -2   9  -6    0.44    0.30
   2  -9   6   -0.17    0.34
   2  -9   6   -0.01    0.22
  -3   9  -6    1.60    0.43
   3  -9   6    1.63    0.32
   3  -9   6    2.35    0.36
  -4   9  -6    9.19    0.75
   4  -9   6   10.90    0.68
   4  -9   6    9.95    0.66
   6   8  -6   -0.16    0.40
  -6  -8   6    0.23    0.30
  -6  -8   6   -0.16    0.31
   5   8  -6    0.00    0.36
   5   8  -6    0.39    0.30
  -5  -8   6    0.08    0.31
  -5  -8   6    0.42    0.29
   4   8  -6    0.99    0.32
   4   8  -6    0.48    0.30
  -4  -8   6    0.87    0.27
   3   8  -6    4.22    0.49
   3   8  -6    5.26    0.48
  -3  -8   6    4.76    0.42
   2   8  -6   11.28    0.65
   2   8  -6   11.85    0.65
  -2  -8   6   11.23    0.60
   1   8  -6    2.62    0.34
   1   8  -6    2.63    0.37
  -1  -8   6    2.29    0.31
   0   8  -6    6.27    0.45
   0   8  -6    6.19    0.47
   0  -8   6    6.09    0.43
  -1   8  -6   12.22    0.68
  -1   8  -6   11.39    0.54
   1  -8   6   12.63    0.62
   1  -8   6   10.89    0.52
  -2   8  -6    0.78    0.29
   2  -8   6    0.77    0.22
   2  -8   6    0.41    0.22
  -3   8  -6    0.35    0.27
   3  -8   6    0.87    0.26
   3  -8   6    0.38    0.22
  -4   8  -6   -0.27    0.30
   4  -8   6    0.12    0.26
   4  -8   6    0.23    0.27
  -5   8  -6    4.69    0.68
  -5   8  -6    4.25    0.53
   5  -8   6    4.49    0.56
   6   7  -6   -0.06    0.36
  -6  -7   6    0.20    0.27
  -6  -7   6    0.88    0.44
   5   7  -6    7.42    0.64
  -5  -7   6    7.46    0.53
  -5  -7   6    7.48    0.53
   4   7  -6    9.06    0.61
   4   7  -6   10.76    0.61
  -4  -7   6    9.57    0.57
   3   7  -6    8.99    0.59
   3   7  -6    8.29    0.56
  -3  -7   6    9.19    0.52
   2   7  -6   10.32    0.60
   2   7  -6    9.80    0.57
  -2  -7   6   10.17    0.54
   1   7  -6    1.51    0.27
   1   7  -6    1.76    0.28
  -1  -7   6    1.77    0.26
   0   7  -6   19.20    0.79
   0   7  -6   18.17    0.83
   0  -7   6   18.07    0.77
   0  -7   6   17.10    0.64
  -1   7  -6    7.21    0.41
  -1   7  -6    8.01    0.50
   1  -7   6    6.87    0.43
   1  -7   6    6.73    0.37
  -2   7  -6   17.61    0.85
  -2   7  -6   17.88    0.72
   2  -7   6   19.77    0.76
   2  -7   6   17.59    0.78
  -3   7  -6    5.42    0.48
   3  -7   6    6.03    0.44
   3  -7   6    6.06    0.44
  -4   7  -6   21.99    1.01
  -4   7  -6   22.78    1.01
   4  -7   6   22.22    0.96
  -5   7  -6    8.89    0.64
   5  -7   6    9.17    0.62
  -6   7  -6    0.78    0.35
  -6   7  -6   -0.07    0.33
   6  -7   6   -0.36    0.33
   7   6  -6    1.29    0.47
  -7  -6   6    0.98    0.31
  -7  -6   6    1.01    0.34
   6   6  -6    0.21    0.38
  -6  -6   6    0.06    0.23
  -6  -6   6    0.91    0.27
   5   6  -6    0.54    0.32
  -5  -6   6    1.24    0.26
  -5  -6   6    0.87    0.24
   4   6  -6    9.66    0.64
  -4  -6   6    9.22    0.55
  -4  -6   6   10.16    0.54
   3   6  -6   26.67    1.13
   3   6  -6   27.72    1.11
  -3  -6   6   27.72    1.07
   2   6  -6    1.18    0.24
   2   6  -6    1.35    0.27
  -2  -6   6    1.02    0.21
   1   6  -6   25.27    1.03
   1   6  -6   25.10    1.00
  -1  -6   6   24.31    0.96
   0   6  -6   44.27    1.58
   0   6  -6   42.88    1.56
   0  -6   6   44.83    1.52
   0  -6   6   38.58    1.38
  -1   6  -6   27.51    1.08
  -1   6  -6   26.81    1.01
   1  -6   6   25.31    0.95
   1  -6   6   27.89    1.03
  -2   6  -6    0.11    0.14
  -2   6  -6    0.17    0.20
   2  -6   6   -0.06    0.14
   2  -6   6    0.11    0.14
  -3   6  -6    5.25    0.43
  -3   6  -6    4.86    0.31
  -3   6  -6    5.32    0.42
   3  -6   6    5.66    0.38
   3  -6   6    5.80    0.39
  -4   6  -6    5.45    0.45
  -4   6  -6    5.25    0.44
   4  -6   6    5.68    0.44
  -5   6  -6    8.20    0.54
  -5   6  -6    8.32    0.58
   5  -6   6    8.47    0.57
  -6   6  -6   12.18    0.86
  -6   6  -6   11.83    0.71
   6  -6   6   12.40    0.72
  -7   6  -6    1.22    0.33
  -7   6  -6    0.53    0.36
   7  -6   6    1.55    0.39
   7   5  -6    7.60    0.71
  -7  -5   6    7.54    0.55
  -7  -5   6    5.53    0.69
   6   5  -6    4.74    0.57
  -6  -5   6    5.99    0.47
  -6  -5   6    5.56    0.48
   5   5  -6    4.74    0.46
  -5  -5   6    4.69    0.40
  -5  -5   6    4.34    0.40
   4   5  -6   40.45    1.58
  -4  -5   6   40.67    1.47
  -4  -5   6   40.68    1.49
   3   5  -6   30.26    1.25
   3   5  -6   32.12    1.21
  -3  -5   6   32.59    1.18
   2   5  -6    0.48    0.18
   2   5  -6    0.38    0.19
  -2  -5   6    0.32    0.14
   1   5  -6    0.25    0.17
   1   5  -6    0.62    0.19
  -1  -5   6    0.87    0.16
   0   5  -6   16.53    0.72
   0   5  -6   16.31    0.69
   0  -5   6   16.84    0.67
   0  -5   6   15.32    0.57
  -1   5  -6    4.82    0.31
  -1   5  -6    4.58    0.35
   1  -5   6    4.73    0.30
   1  -5   6    4.63    0.27
  -2   5  -6    7.04    0.38
  -2   5  -6    7.45    0.44
   2  -5   6    7.23    0.39
   2  -5   6    6.88    0.37
  -3   5  -6    4.78    0.38
  -3   5  -6    4.65    0.36
  -3   5  -6    4.60    0.30
   3  -5   6    5.41    0.35
  -4   5  -6    2.06    0.30
  -4   5  -6    2.03    0.29
   4  -5   6    2.52    0.32
   4  -5   6    1.93    0.28
  -5   5  -6    4.06    0.39
  -5   5  -6    4.44    0.42
   5  -5   6    4.58    0.42
  -6   5  -6    4.44    0.47
  -6   5  -6    5.48    0.45
   6  -5   6    4.89    0.50
  -7   5  -6    8.14    0.53
  -7   5  -6    8.48    0.63
   7  -5   6    8.79    0.72
   7   4  -6    3.74    0.51
  -7  -4   6    3.30    0.41
  -7  -4   6    3.70    0.47
   6   4  -6   -0.12    0.26
  -6  -4   6    0.23    0.23
  -6  -4   6    0.25    0.23
   5   4  -6    1.09    0.31
  -5  -4   6    1.35    0.26
  -5  -4   6    1.22    0.23
   4   4  -6    0.54    0.24
  -4  -4   6    0.99    0.20
  -4  -4   6    0.95    0.20
   3   4  -6   11.43    0.61
  -3  -4   6   12.29    0.54
  -3  -4   6   10.98    0.55
   2   4  -6    2.35    0.28
   2   4  -6    1.63    0.23
  -2  -4   6    1.82    0.21
   1   4  -6    8.19    0.44
   1   4  -6    7.60    0.42
  -1  -4   6    7.16    0.37
   0   4  -6    7.48    0.40
   0   4  -6    7.85    0.42
   0  -4   6    7.52    0.37
   0  -4   6    7.18    0.30
  -1   4  -6    5.79    0.33
  -1   4  -6    5.79    0.36
   1  -4   6    5.39    0.31
   1  -4   6    5.44    0.28
  -2   4  -6   16.46    0.69
  -2   4  -6   15.56    0.65
   2  -4   6   16.92    0.65
   2  -4   6   15.28    0.63
  -3   4  -6   10.67    0.53
  -3   4  -6   11.39    0.50
  -3   4  -6   11.51    0.55
   3  -4   6   11.30    0.52
  -4   4  -6    0.90    0.20
  -4   4  -6    0.44    0.19
   4  -4   6    0.86    0.19
   4  -4   6    0.69    0.20
  -5   4  -6    3.36    0.34
  -5   4  -6    3.78    0.34
   5  -4   6    3.79    0.36
   5  -4   6    3.19    0.32
  -6   4  -6    0.23    0.20
  -6   4  -6    0.20    0.23
   6  -4   6    0.02    0.21
  -7   4  -6    2.62    0.34
  -7   4  -6    3.54    0.45
   7  -4   6    2.81    0.39
  -8   4  -6    1.52    0.37
   8  -4   6    1.14    0.36
   7   3  -6    2.67    0.46
  -7  -3   6    2.43    0.37
  -7  -3   6    2.93    0.41
   6   3  -6    2.49    0.42
  -6  -3   6    2.37    0.33
  -6  -3   6    2.04    0.30
   5   3  -6    6.11    0.47
  -5  -3   6    5.90    0.42
  -5  -3   6    6.34    0.44
   4   3  -6    1.00    0.14
   4   3  -6    1.45    0.29
  -4  -3   6    1.45    0.21
  -4  -3   6    1.33    0.21
   3   3  -6    0.10    0.07
   3   3  -6    0.32    0.19
  -3  -3   6   -0.04    0.13
  -3  -3   6   -0.14    0.11
   2   3  -6    8.65    0.47
  -2  -3   6    7.99    0.41
  -2  -3   6    7.93    0.38
  -2  -3   6    7.20    0.29
   1   3  -6    0.43    0.13
   1   3  -6    0.39    0.15
   1   3  -6    0.33    0.07
  -1  -3   6    0.21    0.07
  -1  -3   6    0.23    0.11
   0   3  -6   33.00    1.21
   0   3  -6   32.70    1.10
   0  -3   6   33.85    1.15
  -1   3  -6   10.41    0.48
  -1   3  -6   10.11    0.47
  -1   3  -6   10.19    0.42
   1  -3   6   10.10    0.43
  -2   3  -6    5.98    0.35
  -2   3  -6    5.94    0.33
  -2   3  -6    6.44    0.32
  -2   3  -6    6.17    0.34
  -3   3  -6    3.78    0.27
  -3   3  -6    3.94    0.28
   3  -3   6    4.06    0.29
  -4   3  -6    2.35    0.27
  -4   3  -6    2.76    0.25
   4  -3   6    2.60    0.27
   4  -3   6    2.67    0.29
  -5   3  -6    1.56    0.21
  -5   3  -6    1.95    0.28
   5  -3   6    1.66    0.26
   5  -3   6    1.41    0.24
  -6   3  -6    6.76    0.40
  -6   3  -6    6.25    0.45
   6  -3   6    7.07    0.49
   6  -3   6    5.86    0.45
  -7   3  -6   12.24    0.67
   7  -3   6   11.90    0.70
  -8   3  -6    9.68    0.69
   8  -3   6   10.90    0.70
  -7  -2   6    0.38    0.30
  -7  -2   6    0.79    0.28
   6   2  -6    0.39    0.33
  -6  -2   6    1.26    0.27
  -6  -2   6    1.18    0.28
   5   2  -6    0.55    0.26
   5   2  -6    0.64    0.16
  -5  -2   6    0.46    0.22
  -5  -2   6    0.90    0.22
   4   2  -6    0.55    0.20
   4   2  -6    0.68    0.13
  -4  -2   6    0.69    0.19
  -4  -2   6    0.78    0.18
   3   2  -6    0.34    0.10
   3   2  -6    0.44    0.19
  -3  -2   6    0.30    0.14
  -3  -2   6    0.53    0.13
   2   2  -6   -0.02    0.07
   2   2  -6   -0.07    0.14
  -2  -2   6    0.04    0.11
  -2  -2   6   -0.12    0.09
   1   2  -6    4.41    0.21
  -1  -2   6    4.32    0.23
   0   2  -6    1.45    0.16
   0   2  -6    1.39    0.19
   0   2  -6    1.03    0.12
   0  -2   6    1.03    0.13
   0  -2   6    0.97    0.15
  -1   2  -6   16.87    0.62
  -1   2  -6   16.85    0.67
  -1   2  -6   16.64    0.68
   1  -2   6   16.69    0.62
  -2   2  -6   -0.06    0.10
  -2   2  -6    0.13    0.09
  -2   2  -6   -0.02    0.09
  -2   2  -6    0.07    0.10
  -3   2  -6   46.35    1.59
  -3   2  -6   46.23    1.58
  -3   2  -6   45.53    1.58
  -3   2  -6   46.44    1.59
  -4   2  -6   32.00    1.13
  -4   2  -6   29.31    1.08
  -4   2  -6   30.41    1.13
   4  -2   6   29.44    1.12
  -5   2  -6    9.04    0.45
  -5   2  -6   10.02    0.50
   5  -2   6   10.53    0.53
   5  -2   6    9.18    0.51
  -6   2  -6   22.03    0.82
  -6   2  -6   21.62    0.91
   6  -2   6   21.19    0.90
   6  -2   6   21.47    0.93
  -7   2  -6    1.53    0.30
   7  -2   6    1.34    0.30
   7  -2   6    1.52    0.29
  -8   2  -6    0.69    0.27
   8  -2   6    0.47    0.30
   8  -2   6    0.12    0.27
  -9   2  -6    8.51    0.65
   9  -2   6    7.42    0.66
   7   1  -6    0.83    0.39
  -7  -1   6    0.63    0.32
  -7  -1   6    0.53    0.29
   6   1  -6    9.82    0.53
   6   1  -6   10.51    0.68
  -6  -1   6    9.20    0.56
  -6  -1   6   10.06    0.59
   5   1  -6    0.61    0.26
  -5  -1   6   -0.19    0.17
  -5  -1   6   -0.19    0.18
   4   1  -6    2.54    0.31
   4   1  -6    2.81    0.24
  -4  -1   6    2.65    0.30
  -4  -1   6    2.68    0.26
   3   1  -6    6.98    0.44
   3   1  -6    6.71    0.33
  -3  -1   6    6.62    0.40
  -3  -1   6    6.62    0.34
   2   1  -6   -0.11    0.11
   2   1  -6    0.02    0.08
  -2  -1   6    0.07    0.08
  -2  -1   6    0.02    0.11
   1   1  -6   84.64    2.80
   1   1  -6   84.23    2.70
  -1  -1   6   84.14    2.70
  -1  -1   6   83.50    2.77
   0   1  -6   59.67    2.00
   0   1  -6   59.11    1.91
   0  -1   6   58.67    1.90
   0  -1   6   57.54    1.97
  -1   1  -6    6.29    0.34
  -1   1  -6    6.20    0.29
   1  -1   6    5.79    0.30
   1  -1   6    6.25    0.27
  -2   1  -6   10.48    0.47
  -2   1  -6   10.15    0.44
  -2   1  -6    9.91    0.42
  -2   1  -6   11.03    0.45
  -3   1  -6    9.02    0.43
  -3   1  -6    9.48    0.42
  -3   1  -6    9.51    0.41
  -3   1  -6    9.38    0.44
  -4   1  -6    0.90    0.18
  -4   1  -6    0.64    0.13
  -4   1  -6    0.88    0.13
   4  -1   6    0.80    0.18
  -5   1  -6   11.17    0.48
  -5   1  -6   12.37    0.54
  -5   1  -6   11.57    0.57
   5  -1   6   11.87    0.58
  -6   1  -6   39.12    1.39
  -6   1  -6   40.21    1.49
  -6   1  -6   41.66    1.53
   6  -1   6   40.81    1.54
   6  -1   6   45.07    1.54
  -7   1  -6    0.16    0.18
   7  -1   6    0.05    0.24
   7  -1   6    0.11    0.21
  -8   1  -6   18.41    0.87
   8  -1   6   18.66    0.92
   8  -1   6   19.71    0.93
  -9   1  -6    2.71    0.39
   9  -1   6    3.10    0.45
   9  -1   6    4.37    0.54
   7   0  -6    0.48    0.35
   7   0  -6    0.76    0.30
  -7   0   6    0.46    0.33
  -7   0   6    0.47    0.28
   6   0  -6    3.15    0.46
   6   0  -6    2.76    0.35
  -6   0   6    3.31    0.39
  -6   0   6    3.24    0.41
   5   0  -6   30.37    1.13
   5   0  -6   29.82    1.23
  -5   0   6   30.89    1.13
  -5   0   6   28.92    1.19
   4   0  -6   96.99    3.11
   4   0  -6   92.21    3.02
  -4   0   6   78.34    3.06
  -4   0   6   95.93    3.07
   3   0  -6    6.62    0.42
   3   0  -6    6.02    0.33
  -3   0   6    6.84    0.40
  -3   0   6    5.88    0.32
   2   0  -6    6.63    0.32
   2   0  -6    6.93    0.39
  -2   0   6    6.02    0.29
  -2   0   6    6.96    0.38
   1   0  -6   42.42    1.40
   1   0  -6   41.47    1.47
  -1   0   6   41.27    1.36
  -1   0   6   40.70    1.45
   0   0  -6    2.68    0.23
   0   0  -6    2.90    0.19
   0   0   6    2.47    0.20
   0   0   6    2.75    0.14
  -1   0  -6   15.25    0.62
  -1   0  -6   15.36    0.58
   1   0   6   14.54    0.52
   1   0   6   15.18    0.59
  -2   0  -6    2.66    0.16
  -2   0  -6    2.40    0.20
  -2   0  -6    2.53    0.20
   2   0   6    2.36    0.18
  -3   0  -6   13.57    0.57
  -3   0  -6   13.46    0.56
  -3   0  -6   13.94    0.52
   3   0   6   13.50    0.53
  -4   0  -6  104.91    3.41
  -4   0  -6  103.80    3.36
   4   0   6  103.93    3.44
   4   0   6  103.85    3.34
  -5   0  -6   12.55    0.54
  -5   0  -6   12.47    0.58
   5   0   6   11.80    0.60
   5   0   6   12.65    0.48
  -6   0  -6    1.05    0.23
  -6   0  -6    1.03    0.20
   6   0   6    1.09    0.23
   6   0   6    1.23    0.15
  -7   0  -6    1.35    0.24
  -7   0  -6    1.46    0.27
   7   0   6    1.37    0.30
  -8   0  -6    0.03    0.23
   8   0   6   -0.09    0.28
   8   0   6   -0.61    0.23
  -9   0  -6    0.21    0.28
   9   0   6    0.07    0.31
   9   0   6    0.58    0.36
   7  -1  -6    0.21    0.31
   7  -1  -6    0.22    0.36
  -7   1   6    0.06    0.32
  -7   1   6   -0.43    0.29
   6  -1  -6    3.86    0.46
   6  -1  -6    4.07    0.44
  -6   1   6    3.97    0.42
  -6   1   6    3.65    0.47
   5  -1  -6    0.11    0.23
   5  -1  -6   -0.44    0.19
  -5   1   6    0.36    0.20
  -5   1   6    0.30    0.23
   4  -1  -6    0.95    0.21
   4  -1  -6    1.34    0.27
  -4   1   6    1.25    0.25
  -4   1   6    1.04    0.18
   3  -1  -6    0.03    0.16
   3  -1  -6   -0.07    0.12
  -3   1   6   -0.11    0.10
  -3   1   6    0.16    0.15
   2  -1  -6   10.12    0.50
   2  -1  -6    9.42    0.44
  -2   1   6   10.39    0.50
  -2   1   6    9.22    0.39
   1  -1  -6   17.43    0.63
   1  -1  -6   19.58    0.70
   1  -1  -6   18.81    0.76
  -1   1   6   18.04    0.63
   0  -1  -6   27.23    1.02
   0  -1  -6   27.45    0.97
   0   1   6   28.02    1.01
   0   1   6   27.43    0.89
  -1  -1  -6   35.09    1.22
  -1  -1  -6   34.85    1.27
   1   1   6   36.19    1.25
   1   1   6   36.60    1.14
  -2  -1  -6   64.84    2.06
  -2  -1  -6   64.87    2.13
  -2  -1  -6   64.99    2.17
   2   1   6   65.99    2.13
   2   1   6   61.58    2.05
  -3  -1  -6    0.00    0.09
  -3  -1  -6    0.12    0.07
  -3  -1  -6   -0.11    0.08
   3   1   6    0.11    0.08
  -4  -1  -6    0.55    0.11
  -4  -1  -6    0.45    0.13
   4   1   6    0.40    0.15
   4   1   6    0.41    0.09
  -5  -1  -6    9.63    0.44
  -5  -1  -6   10.10    0.50
   5   1   6   10.34    0.53
   5   1   6    8.97    0.38
  -6  -1  -6    7.59    0.41
  -6  -1  -6    7.75    0.44
   6   1   6    8.15    0.50
   6   1   6    7.08    0.29
  -7  -1  -6   16.69    0.78
  -7  -1  -6   16.25    0.72
   7   1   6   16.80    0.82
  -8  -1  -6    7.53    0.54
  -8  -1  -6    7.12    0.48
   8   1   6    7.25    0.58
   8   1   6    6.50    0.54
  -9  -1  -6   16.56    0.84
   9   1   6   18.39    0.99
   9   1   6   18.37    0.95
 -10  -1  -6    0.64    0.33
  10   1   6    0.64    0.39
  10   1   6    0.93    0.43
   6  -2  -6    0.27    0.31
   6  -2  -6    0.13    0.28
  -6   2   6    0.03    0.30
  -6   2   6   -0.15    0.24
   5  -2  -6   29.68    1.20
   5  -2  -6   31.61    1.25
  -5   2   6   30.77    1.16
  -5   2   6   31.76    1.27
   4  -2  -6    3.33    0.37
   4  -2  -6    2.88    0.33
  -4   2   6    3.01    0.28
  -4   2   6    2.80    0.35
   3  -2  -6   11.79    0.59
   3  -2  -6   11.62    0.55
  -3   2   6   10.95    0.48
  -3   2   6   11.84    0.59
   2  -2  -6    3.47    0.30
  -2   2   6    3.99    0.30
  -2   2   6    3.11    0.20
   1  -2  -6   13.93    0.57
   1  -2  -6   14.72    0.61
   1  -2  -6   12.87    0.47
  -1   2   6   14.35    0.61
  -1   2   6   13.72    0.47
   0  -2  -6   19.24    0.77
   0  -2  -6   19.40    0.74
   0   2   6   19.77    0.77
  -1  -2  -6   12.54    0.54
  -1  -2  -6   12.15    0.51
   1   2   6   12.75    0.53
  -2  -2  -6   22.19    0.85
  -2  -2  -6   23.03    0.73
  -2  -2  -6   21.97    0.83
   2   2   6   22.43    0.82
   2   2   6   22.34    0.73
  -3  -2  -6    0.73    0.13
  -3  -2  -6    0.92    0.10
   3   2   6    0.67    0.11
   3   2   6    0.64    0.15
  -4  -2  -6    6.87    0.31
   4   2   6    6.80    0.31
   4   2   6    7.09    0.48
  -5  -2  -6    9.21    0.42
  -5  -2  -6    8.98    0.47
   5   2   6    8.64    0.36
   5   2   6    9.97    0.52
  -6  -2  -6   21.42    0.81
  -6  -2  -6   19.68    0.85
   6   2   6   20.10    0.90
  -7  -2  -6   -0.13    0.15
  -7  -2  -6   -0.16    0.17
   7   2   6   -0.21    0.22
  -8  -2  -6   -0.16    0.22
  -8  -2  -6    0.01    0.20
   8   2   6    0.43    0.29
  -9  -2  -6    1.28    0.28
   9   2   6    0.91    0.41
   9   2   6    0.75    0.33
 -10  -2  -6    3.57    0.46
  10   2   6    3.92    0.58
  10   2   6    3.56    0.51
   6  -3  -6    0.69    0.33
   6  -3  -6    0.95    0.34
  -6   3   6    0.60    0.28
  -6   3   6    0.72    0.35
   5  -3  -6    2.88    0.39
   5  -3  -6    3.49    0.39
  -5   3   6    2.83    0.35
  -5   3   6    3.53    0.46
   4  -3  -6    2.41    0.32
   4  -3  -6    2.51    0.32
  -4   3   6    2.32    0.33
   3  -3  -6    8.20    0.47
   3  -3  -6    8.83    0.48
  -3   3   6    7.84    0.39
  -3   3   6    7.91    0.49
   2  -3  -6    5.79    0.36
   2  -3  -6    5.59    0.37
  -2   3   6    5.04    0.39
  -2   3   6    4.98    0.26
   1  -3  -6   19.04    0.71
   1  -3  -6   16.00    0.58
   1  -3  -6   17.71    0.72
  -1   3   6   18.29    0.75
  -1   3   6   16.72    0.59
   0  -3  -6   23.05    0.88
   0  -3  -6   23.30    0.91
   0   3   6   24.53    0.93
  -1  -3  -6    5.93    0.32
  -1  -3  -6    5.58    0.33
   1   3   6    6.25    0.34
  -2  -3  -6   34.65    1.27
  -2  -3  -6   36.07    1.25
   2   3   6   35.46    1.24
  -3  -3  -6    2.36    0.21
  -3  -3  -6    2.19    0.13
   3   3   6    2.26    0.18
   3   3   6    2.16    0.25
   3   3   6    2.30    0.16
  -4  -3  -6    3.20    0.20
  -4  -3  -6    3.88    0.27
   4   3   6    3.27    0.21
   4   3   6    3.61    0.30
  -5  -3  -6    2.44    0.26
  -5  -3  -6    2.52    0.21
   5   3   6    2.30    0.17
   5   3   6    2.42    0.30
  -6  -3  -6    1.61    0.23
  -6  -3  -6    1.84    0.25
   6   3   6    1.95    0.31
  -7  -3  -6    0.10    0.17
  -7  -3  -6    0.28    0.20
   7   3   6    0.34    0.25
  -8  -3  -6    0.40    0.25
  -8  -3  -6    0.71    0.21
   8   3   6    0.23    0.27
  -9  -3  -6    0.16    0.26
  -9  -3  -6    0.45    0.29
   9   3   6    0.10    0.36
 -10  -3  -6    3.91    0.53
  10   3   6    5.51    0.61
  10   3   6    3.60    0.95
   6  -4  -6    2.41    0.41
  -6   4   6    2.78    0.45
   5  -4  -6    1.97    0.35
   5  -4  -6    1.37    0.31
  -5   4   6    2.04    0.39
   4  -4  -6    0.39    0.24
   4  -4  -6   -0.04    0.22
  -4   4   6    0.65    0.20
  -4   4   6    0.66    0.28
   3  -4  -6    7.77    0.47
   3  -4  -6    8.54    0.48
  -3   4   6    7.85    0.52
  -3   4   6    7.41    0.39
   2  -4  -6    1.71    0.24
   2  -4  -6    2.41    0.28
  -2   4   6    1.66    0.19
  -2   4   6    1.77    0.27
   1  -4  -6    8.99    0.45
   1  -4  -6    8.43    0.44
  -1   4   6    7.84    0.32
  -1   4   6    8.89    0.49
   0  -4  -6    1.22    0.18
   0  -4  -6    1.32    0.20
   0   4   6    1.51    0.22
  -1  -4  -6    0.31    0.14
  -1  -4  -6    0.59    0.14
  -2  -4  -6    0.32    0.11
   2   4   6    0.54    0.14
   2   4   6    0.31    0.14
  -3  -4  -6    1.29    0.18
  -3  -4  -6    0.95    0.10
   3   4   6    1.17    0.21
   3   4   6    0.79    0.11
   3   4   6    1.00    0.15
  -4  -4  -6    0.89    0.12
  -4  -4  -6    0.86    0.18
   4   4   6    1.08    0.23
   4   4   6    0.77    0.13
  -5  -4  -6    2.63    0.22
  -5  -4  -6    2.79    0.28
   5   4   6    3.00    0.34
   5   4   6    2.60    0.19
  -6  -4  -6    3.85    0.35
   6   4   6    3.85    0.19
   6   4   6    4.40    0.40
  -7  -4  -6   20.17    0.83
  -7  -4  -6   19.59    0.88
   7   4   6   20.32    0.98
  -8  -4  -6    8.06    0.50
  -8  -4  -6    8.22    0.55
   8   4   6    8.29    0.66
  -9  -4  -6    1.19    0.28
  -9  -4  -6    0.91    0.32
   9   4   6    0.67    0.39
 -10  -4  -6    7.67    0.63
 -10  -4  -6    8.05    0.70
  10   4   6    8.79    0.82
   5  -5  -6    2.24    0.40
  -5   5   6    1.99    0.43
   4  -5  -6    0.09    0.23
   4  -5  -6    0.59    0.27
  -4   5   6    0.02    0.27
   3  -5  -6    1.25    0.27
   3  -5  -6    1.57    0.26
  -3   5   6    1.55    0.21
  -3   5   6    1.15    0.32
   2  -5  -6   11.77    0.55
   2  -5  -6   10.90    0.57
  -2   5   6    9.79    0.61
  -2   5   6   10.45    0.46
   1  -5  -6    0.65    0.17
   1  -5  -6    0.48    0.09
   1  -5  -6    0.44    0.20
  -1   5   6    0.95    0.22
   0  -5  -6    0.72    0.16
   0  -5  -6    0.67    0.16
   0   5   6    0.38    0.17
  -1  -5  -6    2.22    0.23
  -1  -5  -6    2.18    0.23
   1   5   6    2.11    0.25
  -2  -5  -6   16.53    0.54
  -2  -5  -6   15.12    0.67
   2   5   6   15.11    0.78
  -3  -5  -6   87.12    2.85
  -3  -5  -6   82.06    2.71
   3   5   6   88.34    2.91
   3   5   6   84.26    2.82
  -4  -5  -6   10.15    0.50
  -4  -5  -6    9.61    0.40
   4   5   6   10.30    0.57
   4   5   6    9.99    0.45
  -5  -5  -6    1.95    0.21
  -5  -5  -6    1.80    0.26
   5   5   6    1.54    0.29
   5   5   6    1.64    0.20
  -6  -5  -6    2.29    0.30
   6   5   6    2.07    0.18
   6   5   6    2.68    0.38
  -7  -5  -6    8.19    0.51
  -7  -5  -6    7.86    0.46
   7   5   6    8.09    0.58
  -8  -5  -6    3.48    0.39
  -8  -5  -6    3.63    0.42
   8   5   6    2.39    0.42
  -9  -5  -6   11.46    0.74
  -9  -5  -6   10.89    0.65
   9   5   6   12.60    0.85
 -10  -5  -6    1.08    0.36
 -10  -5  -6    1.76    0.42
  10   5   6    1.64    0.45
   4  -6  -6   -0.36    0.26
  -4   6   6    0.04    0.36
   3  -6  -6    0.33    0.22
   3  -6  -6   -0.09    0.23
  -3   6   6   -0.45    0.27
   2  -6  -6   10.68    0.53
   2  -6  -6    9.10    0.56
  -2   6   6    9.36    0.61
   1  -6  -6   40.41    1.59
   1  -6  -6   36.76    1.41
  -1   6   6   36.89    1.45
   0  -6  -6   24.51    0.83
   0  -6  -6   24.65    1.00
   0  -6  -6   25.40    1.15
   0   6   6   25.96    1.04
  -1  -6  -6   20.17    0.70
  -1  -6  -6   20.77    0.87
   1   6   6   21.04    0.89
   1   6   6   23.26    0.92
  -2  -6  -6   22.85    0.80
  -2  -6  -6   24.02    0.95
   2   6   6   24.59    1.00
   2   6   6   25.24    0.96
  -3  -6  -6   44.14    1.52
  -3  -6  -6   46.19    1.66
   3   6   6   50.62    1.71
   3   6   6   46.16    1.71
  -4  -6  -6    1.05    0.14
  -4  -6  -6    0.81    0.20
   4   6   6    0.76    0.22
   4   6   6    0.71    0.18
  -5  -6  -6    6.13    0.41
  -5  -6  -6    5.88    0.32
   5   6   6    5.69    0.45
   5   6   6    5.78    0.34
  -6  -6  -6    0.75    0.17
  -6  -6  -6    0.77    0.21
   6   6   6    0.41    0.13
   6   6   6    0.54    0.27
  -7  -6  -6   12.63    0.60
  -7  -6  -6   10.97    0.63
   7   6   6   12.28    0.76
  -8  -6  -6   26.60    1.07
  -8  -6  -6   25.53    1.13
   8   6   6   27.15    1.27
  -9  -6  -6    2.39    0.41
  -9  -6  -6    2.65    0.38
   9   6   6    2.23    0.52
 -10  -6  -6    0.13    0.37
 -10  -6  -6   -0.01    0.33
  10   6   6    0.50    0.48
   4  -7  -6    1.57    0.39
  -4   7   6    1.07    0.41
   3  -7  -6    4.10    0.57
  -3   7   6    2.48    0.48
   2  -7  -6   20.20    0.94
  -2   7   6   21.17    1.00
   1  -7  -6    7.47    0.50
  -1   7   6    7.54    0.55
   0  -7  -6    0.22    0.18
   0   7   6    0.27    0.20
   0   7   6    0.32    0.20
  -1  -7  -6    5.80    0.41
  -1  -7  -6    5.33    0.25
   1   7   6    5.68    0.44
   1   7   6    5.37    0.43
  -2  -7  -6    1.46    0.16
  -2  -7  -6    1.66    0.25
   2   7   6    1.68    0.30
   2   7   6    1.57    0.26
  -3  -7  -6   11.19    0.46
  -3  -7  -6   12.11    0.59
   3   7   6   12.08    0.59
   3   7   6   11.11    0.64
  -4  -7  -6   16.06    0.63
  -4  -7  -6   16.52    0.75
   4   7   6   17.06    0.73
   4   7   6   16.63    0.82
  -5  -7  -6    6.20    0.35
  -5  -7  -6    7.02    0.45
   5   7   6    6.01    0.39
   5   7   6    6.71    0.54
  -6  -7  -6   21.37    0.81
  -6  -7  -6   19.49    0.88
   6   7   6   18.73    0.77
   6   7   6   20.71    1.00
  -7  -7  -6    5.34    0.39
  -7  -7  -6    4.30    0.45
   7   7   6    4.30    0.55
  -8  -7  -6    8.03    0.52
  -8  -7  -6    6.81    0.57
   8   7   6    7.66    0.72
  -9  -7  -6    0.45    0.32
  -9  -7  -6    0.33    0.29
   9   7   6    0.38    0.43
   3  -8  -6    0.36    0.32
  -3   8   6   -0.15    0.33
   2  -8  -6    2.43    0.40
  -2   8   6    2.14    0.39
   1  -8  -6   21.11    0.96
  -1   8   6   21.53    1.03
   0  -8  -6    4.59    0.41
   0   8   6    3.81    0.45
   0   8   6    4.08    0.43
  -1  -8  -6    0.24    0.21
   1   8   6   -0.11    0.24
   1   8   6    0.59    0.24
  -2  -8  -6    5.12    0.41
   2   8   6    4.65    0.43
   2   8   6    4.87    0.47
  -3  -8  -6    0.37    0.19
  -3  -8  -6    0.25    0.12
   3   8   6    0.10    0.26
   3   8   6    0.08    0.21
  -4  -8  -6    6.77    0.47
  -4  -8  -6    6.47    0.36
   4   8   6    7.08    0.55
   4   8   6    7.54    0.48
  -5  -8  -6    4.88    0.41
  -5  -8  -6    5.22    0.41
   5   8   6    4.39    0.39
   5   8   6    5.28    0.51
  -6  -8  -6    0.09    0.23
  -6  -8  -6   -0.17    0.18
   6   8   6   -0.06    0.32
   6   8   6    0.28    0.19
  -7  -8  -6    1.23    0.29
  -7  -8  -6    1.81    0.27
   7   8   6    0.97    0.42
  -8  -8  -6   15.92    0.76
  -8  -8  -6   15.34    0.82
   8   8   6   13.24    1.34
  -9  -8  -6    0.91    0.49
  -9  -8  -6   -0.28    0.30
   9   8   6    0.16    0.41
   2  -9  -6    3.04    0.46
  -2   9   6    3.39    0.53
   1  -9  -6    3.10    0.40
  -1   9   6    2.94    0.46
   0  -9  -6    2.70    0.39
   0   9   6    2.06    0.38
  -1  -9  -6    1.58    0.31
   1   9   6    0.52    0.30
   1   9   6    0.98    0.30
  -2  -9  -6    1.68    0.30
   2   9   6    1.05    0.29
   2   9   6    1.32    0.34
  -3  -9  -6    1.42    0.27
   3   9   6    1.65    0.31
   3   9   6    1.02    0.33
  -4  -9  -6    5.16    0.33
  -4  -9  -6    5.64    0.49
   4   9   6    6.17    0.49
   4   9   6    6.83    0.59
  -5  -9  -6    4.61    0.36
  -5  -9  -6    4.22    0.43
   5   9   6    4.88    0.45
   5   9   6    4.92    0.57
  -6  -9  -6    5.03    0.39
  -6  -9  -6    4.53    0.48
   6   9   6    4.98    0.59
   6   9   6    3.72    0.42
  -7  -9  -6    0.67    0.30
  -7  -9  -6    0.82    0.26
   7   9   6    1.14    0.45
  -8  -9  -6    1.94    0.39
  -8  -9  -6    2.00    0.35
   8   9   6    2.41    0.55
   1 -10  -6    0.88    0.35
  -1  10   6    0.63    0.42
   0 -10  -6   -0.15    0.29
   0  10   6    0.00    0.33
  -1 -10  -6    6.73    0.85
  -2 -10  -6    1.50    0.33
   2  10   6    1.52    0.39
   2  10   6    1.86    0.36
   3  10   6    1.68    0.39
   3  10   6    2.20    0.40
  -4 -10  -6    5.17    0.51
   4  10   6    5.19    0.51
   4  10   6    5.17    0.56
  -5 -10  -6    0.53    0.29
   5  10   6    0.60    0.31
   5  10   6    0.93    0.40
  -6 -10  -6    2.57    0.40
  -6 -10  -6    2.87    0.37
   6  10   6    2.55    0.50
   6  10   6    2.40    0.38
  -7 -10  -6    4.21    0.44
  -7 -10  -6    4.34    0.56
   7  10   6    4.27    0.65
  -8 -10  -6    5.00    0.52
  -8 -10  -6    5.47    0.63
   8  10   6    6.48    0.78
  -1 -11  -6    1.46    0.40
   1  11   6    1.13    0.43
  -2 -11  -6    9.19    0.68
   2  11   6    7.11    0.69
  -3 -11  -6    4.06    0.51
   3  11   6    3.65    0.48
   3  11   6    3.97    0.53
  -4 -11  -6   -0.02    0.45
   4  11   6   -0.27    0.31
   4  11   6    0.79    0.42
   5  11   6    1.92    0.48
   5  11   6    0.87    0.36
  -6 -11  -6    2.04    0.41
   6  11   6    1.41    0.63
   3  10  -7    0.93    0.43
   3  10  -7    0.48    0.38
  -3 -10   7   -0.02    0.29
   2  10  -7    3.76    0.50
   2  10  -7    3.71    0.56
  -2 -10   7    3.76    0.46
   1  10  -7    4.08    0.57
  -1 -10   7    3.41    0.44
   0  10  -7    4.16    0.57
   0 -10   7    3.76    0.48
  -1  10  -7    0.58    0.36
   1 -10   7    0.30    0.31
   4   9  -7    1.64    0.41
   4   9  -7    2.17    0.44
  -4  -9   7    1.28    0.35
   3   9  -7    0.85    0.36
   3   9  -7    0.04    0.32
  -3  -9   7   -0.02    0.25
   2   9  -7    0.30    0.31
   2   9  -7    0.93    0.54
  -2  -9   7   -0.08    0.27
   1   9  -7   24.33    1.44
   1   9  -7   25.16    1.10
  -1  -9   7   26.20    1.09
   0   9  -7   18.14    0.83
   0  -9   7   18.79    0.87
  -1   9  -7   -0.38    0.36
  -2   9  -7    0.63    0.32
  -3   9  -7    4.82    0.58
   3  -9   7    5.29    0.52
   5   8  -7    4.25    0.57
  -5  -8   7    4.96    0.51
  -5  -8   7    3.84    0.57
   4   8  -7    5.14    0.56
   4   8  -7    5.02    0.59
  -4  -8   7    6.29    0.52
   3   8  -7    1.35    0.34
   3   8  -7    0.92    0.33
  -3  -8   7    1.22    0.28
   2   8  -7    1.58    0.34
   2   8  -7    1.02    0.32
  -2  -8   7    1.10    0.28
   1   8  -7    6.36    0.51
   1   8  -7    5.86    0.52
  -1  -8   7    5.68    0.45
   0   8  -7    4.69    0.43
   0   8  -7    4.89    0.49
   0  -8   7    4.63    0.40
  -1   8  -7    9.49    0.62
  -1   8  -7    9.78    0.52
   1  -8   7    8.55    0.55
  -2   8  -7    3.85    0.48
   2  -8   7    4.53    0.41
   2  -8   7    3.57    0.41
  -3   8  -7    1.13    0.31
   3  -8   7    0.41    0.24
   3  -8   7    0.57    0.29
  -4   8  -7    0.36    0.34
   4  -8   7    1.52    0.34
   4  -8   7    1.16    0.31
  -5   8  -7    0.32    0.37
   5  -8   7    0.77    0.35
   5  -8   7    1.34    0.38
   6   7  -7    0.51    0.38
  -6  -7   7    1.39    0.34
   5   7  -7   -0.22    0.34
  -5  -7   7   -0.10    0.27
  -5  -7   7   -0.20    0.26
   4   7  -7    0.07    0.31
  -4  -7   7    0.01    0.26
  -4  -7   7    0.12    0.25
   3   7  -7    0.40    0.25
   3   7  -7    0.53    0.30
  -3  -7   7    0.22    0.23
   2   7  -7    7.24    0.53
   2   7  -7    7.11    0.50
  -2  -7   7    6.39    0.46
   1   7  -7    1.99    0.31
   1   7  -7    1.94    0.32
  -1  -7   7    2.34    0.30
   0   7  -7    2.29    0.34
   0   7  -7    2.12    0.31
   0  -7   7    2.35    0.31
  -1   7  -7    0.37    0.20
  -1   7  -7    0.33    0.24
   1  -7   7    0.00    0.16
   1  -7   7    0.00    0.18
  -2   7  -7    1.83    0.32
  -2   7  -7    1.60    0.23
   2  -7   7    2.16    0.27
   2  -7   7    2.25    0.30
  -3   7  -7    9.93    0.62
   3  -7   7    9.78    0.57
   3  -7   7   10.01    0.57
  -4   7  -7    3.42    0.45
   4  -7   7    3.53    0.41
   4  -7   7    2.28    0.33
  -5   7  -7    4.05    0.51
  -5   7  -7    4.33    0.50
   5  -7   7    4.93    0.52
  -6   7  -7   18.81    1.01
  -6   7  -7   18.46    0.98
   6  -7   7   20.30    1.01
   6   6  -7   11.09    0.83
  -6  -6   7   11.16    0.87
  -6  -6   7   12.08    0.72
   5   6  -7    0.89    0.38
  -5  -6   7    0.63    0.28
  -5  -6   7    0.70    0.27
   4   6  -7    1.81    0.37
  -4  -6   7    1.16    0.26
  -4  -6   7    0.98    0.26
   3   6  -7    0.16    0.24
   3   6  -7    0.01    0.23
  -3  -6   7    0.17    0.19
   2   6  -7    0.39    0.22
   2   6  -7    0.22    0.24
  -2  -6   7    0.09    0.19
   1   6  -7    2.33    0.33
   1   6  -7    2.39    0.35
  -1  -6   7    2.76    0.30
   0   6  -7   42.35    1.54
   0   6  -7   42.12    1.58
   0  -6   7   41.65    1.51
  -1   6  -7    2.82    0.32
  -1   6  -7    2.81    0.36
   1  -6   7    2.68    0.24
   1  -6   7    2.25    0.28
  -2   6  -7   31.69    1.16
  -2   6  -7   31.19    1.24
   2  -6   7   29.93    1.12
   2  -6   7   31.57    1.18
  -3   6  -7    8.74    0.56
  -3   6  -7    8.89    0.46
   3  -6   7    9.11    0.50
   3  -6   7    9.43    0.52
  -4   6  -7   -0.09    0.24
  -4   6  -7   -0.03    0.23
   4  -6   7    0.00    0.22
  -5   6  -7    0.25    0.26
  -5   6  -7    0.11    0.26
   5  -6   7    0.36    0.25
  -6   6  -7    0.10    0.29
  -6   6  -7    0.36    0.30
   6  -6   7   -0.33    0.29
   6   5  -7    0.91    0.43
  -6  -5   7    1.56    0.32
  -6  -5   7    1.49    0.33
   5   5  -7    1.88    0.40
  -5  -5   7    1.86    0.30
  -5  -5   7    1.30    0.28
   4   5  -7    2.22    0.36
  -4  -5   7    2.19    0.31
  -4  -5   7    2.50    0.34
   3   5  -7   16.93    0.83
  -3  -5   7   16.89    0.73
  -3  -5   7   16.30    0.76
   2   5  -7   28.60    1.16
   2   5  -7   29.71    1.20
  -2  -5   7   30.65    1.12
   1   5  -7   34.06    1.31
   1   5  -7   32.94    1.31
  -1  -5   7   35.71    1.26
   0   5  -7   19.44    0.84
   0   5  -7   20.60    0.83
   0  -5   7   20.29    0.78
   0  -5   7   17.69    0.67
  -1   5  -7    2.32    0.31
  -1   5  -7    2.18    0.29
   1  -5   7    2.21    0.24
   1  -5   7    1.95    0.21
  -2   5  -7    3.92    0.37
  -2   5  -7    3.85    0.31
   2  -5   7    4.05    0.30
   2  -5   7    4.45    0.32
  -3   5  -7    5.79    0.38
  -3   5  -7    5.59    0.43
   3  -5   7    6.44    0.41
   3  -5   7    6.63    0.40
  -4   5  -7    6.74    0.47
  -4   5  -7    6.12    0.45
   4  -5   7    6.05    0.44
   4  -5   7    6.16    0.43
  -5   5  -7    0.38    0.23
  -5   5  -7   -0.02    0.23
   5  -5   7    0.03    0.23
  -6   5  -7   12.88    0.69
  -6   5  -7   13.63    0.74
   6  -5   7   13.29    0.73
  -7   5  -7   17.50    0.93
   7  -5   7   19.02    0.97
   6   4  -7    7.50    0.64
  -6  -4   7    8.49    0.57
  -6  -4   7    8.94    0.59
   5   4  -7    4.95    0.52
  -5  -4   7    3.99    0.38
  -5  -4   7    3.55    0.41
   4   4  -7    0.60    0.24
  -4  -4   7    0.01    0.18
  -4  -4   7    0.03    0.18
   3   4  -7    8.33    0.56
  -3  -4   7    7.79    0.47
  -3  -4   7    8.33    0.44
   2   4  -7   10.86    0.61
  -2  -4   7   11.97    0.58
  -2  -4   7   11.96    0.54
   1   4  -7   39.40    1.49
   1   4  -7   38.41    1.46
  -1  -4   7   43.07    1.42
   0   4  -7    8.55    0.48
   0   4  -7    8.76    0.48
   0  -4   7    8.03    0.35
   0  -4   7    9.03    0.43
  -1   4  -7   27.96    1.05
  -1   4  -7   27.10    1.06
   1  -4   7   25.78    0.96
   1  -4   7   28.19    1.00
  -2   4  -7   13.78    0.64
  -2   4  -7   13.36    0.60
   2  -4   7   12.95    0.57
   2  -4   7   14.03    0.59
  -3   4  -7   17.80    0.74
  -3   4  -7   18.41    0.78
  -3   4  -7   17.57    0.76
  -4   4  -7    1.96    0.27
  -4   4  -7    2.14    0.28
   4  -4   7    1.92    0.27
   4  -4   7    2.26    0.29
  -5   4  -7   20.84    0.90
  -5   4  -7   20.56    0.87
   5  -4   7   20.48    0.90
   5  -4   7   19.75    0.86
  -6   4  -7    4.80    0.45
  -6   4  -7    4.69    0.42
   6  -4   7    3.78    0.44
  -7   4  -7    4.24    0.48
   7  -4   7    4.32    0.48
  -8   4  -7    0.73    0.37
   8  -4   7    1.26    0.39
   7   3  -7    4.53    0.66
  -7  -3   7    4.06    0.52
  -7  -3   7    4.89    0.67
  -6  -3   7    2.85    0.39
  -6  -3   7    2.63    0.35
   5   3  -7    7.30    0.59
  -5  -3   7    7.62    0.51
  -5  -3   7    7.43    0.48
   4   3  -7    0.13    0.24
  -4  -3   7    0.18    0.17
  -4  -3   7   -0.06    0.17
   3   3  -7    8.55    0.54
  -3  -3   7    8.22    0.48
  -3  -3   7    8.60    0.43
   2   3  -7   31.96    1.09
   2   3  -7   34.85    1.31
  -2  -3   7   33.87    1.25
   1   3  -7   19.72    0.69
   1   3  -7   20.94    0.86
  -1  -3   7   20.10    0.82
  -1  -3   7   20.56    0.76
   0   3  -7    8.63    0.36
   0   3  -7    9.34    0.47
   0   3  -7    9.53    0.49
   0  -3   7    8.54    0.40
  -1   3  -7    3.60    0.30
  -1   3  -7    3.01    0.22
  -1   3  -7    3.66    0.29
   1  -3   7    3.21    0.22
  -2   3  -7    0.98    0.19
  -2   3  -7    0.92    0.17
  -2   3  -7    1.32    0.17
   2  -3   7    1.04    0.15
  -3   3  -7   32.26    1.21
  -3   3  -7   34.41    1.22
  -3   3  -7   34.22    1.23
  -3   3  -7   32.14    1.20
  -4   3  -7    0.66    0.20
  -4   3  -7    0.56    0.19
   4  -3   7    0.58    0.20
   4  -3   7    0.59    0.19
  -5   3  -7    7.11    0.41
  -5   3  -7    5.91    0.42
   5  -3   7    5.72    0.42
   5  -3   7    6.77    0.46
  -6   3  -7    0.35    0.21
  -6   3  -7    0.79    0.21
   6  -3   7    0.39    0.24
   6  -3   7    0.28    0.22
  -7   3  -7    4.77    0.47
   7  -3   7    4.61    0.50
   7  -3   7    5.20    0.52
  -8   3  -7    0.38    0.31
   8  -3   7    0.38    0.31
   7   2  -7   12.75    0.86
  -7  -2   7   11.99    0.71
  -7  -2   7   12.16    0.76
   6   2  -7    4.65    0.57
  -6  -2   7    5.53    0.46
  -6  -2   7    5.41    0.49
   5   2  -7    2.70    0.40
  -5  -2   7    2.42    0.30
  -5  -2   7    2.58    0.35
   4   2  -7    8.85    0.56
   4   2  -7    8.67    0.40
  -4  -2   7    9.26    0.47
  -4  -2   7    8.85    0.51
   3   2  -7    0.26    0.11
   3   2  -7    0.18    0.21
  -3  -2   7    0.26    0.18
   2   2  -7    0.16    0.15
   2   2  -7    0.24    0.10
  -2  -2   7    0.32    0.14
  -2  -2   7    0.38    0.12
   1   2  -7   11.82    0.47
   1   2  -7   12.63    0.60
  -1  -2   7   12.37    0.49
  -1  -2   7   12.52    0.57
   0   2  -7    5.18    0.27
   0   2  -7    5.98    0.37
   0  -2   7    6.10    0.34
   0  -2   7    5.15    0.27
  -1   2  -7    4.18    0.25
  -1   2  -7    3.75    0.28
   1  -2   7    3.98    0.24
   1  -2   7    4.63    0.29
  -2   2  -7   19.06    0.82
  -2   2  -7   20.52    0.76
  -2   2  -7   20.86    0.81
   2  -2   7   20.50    0.75
  -3   2  -7   24.39    0.92
  -3   2  -7   24.25    0.92
  -3   2  -7   24.53    0.91
  -3   2  -7   23.91    0.93
  -4   2  -7   15.66    0.68
  -4   2  -7   15.42    0.65
  -4   2  -7   15.28    0.64
  -4   2  -7   15.58    0.66
   4  -2   7   15.06    0.70
  -5   2  -7   14.97    0.68
  -5   2  -7   14.07    0.69
  -5   2  -7   14.50    0.63
   5  -2   7   16.44    0.72
  -6   2  -7    0.86    0.24
  -6   2  -7    1.24    0.20
   6  -2   7    1.05    0.27
   6  -2   7    0.61    0.25
  -7   2  -7    0.14    0.22
   7  -2   7   -0.18    0.25
   7  -2   7    0.07    0.25
  -8   2  -7    1.16    0.29
   8  -2   7    0.62    0.41
   8  -2   7    0.39    0.31
  -9   2  -7    2.12    0.40
   9  -2   7    1.76    0.44
   6   1  -7    2.94    0.45
  -6  -1   7    2.50    0.34
  -6  -1   7    2.67    0.40
   5   1  -7    4.27    0.32
   5   1  -7    3.56    0.46
  -5  -1   7    3.22    0.36
  -5  -1   7    3.61    0.43
   4   1  -7   18.58    0.89
   4   1  -7   18.79    0.74
  -4  -1   7   19.52    0.77
  -4  -1   7   19.58    0.85
   3   1  -7    0.89    0.21
   3   1  -7    0.78    0.15
  -3  -1   7    0.85    0.19
  -3  -1   7    0.57    0.15
   2   1  -7   17.47    0.77
   2   1  -7   16.76    0.65
  -2  -1   7   18.14    0.75
  -2  -1   7   16.77    0.65
   1   1  -7    8.41    0.37
   1   1  -7    8.77    0.48
  -1  -1   7    8.63    0.44
  -1  -1   7    8.41    0.36
   0   1  -7   15.92    0.61
   0   1  -7   16.10    0.69
   0  -1   7   15.85    0.58
   0  -1   7   16.48    0.66
  -1   1  -7    1.55    0.17
   1  -1   7    1.72    0.18
   1  -1   7    1.44    0.14
  -2   1  -7    6.56    0.34
  -2   1  -7    6.64    0.37
   2  -1   7    6.32    0.34
   2  -1   7    6.67    0.30
  -3   1  -7    4.91    0.28
  -3   1  -7    5.30    0.33
  -3   1  -7    4.84    0.31
   3  -1   7    4.91    0.29
  -4   1  -7    0.07    0.12
  -4   1  -7    0.03    0.14
  -4   1  -7   -0.04    0.11
   4  -1   7    0.47    0.27
  -5   1  -7    0.24    0.12
  -5   1  -7    0.36    0.17
  -5   1  -7    0.26    0.17
   5  -1   7    0.43    0.20
  -6   1  -7    0.21    0.19
  -6   1  -7   -0.23    0.17
  -6   1  -7    0.18    0.13
   6  -1   7    0.16    0.21
  -7   1  -7    9.80    0.55
   7  -1   7    9.23    0.62
   7  -1   7    9.54    0.61
  -8   1  -7    1.99    0.32
   8  -1   7    2.81    0.41
   8  -1   7    1.54    0.37
  -9   1  -7   12.90    0.76
   9  -1   7   13.77    0.85
   9  -1   7   13.03    0.82
   6   0  -7    7.36    0.49
   6   0  -7    7.71    0.66
  -6   0   7    7.49    0.51
  -6   0   7    7.01    0.58
   5   0  -7    3.71    0.46
   5   0  -7    4.48    0.37
  -5   0   7    3.41    0.43
  -5   0   7    3.36    0.36
   4   0  -7    5.05    0.44
   4   0  -7    3.88    0.35
  -4   0   7    4.72    0.33
  -4   0   7    4.14    0.39
   3   0  -7   27.15    0.99
   3   0  -7   27.02    1.09
  -3   0   7   26.67    1.07
  -3   0   7   26.33    0.96
   2   0  -7    0.70    0.15
   2   0  -7    1.02    0.21
  -2   0   7    1.21    0.21
  -2   0   7    0.83    0.13
   1   0  -7    1.10    0.22
   1   0  -7    0.99    0.15
  -1   0   7    1.04    0.12
  -1   0   7    0.80    0.16
   0   0  -7    0.19    0.11
   0   0  -7    0.23    0.13
   0   0   7    0.26    0.07
   0   0   7    0.03    0.12
  -1   0  -7    0.73    0.13
   1   0   7    0.64    0.08
   1   0   7    0.45    0.11
  -2   0  -7    5.40    0.30
  -2   0  -7    4.82    0.36
   2   0   7    5.35    0.24
   2   0   7    5.40    0.30
  -3   0  -7    8.44    0.37
  -3   0  -7    7.76    0.60
  -3   0  -7    8.35    0.41
   3   0   7    8.66    0.40
  -4   0  -7   10.71    0.50
  -4   0  -7    9.91    0.45
   4   0   7   10.87    0.54
   4   0   7   10.12    0.44
  -5   0  -7   51.21    1.77
   5   0   7   50.98    1.80
   5   0   7   46.85    1.65
  -6   0  -7   28.43    1.12
  -6   0  -7   27.29    1.06
   6   0   7   28.91    1.15
   6   0   7   26.96    0.97
  -7   0  -7    4.85    0.40
  -7   0  -7    4.35    0.42
   7   0   7    4.27    0.47
  -8   0  -7    3.81    0.42
   8   0   7    5.16    0.50
   8   0   7    3.63    0.54
   9   0   7    1.68    0.41
   9   0   7    0.84    0.40
   6  -1  -7    3.32    0.46
   6  -1  -7    2.56    0.36
  -6   1   7    2.82    0.43
  -6   1   7    2.30    0.33
   5  -1  -7    1.39    0.28
   5  -1  -7    2.42    0.37
  -5   1   7    1.39    0.26
  -5   1   7    1.42    0.34
   4  -1  -7   18.22    0.76
   4  -1  -7   17.35    0.84
  -4   1   7   18.05    0.84
   3  -1  -7   11.86    0.54
   3  -1  -7   11.17    0.61
  -3   1   7   10.44    0.47
  -3   1   7   11.16    0.59
   2  -1  -7    0.16    0.13
   2  -1  -7    0.52    0.19
  -2   1   7    0.55    0.18
  -2   1   7    0.34    0.11
   1  -1  -7    0.40    0.17
   1  -1  -7    0.66    0.13
  -1   1   7    0.35    0.16
  -1   1   7    0.52    0.08
   0  -1  -7    2.31    0.21
   0  -1  -7    2.34    0.23
   0   1   7    2.01    0.13
   0   1   7    2.06    0.11
   0   1   7    2.34    0.22
  -1  -1  -7   24.59    0.93
  -1  -1  -7   26.93    1.01
   1   1   7   26.25    0.95
   1   1   7   24.75    0.83
   1   1   7   25.25    0.83
  -2  -1  -7   46.78    1.57
   2   1   7   45.36    1.47
   2   1   7   47.18    1.57
   2   1   7   43.98    1.48
  -3  -1  -7    6.51    0.35
  -3  -1  -7    7.08    0.38
  -3  -1  -7    6.51    0.29
   3   1   7    6.61    0.34
  -4  -1  -7   13.08    0.57
  -4  -1  -7   12.30    0.51
   4   1   7   12.67    0.62
   4   1   7   12.45    0.51
  -5  -1  -7    1.98    0.21
  -5  -1  -7    1.88    0.27
   5   1   7    1.54    0.18
   5   1   7    2.67    0.32
  -6  -1  -7    0.22    0.16
  -6  -1  -7    0.06    0.19
   6   1   7   -0.10    0.19
   6   1   7    0.05    0.09
  -7  -1  -7    2.41    0.30
  -7  -1  -7    1.67    0.29
   7   1   7    2.01    0.37
  -8  -1  -7    1.86    0.30
  -8  -1  -7    1.61    0.34
   8   1   7    1.75    0.39
  -9  -1  -7    1.22    0.32
   9   1   7    1.89    0.44
   9   1   7    1.89    0.40
   6  -2  -7    0.92    0.31
   6  -2  -7    0.49    0.36
  -6   2   7   -0.31    0.33
   5  -2  -7   -0.11    0.28
   5  -2  -7    0.13    0.24
  -5   2   7    0.18    0.28
  -5   2   7    0.35    0.28
   4  -2  -7   11.19    0.59
   4  -2  -7   11.24    0.65
  -4   2   7   11.38    0.65
  -4   2   7    9.59    0.62
   3  -2  -7   14.59    0.67
   3  -2  -7   15.32    0.73
  -3   2   7   14.90    0.73
  -3   2   7   14.02    0.58
   2  -2  -7   67.50    2.33
   2  -2  -7   69.35    2.28
  -2   2   7   69.06    2.35
  -2   2   7   63.84    2.17
   1  -2  -7    3.22    0.30
   1  -2  -7    2.08    0.12
   1  -2  -7    2.60    0.27
  -1   2   7    2.58    0.28
  -1   2   7    2.28    0.13
   0  -2  -7   54.72    1.89
   0  -2  -7   52.84    1.84
   0   2   7   54.86    1.88
  -1  -2  -7    8.01    0.43
  -1  -2  -7    7.36    0.38
  -2  -2  -7   10.09    0.48
  -2  -2  -7    9.21    0.44
   2   2   7    9.37    0.44
  -3  -2  -7    9.33    0.62
  -3  -2  -7   10.01    0.48
  -3  -2  -7    9.23    0.36
   3   2   7    9.52    0.43
  -4  -2  -7    0.43    0.10
  -4  -2  -7    0.48    0.15
   4   2   7    0.24    0.11
   4   2   7    0.18    0.15
  -5  -2  -7   13.15    0.55
  -5  -2  -7   14.64    0.64
   5   2   7   14.51    0.70
   5   2   7   12.85    0.53
  -6  -2  -7   62.16    2.01
  -6  -2  -7   58.49    2.08
   6   2   7   55.34    1.91
   6   2   7   61.05    2.15
  -7  -2  -7    9.39    0.57
  -7  -2  -7    9.85    0.51
   7   2   7    9.63    0.63
  -8  -2  -7    2.23    0.31
  -8  -2  -7    2.15    0.36
   8   2   7    2.95    0.46
  -9  -2  -7    3.07    0.43
  -9  -2  -7    3.55    0.68
   9   2   7    4.04    0.60
 -10  -2  -7    0.41    0.34
  10   2   7    0.81    0.42
   5  -3  -7    0.35    0.30
   5  -3  -7    0.50    0.28
  -5   3   7    0.68    0.33
   4  -3  -7   10.25    0.60
   4  -3  -7    9.89    0.62
  -4   3   7   10.50    0.65
   3  -3  -7    4.95    0.41
   3  -3  -7    4.20    0.39
  -3   3   7    3.60    0.28
  -3   3   7    3.94    0.42
   2  -3  -7   36.95    1.37
   2  -3  -7   36.97    1.34
  -2   3   7   37.40    1.40
  -2   3   7   34.33    1.20
   1  -3  -7    0.70    0.18
   1  -3  -7    0.36    0.19
  -1   3   7    0.49    0.17
   0  -3  -7   13.41    0.61
   0  -3  -7   13.97    0.64
   0   3   7   14.70    0.65
  -1  -3  -7   23.04    0.90
  -1  -3  -7   21.99    0.87
   1   3   7   23.16    0.89
  -2  -3  -7  107.95    3.47
  -2  -3  -7  106.87    3.44
   2   3   7  100.34    3.43
  -3  -3  -7   31.36    1.03
  -3  -3  -7   31.85    1.16
   3   3   7   30.23    1.03
   3   3   7   32.03    1.13
   3   3   7   33.77    1.24
  -4  -3  -7   12.33    0.48
  -4  -3  -7   12.96    0.58
   4   3   7   12.15    0.52
   4   3   7   13.34    0.65
  -5  -3  -7    6.10    0.40
  -5  -3  -7    6.46    0.31
   5   3   7    5.45    0.30
   5   3   7    6.20    0.47
  -6  -3  -7    0.19    0.17
   6   3   7    0.15    0.10
   6   3   7    0.48    0.24
  -7  -3  -7    6.43    0.46
  -7  -3  -7    5.18    0.39
   7   3   7    5.95    0.53
  -8  -3  -7    1.81    0.29
  -8  -3  -7    1.95    0.34
   8   3   7    2.03    0.42
  -9  -3  -7    0.37    0.27
  -9  -3  -7    1.06    0.35
   9   3   7    0.73    0.40
 -10  -3  -7    0.21    0.32
 -10  -3  -7   -0.11    0.37
  10   3   7    0.50    0.46
  10   3   7    0.23    0.38
   5  -4  -7   15.63    0.90
  -5   4   7   13.22    0.86
   4  -4  -7    0.14    0.24
   4  -4  -7   -0.04    0.25
  -4   4   7    0.28    0.29
   3  -4  -7   20.92    0.90
   3  -4  -7   20.71    0.90
  -3   4   7   20.14    0.96
   2  -4  -7    1.67    0.27
   2  -4  -7    1.80    0.28
  -2   4   7    1.77    0.29
   1  -4  -7   17.44    0.78
   1  -4  -7   19.01    0.81
  -1   4   7   19.13    0.84
   0  -4  -7    1.93    0.26
   0  -4  -7    1.84    0.26
   0   4   7    1.58    0.24
  -1  -4  -7    7.18    0.41
  -1  -4  -7    6.58    0.39
   1   4   7    6.32    0.40
  -2  -4  -7    8.48    0.46
  -2  -4  -7    7.73    0.43
   2   4   7    8.95    0.44
  -3  -4  -7    0.17    0.12
   3   4   7   -0.02    0.12
   3   4   7   -0.04    0.16
   3   4   7    0.26    0.06
  -4  -4  -7   15.81    0.68
  -4  -4  -7   15.14    0.56
   4   4   7   14.78    0.72
   4   4   7   15.27    0.62
  -5  -4  -7    8.69    0.39
  -5  -4  -7    8.58    0.48
   5   4   7    8.35    0.55
   5   4   7    8.22    0.39
  -6  -4  -7    0.31    0.13
  -6  -4  -7    0.30    0.18
   6   4   7    0.41    0.24
   6   4   7    0.22    0.11
  -7  -4  -7    2.11    0.32
  -7  -4  -7    1.62    0.24
   7   4   7    2.51    0.40
  -8  -4  -7   16.62    0.76
  -8  -4  -7   16.38    0.83
   8   4   7   17.06    0.95
  -9  -4  -7    4.45    0.55
  -9  -4  -7    3.70    0.47
   9   4   7    4.10    0.57
 -10  -4  -7    0.86    0.39
 -10  -4  -7    0.60    0.34
  10   4   7    1.11    0.51
   4  -5  -7    0.47    0.29
   4  -5  -7   -0.06    0.38
  -4   5   7    0.01    0.32
   3  -5  -7    0.18    0.25
   3  -5  -7    0.05    0.23
  -3   5   7   -0.08    0.30
   2  -5  -7    0.20    0.20
   2  -5  -7    0.21    0.21
  -2   5   7   -0.27    0.22
   1  -5  -7    3.08    0.34
   1  -5  -7    2.54    0.32
  -1   5   7    2.08    0.30
   0  -5  -7    9.01    0.51
   0  -5  -7    9.86    0.53
   0   5   7    9.43    0.55
  -1  -5  -7   25.54    0.99
  -1  -5  -7   23.63    0.97
   1   5   7   24.66    0.99
  -2  -5  -7    1.42    0.22
   2   5   7    0.85    0.21
   2   5   7    1.04    0.20
  -3  -5  -7   13.15    0.63
   3   5   7   14.46    0.62
   3   5   7   13.55    0.68
  -4  -5  -7   28.99    1.00
  -4  -5  -7   30.23    1.14
   4   5   7   29.56    1.20
   4   5   7   29.92    1.09
  -5  -5  -7    0.15    0.16
  -5  -5  -7    0.23    0.11
   5   5   7    0.47    0.15
   5   5   7    0.37    0.20
  -6  -5  -7    3.17    0.27
  -6  -5  -7    3.31    0.34
   6   5   7    3.09    0.24
   6   5   7    3.32    0.43
  -7  -5  -7    1.04    0.25
  -7  -5  -7    0.65    0.20
   7   5   7    0.89    0.32
  -8  -5  -7    1.68    0.34
  -8  -5  -7    2.71    0.36
   8   5   7    2.25    0.44
  -9  -5  -7    0.54    0.28
  -9  -5  -7    0.68    0.39
 -10  -5  -7    0.69    0.35
 -10  -5  -7    0.81    0.41
  10   5   7    1.99    0.54
   4  -6  -7    4.23    0.51
  -4   6   7    5.00    0.62
   3  -6  -7    5.45    0.51
   2  -6  -7    4.51    0.44
   2  -6  -7    5.25    0.45
  -2   6   7    5.21    0.52
   1  -6  -7    0.33    0.21
   1  -6  -7    0.40    0.22
  -1   6   7   -0.17    0.23
   0  -6  -7    0.14    0.19
   0  -6  -7    0.31    0.19
   0   6   7    0.68    0.25
  -1  -6  -7   12.75    0.63
   1   6   7   13.77    0.68
   1   6   7   12.51    0.65
  -2  -6  -7    0.04    0.15
   2   6   7   -0.13    0.19
   2   6   7    0.15    0.18
  -3  -6  -7    3.01    0.15
  -3  -6  -7    2.81    0.32
   3   6   7    2.53    0.32
   3   6   7    3.24    0.33
  -4  -6  -7    0.21    0.10
  -4  -6  -7    0.16    0.17
   4   6   7    0.15    0.15
   4   6   7    0.08    0.23
  -5  -6  -7    0.92    0.15
  -5  -6  -7    0.62    0.22
   5   6   7    0.76    0.19
   5   6   7    0.67    0.26
  -6  -6  -7    0.19    0.20
  -6  -6  -7    0.17    0.15
   6   6   7    0.10    0.15
   6   6   7    0.09    0.27
  -7  -6  -7    0.60    0.21
  -7  -6  -7    0.10    0.24
   7   6   7    0.42    0.28
  -8  -6  -7    0.53    0.27
  -8  -6  -7    0.43    0.24
   8   6   7    0.33    0.32
  -9  -6  -7   13.19    1.02
  -9  -6  -7   14.20    0.74
   9   6   7   12.50    0.87
   3  -7  -7    3.73    0.47
  -3   7   7    2.82    0.47
   2  -7  -7    1.72    0.36
   1  -7  -7    7.16    0.51
  -1   7   7    6.91    0.54
  -1   7   7    6.50    0.56
   0  -7  -7   10.45    0.60
   0   7   7    9.88    0.60
   0   7   7   10.04    0.63
  -1  -7  -7    0.46    0.22
   1   7   7    0.92    0.26
   1   7   7    0.68    0.27
  -2  -7  -7    0.49    0.20
   2   7   7    0.64    0.27
   2   7   7    0.59    0.23
  -3  -7  -7    3.97    0.36
   3   7   7    3.22    0.41
   3   7   7    3.43    0.36
  -4  -7  -7    5.32    0.42
  -4  -7  -7    5.36    0.27
   4   7   7    5.41    0.42
   4   7   7    6.22    0.51
  -5  -7  -7   25.33    1.06
  -5  -7  -7   25.18    0.92
   5   7   7   27.18    1.01
   5   7   7   24.62    1.13
  -6  -7  -7    8.41    0.55
  -6  -7  -7    9.43    0.46
   6   7   7    7.51    0.44
   6   7   7    8.40    0.61
  -7  -7  -7    8.66    0.61
  -7  -7  -7   10.17    0.53
   7   7   7    8.79    0.71
  -8  -7  -7    4.54    0.44
  -8  -7  -7    5.17    0.53
   8   7   7    4.55    0.71
  -9  -7  -7    1.95    0.41
  -9  -7  -7    1.76    0.37
   9   7   7    1.61    0.52
   2  -8  -7   -0.49    0.27
  -2   8   7   -0.44    0.35
  -1   8   7   -0.56    0.47
   0  -8  -7    6.48    0.52
   0   8   7    7.23    0.58
   0   8   7    6.83    0.54
  -1  -8  -7    7.43    0.54
   1   8   7    8.66    0.60
   1   8   7    9.15    0.61
  -2  -8  -7   21.04    0.94
   2   8   7   21.43    1.00
   2   8   7   22.04    0.98
  -3  -8  -7   17.21    0.81
   3   8   7   15.68    0.84
   3   8   7   17.01    0.80
  -4  -8  -7   27.93    1.14
   4   8   7   26.71    1.21
   4   8   7   27.85    1.12
  -5  -8  -7    2.05    0.31
   5   8   7    2.47    0.36
   5   8   7    2.30    0.40
  -6  -8  -7    0.09    0.24
  -6  -8  -7   -0.04    0.18
   6   8   7   -0.16    0.32
   6   8   7   -0.19    0.19
  -7  -8  -7    1.72    0.27
  -7  -8  -7    1.45    0.35
   7   8   7    2.13    0.49
  -8  -8  -7    0.60    0.28
  -8  -8  -7   -0.22    0.31
   8   8   7   -0.23    0.41
  -9  -8  -7    4.27    0.52
  -9  -8  -7    4.36    0.54
   9   8   7    4.04    0.68
   1  -9  -7    5.23    0.59
  -1   9   7    5.43    0.65
   0  -9  -7   17.71    0.91
   0   9   7   18.29    0.96
  -1  -9  -7    3.55    0.43
   1   9   7    4.57    0.53
   1   9   7    4.07    0.51
  -2  -9  -7    1.61    0.32
   2   9   7    2.56    0.41
   2   9   7    1.90    0.37
  -3  -9  -7   -0.23    0.25
   3   9   7    0.27    0.28
   3   9   7    0.29    0.31
  -4  -9  -7    1.04    0.30
   4   9   7    1.34    0.31
   4   9   7    1.27    0.39
  -5  -9  -7   22.43    1.01
   5   9   7   22.00    1.11
   5   9   7   22.79    0.99
  -6  -9  -7   16.53    0.87
   6   9   7   16.80    0.84
   6   9   7   15.92    0.97
  -7  -9  -7    1.14    0.30
  -7  -9  -7    1.82    0.36
   7   9   7    2.08    0.61
  -8  -9  -7    3.78    0.48
  -8  -9  -7    3.63    0.44
   8   9   7    3.99    0.62
   0 -10  -7    2.38    0.42
   0  10   7    2.72    0.49
  -1 -10  -7   15.67    0.84
   1  10   7   13.90    0.89
  -2 -10  -7    2.72    0.41
   2  10   7    2.53    0.52
   2  10   7    2.46    0.43
   3  10   7   -0.22    0.38
   3  10   7   -0.12    0.32
  -4 -10  -7    5.24    0.62
   4  10   7    6.01    0.62
   4  10   7    5.34    0.56
  -5 -10  -7    4.27    0.59
   5  10   7    5.13    0.53
   5  10   7    4.74    0.64
  -6 -10  -7    0.41    0.39
   6  10   7    0.47    0.48
  -7 -10  -7    0.54    0.36
   7  10   7    0.30    0.48
  -3 -11  -7    0.52    0.36
   3  11   7   -0.05    0.44
   3  11   7   -0.26    0.37
  -4 -11  -7    0.46    0.34
   4  11   7    0.74    0.39
   4  11   7    0.45    0.42
  -5 -11  -7    0.56    0.34
   5  11   7   -0.32    0.34
   5  11   7    0.74    0.49
   3   9  -8    4.35    0.63
   3   9  -8    4.25    0.56
  -3  -9   8    4.70    0.53
   2   9  -8    0.05    0.33
   2   9  -8   -0.38    0.34
  -2  -9   8   -0.30    0.27
   1   9  -8    0.08    0.33
   1   9  -8    0.16    0.32
  -1  -9   8    0.06    0.28
   0   9  -8    3.70    0.53
   0   9  -8    2.81    0.36
   0  -9   8    2.82    0.39
  -1   9  -8    7.78    0.63
   1  -9   8    8.21    0.59
  -2   9  -8    9.41    0.73
   2  -9   8    9.95    0.65
   4   8  -8    2.07    0.46
  -4  -8   8    1.97    0.36
  -4  -8   8    1.90    0.41
   3   8  -8   20.04    1.00
   3   8  -8   17.75    0.92
  -3  -8   8   15.02    0.96
   2   8  -8    1.91    0.38
  -2  -8   8    2.59    0.36
   1   8  -8    1.97    0.40
   1   8  -8    1.72    0.35
  -1  -8   8    2.37    0.34
   0   8  -8   16.62    0.87
   0   8  -8   17.10    0.84
   0  -8   8   17.16    0.81
  -1   8  -8   10.59    0.71
  -1   8  -8   11.13    0.61
   1  -8   8   11.34    0.63
  -2   8  -8    2.13    0.46
   2  -8   8    2.19    0.34
  -3   8  -8    0.73    0.39
   3  -8   8    0.82    0.29
  -4   8  -8    3.96    0.55
   4  -8   8    4.11    0.49
   4  -8   8    3.57    0.44
   5   7  -8    1.90    0.44
  -5  -7   8    1.64    0.36
  -5  -7   8    1.50    0.37
   4   7  -8   20.19    1.08
  -4  -7   8   22.01    0.97
   3   7  -8    5.54    0.56
   3   7  -8    5.01    0.51
  -3  -7   8    5.03    0.46
  -3  -7   8    4.88    0.46
   2   7  -8   -0.20    0.26
   2   7  -8    0.57    0.27
  -2  -7   8    0.55    0.24
   1   7  -8    0.03    0.26
   1   7  -8    0.37    0.28
  -1  -7   8    0.00    0.21
   0   7  -8    0.17    0.26
   0   7  -8   -0.19    0.22
   0  -7   8   -0.30    0.20
  -1   7  -8    5.75    0.43
  -1   7  -8    5.57    0.51
   1  -7   8    5.72    0.43
  -2   7  -8   15.35    0.72
  -2   7  -8   15.32    0.79
   2  -7   8   15.99    0.75
  -3   7  -8    0.34    0.28
   3  -7   8    0.09    0.22
   3  -7   8   -0.10    0.24
  -4   7  -8    1.83    0.37
   4  -7   8    1.98    0.34
  -5   7  -8    2.16    0.40
   5  -7   8    2.28    0.39
   5  -7   8    2.21    0.37
   5   6  -8    0.33    0.38
  -5  -6   8    0.06    0.28
   4   6  -8   -0.11    0.29
  -4  -6   8   -0.38    0.24
  -4  -6   8    0.27    0.24
   3   6  -8    1.26    0.34
  -3  -6   8    1.31    0.28
  -3  -6   8    1.33    0.30
   2   6  -8    5.38    0.49
   2   6  -8    5.22    0.46
  -2  -6   8    5.44    0.41
   1   6  -8    2.37    0.33
   1   6  -8    3.29    0.39
  -1  -6   8    2.96    0.33
   0   6  -8   -0.20    0.21
   0   6  -8   -0.02    0.21
   0  -6   8    0.12    0.18
  -1   6  -8    0.97    0.24
  -1   6  -8    0.49    0.20
   1  -6   8    1.07    0.22
  -2   6  -8    0.17    0.23
  -2   6  -8   -0.02    0.21
   2  -6   8    0.07    0.17
   2  -6   8    0.07    0.18
  -3   6  -8   10.82    0.66
  -3   6  -8   10.89    0.58
   3  -6   8   11.20    0.57
   3  -6   8   10.78    0.59
  -4   6  -8    2.89    0.40
   4  -6   8    3.49    0.40
   4  -6   8    2.65    0.35
  -5   6  -8    3.50    0.48
  -5   6  -8    3.40    0.45
   5  -6   8    3.54    0.48
  -6   6  -8    0.21    0.32
  -6   6  -8    0.20    0.33
   6  -6   8    0.68    0.36
   5   5  -8    0.73    0.37
  -5  -5   8    0.79    0.27
  -5  -5   8    1.34    0.32
   4   5  -8    3.31    0.50
  -4  -5   8    3.21    0.39
  -4  -5   8    3.18    0.40
   3   5  -8    0.94    0.28
  -3  -5   8    0.93    0.22
  -3  -5   8    0.44    0.22
   2   5  -8    0.55    0.26
  -2  -5   8    0.56    0.20
  -2  -5   8    0.38    0.19
   1   5  -8    0.52    0.19
   1   5  -8    0.18    0.23
  -1  -5   8    0.32    0.19
   0   5  -8    9.31    0.55
   0   5  -8    9.58    0.56
   0  -5   8    9.83    0.50
  -1   5  -8    0.52    0.21
  -1   5  -8    0.64    0.22
   1  -5   8    0.46    0.18
   1  -5   8    0.42    0.15
  -2   5  -8    0.55    0.21
  -2   5  -8    0.64    0.23
   2  -5   8    0.53    0.19
   2  -5   8    0.39    0.16
  -3   5  -8    0.20    0.22
  -3   5  -8    0.82    0.21
   3  -5   8    0.22    0.19
   3  -5   8    0.31    0.20
  -4   5  -8    4.11    0.42
  -4   5  -8    4.63    0.44
  -4   5  -8    4.94    0.38
   4  -5   8    4.46    0.41
  -5   5  -8    3.88    0.45
  -5   5  -8    4.51    0.46
   5  -5   8    4.07    0.45
  -6   5  -8    3.13    0.46
  -6   5  -8    2.92    0.42
   6  -5   8    3.35    0.48
  -7   5  -8    1.84    0.42
   7  -5   8    2.55    0.42
   6   4  -8    2.21    0.49
  -6  -4   8    1.58    0.42
  -6  -4   8    2.25    0.37
   5   4  -8    0.30    0.33
  -5  -4   8    0.02    0.24
  -5  -4   8    0.07    0.24
   4   4  -8   10.39    0.69
  -4  -4   8    9.94    0.60
  -4  -4   8   10.34    0.56
   3   4  -8    1.34    0.29
  -3  -4   8    1.85    0.29
  -3  -4   8    1.44    0.24
   2   4  -8    4.87    0.44
  -2  -4   8    4.61    0.38
  -2  -4   8    4.80    0.35
   1   4  -8    0.11    0.21
  -1  -4   8    0.23    0.16
  -1  -4   8    0.03    0.17
   0   4  -8    0.51    0.19
   0   4  -8    0.33    0.17
   0  -4   8    0.93    0.18
  -1   4  -8    0.54    0.19
  -1   4  -8    0.65    0.21
   1  -4   8    0.36    0.15
   1  -4   8    0.27    0.14
  -2   4  -8    4.09    0.36
  -2   4  -8    3.45    0.34
   2  -4   8    3.51    0.30
   2  -4   8    4.02    0.30
  -3   4  -8   11.55    0.61
  -3   4  -8   12.87    0.61
   3  -4   8   12.25    0.57
   3  -4   8   12.22    0.59
  -4   4  -8   25.53    1.04
  -4   4  -8   24.64    1.04
  -4   4  -8   27.15    1.01
   4  -4   8   25.34    1.04
  -5   4  -8    2.71    0.35
  -5   4  -8    2.77    0.38
   5  -4   8    3.08    0.41
   5  -4   8    3.34    0.41
  -6   4  -8    8.22    0.55
  -6   4  -8    8.45    0.57
   6  -4   8    7.89    0.58
  -7   4  -8    2.09    0.41
   7  -4   8    2.42    0.59
   6   3  -8    5.82    0.61
  -6  -3   8    5.52    0.51
   5   3  -8    1.37    0.45
  -5  -3   8    1.77    0.34
  -5  -3   8    0.71    0.26
   4   3  -8   24.45    1.11
  -4  -3   8   24.98    0.98
  -4  -3   8   24.90    1.05
   3   3  -8    2.09    0.33
  -3  -3   8    1.94    0.27
  -3  -3   8    1.90    0.28
   2   3  -8    3.63    0.40
  -2  -3   8    3.82    0.35
  -2  -3   8    4.05    0.30
   1   3  -8   49.09    1.79
   1   3  -8   48.37    1.61
  -1  -3   8   51.09    1.77
   0   3  -8   45.12    1.62
   0   3  -8   42.05    1.45
   0  -3   8   44.66    1.51
   0  -3   8   43.50    1.58
  -1   3  -8   35.49    1.25
  -1   3  -8   36.91    1.35
  -1   3  -8   35.70    1.35
   1  -3   8   36.96    1.27
  -2   3  -8   38.96    1.43
  -2   3  -8   38.42    1.36
  -2   3  -8   37.54    1.42
   2  -3   8   40.98    1.37
  -3   3  -8   18.36    0.90
  -3   3  -8   20.50    0.83
  -3   3  -8   20.01    0.83
   3  -3   8   20.18    0.79
  -4   3  -8    6.48    0.41
  -4   3  -8    5.53    0.39
  -4   3  -8    6.09    0.41
   4  -3   8    6.45    0.44
  -5   3  -8    7.27    0.46
  -5   3  -8    7.33    0.49
   5  -3   8    7.63    0.52
   5  -3   8    7.20    0.52
  -6   3  -8   28.75    1.09
  -6   3  -8   28.24    1.15
   6  -3   8   27.57    1.15
   6  -3   8   26.89    1.17
  -7   3  -8    1.44    0.32
   7  -3   8    1.66    0.35
   7  -3   8    0.84    0.32
  -8   3  -8   10.70    0.73
   8  -3   8   11.55    0.77
   6   2  -8    6.09    0.67
  -6  -2   8    5.90    0.51
  -6  -2   8    6.40    0.92
   5   2  -8   14.33    0.84
  -5  -2   8   14.09    0.76
  -5  -2   8   14.06    0.68
   4   2  -8   38.19    1.52
  -4  -2   8   38.15    1.36
  -4  -2   8   36.53    1.44
   3   2  -8    3.02    0.39
  -3  -2   8    2.88    0.33
  -3  -2   8    2.83    0.28
   2   2  -8    0.14    0.12
   2   2  -8    0.30    0.21
  -2  -2   8    0.07    0.12
  -2  -2   8   -0.23    0.15
   1   2  -8   12.64    0.51
   1   2  -8   13.32    0.65
  -1  -2   8   13.46    0.62
  -1  -2   8   12.84    0.53
   0   2  -8    0.05    0.16
   0   2  -8   -0.19    0.10
   0  -2   8    0.08    0.14
   0  -2   8    0.11    0.11
  -1   2  -8   59.40    2.06
  -1   2  -8   58.70    1.96
   1  -2   8   58.28    2.02
   1  -2   8   58.76    1.95
  -2   2  -8   11.81    0.58
  -2   2  -8   11.56    0.52
   2  -2   8   12.29    0.56
   2  -2   8   11.50    0.49
  -3   2  -8   18.63    0.75
  -3   2  -8   17.73    0.72
  -3   2  -8   17.89    0.78
  -4   2  -8   25.13    0.98
  -4   2  -8   23.42    0.96
  -4   2  -8   24.17    0.94
  -4   2  -8   24.46    0.94
  -5   2  -8   19.14    0.83
  -5   2  -8   20.39    0.80
  -5   2  -8   18.52    0.84
   5  -2   8   19.80    0.87
  -6   2  -8   10.53    0.59
  -6   2  -8    9.44    0.55
   6  -2   8   11.77    0.64
   6  -2   8   10.94    0.63
  -7   2  -8    0.63    0.26
   7  -2   8    0.19    0.30
   7  -2   8   -0.13    0.27
  -8   2  -8   -0.13    0.31
   8  -2   8    0.21    0.32
   8  -2   8    0.18    0.35
   6   1  -8   -0.12    0.37
  -6  -1   8    0.00    0.32
  -6  -1   8    0.13    0.31
   5   1  -8    3.33    0.48
  -5  -1   8    2.78    0.37
  -5  -1   8    3.57    0.46
   4   1  -8    1.60    0.34
   4   1  -8    1.03    0.19
  -4  -1   8    0.72    0.26
  -4  -1   8    1.44    0.24
   3   1  -8    7.06    0.51
   3   1  -8    6.21    0.37
  -3  -1   8    5.63    0.35
  -3  -1   8    7.13    0.46
   2   1  -8    2.27    0.23
   2   1  -8    2.48    0.34
  -2  -1   8    2.93    0.30
  -2  -1   8    2.02    0.22
   1   1  -8   17.75    0.67
   1   1  -8   17.38    0.78
  -1  -1   8   18.44    0.77
  -1  -1   8   16.80    0.64
   0   1  -8   16.61    0.74
   0   1  -8   16.34    0.64
   0  -1   8   16.21    0.60
   0  -1   8   16.90    0.71
  -1   1  -8    4.10    0.27
  -1   1  -8    3.59    0.31
   1  -1   8    4.06    0.23
   1  -1   8    4.38    0.31
  -2   1  -8    7.51    0.44
  -2   1  -8    7.44    0.39
   2  -1   8    7.98    0.41
   2  -1   8    7.48    0.35
  -3   1  -8    4.66    0.35
  -3   1  -8    3.38    0.26
   3  -1   8    4.31    0.29
  -4   1  -8    0.35    0.19
  -4   1  -8    0.44    0.14
  -4   1  -8    0.68    0.19
   4  -1   8    0.30    0.13
  -5   1  -8    4.15    0.37
  -5   1  -8    4.93    0.36
   5  -1   8    4.44    0.32
   5  -1   8    5.33    0.43
  -6   1  -8   -0.05    0.19
  -6   1  -8   -0.14    0.20
   6  -1   8    0.21    0.15
   6  -1   8    0.12    0.25
  -7   1  -8   21.36    0.96
  -7   1  -8   22.90    1.02
   7  -1   8   23.40    1.05
   7  -1   8   22.53    1.03
  -8   1  -8    1.93    0.35
   8  -1   8    1.53    0.44
   8  -1   8    2.05    0.42
  -9   1  -8    2.07    0.41
   9  -1   8    3.33    0.50
   9  -1   8    2.13    0.47
   6   0  -8    2.40    0.47
  -6   0   8    2.75    0.45
   5   0  -8   23.32    1.15
  -5   0   8   28.15    1.25
  -5   0   8   25.21    1.15
   4   0  -8    3.85    0.36
   4   0  -8    2.90    0.41
  -4   0   8    2.98    0.39
  -4   0   8    3.13    0.31
   3   0  -8   -0.06    0.17
   3   0  -8    0.21    0.20
  -3   0   8    0.19    0.14
  -3   0   8    0.37    0.21
   2   0  -8    0.70    0.21
   2   0  -8    0.32    0.15
  -2   0   8    0.48    0.13
  -2   0   8    0.15    0.17
   1   0  -8    0.01    0.18
   1   0  -8    0.02    0.12
  -1   0   8   -0.06    0.15
  -1   0   8    0.04    0.09
   0   0  -8    4.61    0.29
   0   0  -8    4.67    0.35
   0   0   8    4.60    0.34
   0   0   8    4.60    0.22
  -1   0  -8    9.09    0.43
  -1   0  -8   10.06    0.51
   1   0   8    8.40    0.35
   1   0   8   10.04    0.48
  -2   0  -8    4.00    0.28
  -2   0  -8    4.15    0.32
   2   0   8    4.36    0.29
   2   0   8    4.09    0.22
  -3   0  -8    0.07    0.16
  -3   0  -8    0.06    0.10
   3   0   8    0.01    0.11
  -4   0  -8   13.02    0.61
  -4   0  -8   12.44    0.59
  -4   0  -8   12.00    0.52
   4   0   8   12.48    0.54
  -5   0  -8    8.70    0.50
  -5   0  -8    9.52    0.46
   5   0   8    8.13    0.42
   5   0   8    9.59    0.56
  -6   0  -8    2.85    0.36
  -6   0  -8    3.07    0.33
   6   0   8    3.12    0.40
   6   0   8    2.85    0.25
  -7   0  -8    5.54    0.48
  -7   0  -8    6.33    0.45
   7   0   8    4.92    0.54
  -8   0  -8    0.98    0.32
  -8   0  -8    0.24    0.24
   8   0   8    0.63    0.35
   8   0   8    0.34    0.33
  -9   0  -8    0.21    0.32
   9   0   8    0.34    0.40
   9   0   8   -0.39    0.35
   5  -1  -8    0.14    0.26
   5  -1  -8    0.13    0.33
  -5   1   8    0.18    0.30
   4  -1  -8    0.42    0.29
   4  -1  -8    0.35    0.22
  -4   1   8    0.45    0.26
   3  -1  -8    3.54    0.35
   3  -1  -8    3.36    0.40
  -3   1   8    3.00    0.26
  -3   1   8    3.54    0.39
   2  -1  -8   -0.21    0.15
   2  -1  -8    0.21    0.21
  -2   1   8   -0.07    0.17
  -2   1   8    0.02    0.11
   1  -1  -8    1.59    0.27
  -1   1   8    0.92    0.13
  -1   1   8    1.15    0.21
   0  -1  -8   14.29    0.58
   0  -1  -8   14.43    0.66
   0   1   8   12.03    0.47
   0   1   8   13.91    0.63
  -1  -1  -8    0.46    0.16
  -1  -1  -8    0.34    0.13
   1   1   8    0.23    0.12
  -2  -1  -8    3.34    0.29
   2   1   8    3.21    0.16
   2   1   8    3.29    0.26
  -3  -1  -8    8.94    0.37
  -3  -1  -8    9.14    0.50
  -3  -1  -8    8.91    0.46
   3   1   8    9.20    0.43
  -4  -1  -8   14.10    0.65
  -4  -1  -8   14.79    0.57
   4   1   8   14.89    0.72
   4   1   8   14.32    0.60
  -5  -1  -8    2.80    0.32
  -5  -1  -8    3.27    0.27
   5   1   8    2.88    0.24
   5   1   8    3.33    0.35
  -6  -1  -8    1.37    0.23
  -6  -1  -8    1.62    0.26
   6   1   8    1.05    0.30
   6   1   8    1.12    0.16
  -7  -1  -8    0.54    0.25
  -7  -1  -8    0.58    0.21
   7   1   8    0.48    0.30
  -8  -1  -8    0.40    0.31
  -8  -1  -8    0.61    0.24
   8   1   8   -0.24    0.30
  -9  -1  -8    1.81    0.42
  -9  -1  -8    1.81    0.36
   9   1   8    1.79    0.43
   9   1   8    2.04    0.48
   5  -2  -8    0.97    0.36
   5  -2  -8    0.53    0.30
  -5   2   8    0.25    0.33
   4  -2  -8    4.92    0.45
   4  -2  -8    4.10    0.47
  -4   2   8    4.46    0.50
   3  -2  -8    5.16    0.47
   3  -2  -8    5.73    0.42
  -3   2   8    5.69    0.49
   2  -2  -8    0.30    0.22
   2  -2  -8    0.61    0.19
  -2   2   8    0.17    0.21
   1  -2  -8    0.29    0.18
   1  -2  -8    0.31    0.19
  -1   2   8    0.14    0.18
   0  -2  -8   11.02    0.52
   0  -2  -8   10.94    0.58
   0   2   8   10.85    0.56
  -1  -2  -8    7.57    0.42
  -1  -2  -8    7.87    0.47
   1   2   8    8.03    0.44
  -2  -2  -8    4.17    0.31
  -2  -2  -8    4.74    0.36
   2   2   8    4.34    0.31
  -3  -2  -8    0.67    0.17
  -3  -2  -8    0.50    0.17
  -3  -2  -8    0.73    0.10
   3   2   8    0.82    0.16
  -4  -2  -8    0.55    0.17
  -4  -2  -8    0.61    0.12
   4   2   8    0.67    0.15
   4   2   8    0.38    0.19
  -5  -2  -8    1.27    0.23
  -5  -2  -8    1.36    0.17
   5   2   8    1.21    0.29
   5   2   8    1.34    0.18
  -6  -2  -8   -0.05    0.15
  -6  -2  -8   -0.13    0.18
   6   2   8   -0.20    0.23
   6   2   8    0.03    0.12
  -7  -2  -8   19.85    0.81
  -7  -2  -8   17.71    0.87
   7   2   8   18.35    0.94
  -8  -2  -8   10.06    0.65
  -8  -2  -8   10.10    0.59
   8   2   8   10.41    0.73
  -9  -2  -8    0.08    0.27
  -9  -2  -8    0.43    0.31
   9   2   8    0.65    0.40
   5  -3  -8    9.00    0.65
   5  -3  -8    7.18    0.66
  -5   3   8    8.52    0.74
   4  -3  -8    4.68    0.51
   4  -3  -8    3.87    0.47
  -4   3   8    3.93    0.51
   3  -3  -8    0.07    0.24
   3  -3  -8    0.57    0.24
  -3   3   8    0.02    0.23
   2  -3  -8   12.54    0.64
   2  -3  -8   12.77    0.67
  -2   3   8   12.68    0.70
   1  -3  -8    0.70    0.21
   1  -3  -8    0.99    0.24
  -1   3   8    0.56    0.21
   0  -3  -8    1.31    0.22
   0  -3  -8    1.15    0.23
   0   3   8    1.00    0.22
  -1  -3  -8    0.64    0.20
  -1  -3  -8    0.48    0.17
   1   3   8    0.38    0.17
  -2  -3  -8    5.30    0.36
  -2  -3  -8    5.39    0.39
   2   3   8    5.42    0.35
  -3  -3  -8   49.57    1.77
  -3  -3  -8   51.36    1.81
  -4  -3  -8    4.90    0.36
  -4  -3  -8    4.87    0.25
   4   3   8    4.92    0.31
   4   3   8    5.29    0.43
  -5  -3  -8    3.66    0.34
  -5  -3  -8    3.86    0.26
   5   3   8    3.50    0.27
   5   3   8    4.58    0.43
  -6  -3  -8    6.69    0.38
  -6  -3  -8    6.73    0.47
   6   3   8    6.14    0.33
   6   3   8    6.19    0.52
  -7  -3  -8    4.78    0.45
  -7  -3  -8    4.28    0.36
   7   3   8    5.48    0.49
  -8  -3  -8    1.74    0.29
  -8  -3  -8    1.71    0.34
   8   3   8    1.31    0.38
  -9  -3  -8    3.83    0.51
  -9  -3  -8    4.17    0.48
   9   3   8    3.14    0.53
   4  -4  -8    3.30    0.46
   4  -4  -8    3.94    0.51
  -4   4   8    3.27    0.47
   3  -4  -8    0.73    0.28
   3  -4  -8    0.49    0.26
  -3   4   8    0.59    0.31
   2  -4  -8   19.83    0.88
   2  -4  -8   20.63    0.90
  -2   4   8   19.02    0.92
   1  -4  -8   51.53    1.85
   1  -4  -8   49.77    1.82
  -1   4   8   51.65    1.88
   0  -4  -8   61.25    2.18
   0  -4  -8   63.28    2.21
   0   4   8   64.26    2.23
  -1  -4  -8   11.87    0.60
  -1  -4  -8   11.90    0.61
   1   4   8   12.81    0.62
  -2  -4  -8   23.89    0.98
  -2  -4  -8   25.42    1.01
   2   4   8   25.67    1.00
  -3  -4  -8   29.29    1.14
   3   4   8   30.69    1.13
   3   4   8   29.10    1.20
  -4  -4  -8    0.09    0.08
  -4  -4  -8    0.00    0.16
   4   4   8   -0.05    0.14
   4   4   8   -0.04    0.22
  -5  -4  -8   18.34    0.81
  -5  -4  -8   18.47    0.69
   5   4   8   19.84    0.91
   5   4   8   18.35    0.73
  -6  -4  -8    5.56    0.32
  -6  -4  -8    5.22    0.43
   6   4   8    5.26    0.47
   6   4   8    5.23    0.31
  -7  -4  -8    9.75    0.50
  -7  -4  -8    9.28    0.59
   7   4   8    9.25    0.68
  -8  -4  -8   37.78    1.53
  -8  -4  -8   37.56    1.43
   8   4   8   40.70    1.65
  -9  -4  -8    8.06    0.63
  -9  -4  -8    8.12    0.57
   9   4   8    7.72    1.11
   4  -5  -8    1.01    0.35
  -4   5   8    1.68    0.41
   3  -5  -8   -0.08    0.27
   3  -5  -8   -0.26    0.28
  -3   5   8    0.17    0.30
   2  -5  -8    8.93    0.57
   2  -5  -8    9.02    0.58
  -2   5   8    7.86    0.58
   1  -5  -8    6.92    0.49
   1  -5  -8    8.06    0.53
  -1   5   8    7.50    0.52
   0  -5  -8    8.87    0.53
   0  -5  -8    8.80    0.52
   0   5   8    8.73    0.53
  -1  -5  -8    1.99    0.29
  -1  -5  -8    1.62    0.25
   1   5   8    2.24    0.30
  -2  -5  -8    9.06    0.52
   2   5   8    9.71    0.59
   2   5   8   10.35    0.54
  -3  -5  -8   12.37    0.62
   3   5   8   13.35    0.61
   3   5   8   12.18    0.68
  -4  -5  -8   23.01    0.97
   4   5   8   25.01    0.94
   4   5   8   22.80    1.04
  -5  -5  -8   10.80    0.45
  -5  -5  -8   11.13    0.59
   5   5   8   10.57    0.52
   5   5   8   11.03    0.65
  -6  -5  -8    9.89    0.46
  -6  -5  -8   10.52    0.59
   6   5   8   11.45    0.70
   6   5   8    8.95    0.46
  -7  -5  -8    4.74    0.37
  -7  -5  -8    3.74    0.44
   7   5   8    4.73    0.55
  -8  -5  -8    0.38    0.27
  -8  -5  -8    0.13    0.23
   8   5   8    0.33    0.37
  -9  -5  -8    0.20    0.33
  -9  -5  -8    0.11    0.28
   9   5   8   -0.18    0.40
   3  -6  -8    4.29    0.56
  -3   6   8    5.86    0.62
   2  -6  -8    0.29    0.26
   2  -6  -8    0.06    0.27
   1  -6  -8   30.93    1.22
   1  -6  -8   29.28    1.22
  -1   6   8   29.80    1.28
   0  -6  -8    0.90    0.26
   0  -6  -8    0.57    0.24
   0   6   8    0.87    0.28
  -1  -6  -8    7.18    0.48
   1   6   8    6.37    0.49
   1   6   8    7.09    0.52
  -2  -6  -8    2.37    0.32
   2   6   8    2.25    0.32
   2   6   8    2.77    0.38
  -3  -6  -8    2.30    0.33
   3   6   8    3.03    0.34
   3   6   8    2.50    0.35
  -4  -6  -8    2.03    0.30
   4   6   8    1.46    0.32
   4   6   8    1.67    0.26
  -5  -6  -8    0.01    0.20
   5   6   8    0.12    0.23
   5   6   8    0.19    0.18
  -6  -6  -8    0.78    0.25
  -6  -6  -8    0.83    0.16
   6   6   8    0.63    0.19
   6   6   8    0.83    0.32
  -7  -6  -8    1.70    0.30
  -7  -6  -8    1.32    0.23
   7   6   8    1.00    0.41
  -8  -6  -8    2.45    0.40
  -8  -6  -8    3.05    0.37
   8   6   8    1.76    0.54
  -9  -6  -8    0.08    0.33
  -9  -6  -8    0.14    0.29
   9   6   8    0.42    0.44
   2  -7  -8    2.91    0.44
  -2   7   8    2.59    0.45
   1  -7  -8    0.53    0.27
   1  -7  -8   -0.42    0.26
  -1   7   8    0.33    0.33
   0  -7  -8    0.51    0.25
   0   7   8    1.22    0.33
   0   7   8    0.19    0.29
  -1  -7  -8    1.84    0.31
   1   7   8    2.12    0.38
   1   7   8    1.46    0.31
  -2  -7  -8    0.92    0.27
   2   7   8    1.88    0.34
   2   7   8    1.24    0.27
  -3  -7  -8    3.98    0.41
   3   7   8    3.36    0.46
   3   7   8    2.80    0.38
  -4  -7  -8   11.19    0.63
   4   7   8   10.15    0.66
   4   7   8   11.26    0.61
  -5  -7  -8   -0.42    0.21
   5   7   8    0.32    0.30
   5   7   8    0.29    0.23
  -6  -7  -8   12.93    0.68
   6   7   8   10.71    0.74
  -7  -7  -8    5.06    0.52
  -7  -7  -8    5.97    0.38
   7   7   8    4.81    0.56
  -8  -7  -8   -0.60    0.36
  -8  -7  -8   -0.38    0.24
   8   7   8    0.76    0.44
  -9  -7  -8    6.51    0.58
  -9  -7  -8    7.27    0.67
   9   7   8    6.46    0.83
   1  -8  -8   -0.42    0.28
  -1   8   8   -0.28    0.34
   0  -8  -8    2.20    0.37
   0   8   8    1.63    0.39
   0   8   8    1.95    0.62
  -1  -8  -8    1.34    0.31
   1   8   8    1.72    0.37
   1   8   8    1.19    0.35
  -2  -8  -8    0.44    0.26
   2   8   8    0.20    0.27
   2   8   8    0.56    0.32
  -3  -8  -8    8.06    0.56
   3   8   8    7.69    0.62
   3   8   8    7.81    0.56
  -4  -8  -8    0.17    0.24
   4   8   8   -0.17    0.32
   4   8   8    0.30    0.24
  -5  -8  -8    7.90    0.57
   5   8   8    8.24    0.55
   5   8   8    8.76    0.69
  -6  -8  -8    2.08    0.38
   6   8   8    2.83    0.45
  -7  -8  -8    2.08    0.46
   7   8   8    2.87    0.80
  -8  -8  -8    2.19    0.43
   8   8   8    1.74    0.53
   0  -9  -8    0.38    0.31
   0   9   8    0.23    0.37
  -1  -9  -8    8.61    0.66
   1   9   8    9.52    0.70
   1   9   8    8.81    0.70
  -2  -9  -8   15.47    0.84
   2   9   8   14.13    0.83
   2   9   8   15.69    0.89
  -3  -9  -8    0.66    0.33
   3   9   8    0.74    0.38
   3   9   8    0.38    0.31
  -4  -9  -8    0.57    0.30
   4   9   8    0.64    0.28
   4   9   8    0.34    0.38
  -5  -9  -8   -0.26    0.27
   5   9   8    0.22    0.30
   5   9   8    0.10    0.37
  -6  -9  -8    1.41    0.43
   6   9   8    1.39    0.46
  -7  -9  -8    5.50    0.60
   7   9   8    8.12    0.78
  -2 -10  -8    2.51    0.44
   2  10   8    2.73    0.48
   2  10   8    2.68    0.44
  -3 -10  -8    2.28    0.42
   3  10   8    1.88    0.47
   3  10   8    1.99    0.61
  -4 -10  -8    4.99    0.56
   4  10   8    4.63    0.60
   4  10   8    4.10    0.59
  -5 -10  -8    2.79    0.45
   5  10   8    2.68    0.43
   5  10   8    3.88    0.60
  -6 -10  -8    8.81    0.71
   6  10   8    8.02    0.87
   0   9  -9    4.00    0.55
   0   9  -9    2.95    0.57
   0  -9   9    4.78    0.52
   3   8  -9    0.78    0.43
  -3  -8   9    1.02    0.35
  -3  -8   9    1.08    0.38
   2   8  -9    3.08    0.77
   2   8  -9    2.85    0.47
  -2  -8   9    3.24    0.42
   1   8  -9   13.83    0.81
   1   8  -9   14.48    0.85
   0   8  -9    6.01    0.58
   0   8  -9    6.77    0.63
   0  -8   9    5.43    0.74
  -1   8  -9    4.91    0.49
  -1   8  -9    3.95    0.55
   1  -8   9    4.56    0.54
  -2   8  -9   17.35    0.95
   2  -8   9   17.08    0.85
  -3   8  -9    6.42    0.63
   3  -8   9    5.73    0.55
   4   7  -9    0.33    0.40
  -4  -7   9    0.30    0.33
  -4  -7   9    0.00    0.31
   3   7  -9   14.92    0.91
  -3  -7   9   15.38    0.79
  -3  -7   9   15.34    0.85
   2   7  -9    8.55    0.65
   2   7  -9    8.26    0.62
  -2  -7   9    7.68    0.55
   1   7  -9    7.59    0.78
   1   7  -9    7.58    0.64
  -1  -7   9    8.69    0.55
   0   7  -9   -0.12    0.27
   0   7  -9   -0.24    0.28
   0  -7   9    0.34    0.24
  -1   7  -9    0.88    0.28
  -1   7  -9    0.70    0.31
   1  -7   9    0.43    0.25
  -2   7  -9    1.02    0.32
  -2   7  -9    0.67    0.28
   2  -7   9    1.04    0.28
  -3   7  -9    3.73    0.52
   3  -7   9    5.29    0.47
   4  -7   9   10.36    0.67
   4  -7   9   10.31    0.64
   4   6  -9    0.63    0.39
  -4  -6   9   -0.15    0.26
  -4  -6   9    0.32    0.30
  -3  -6   9    0.16    0.25
   2   6  -9    3.44    0.47
  -2  -6   9    3.14    0.42
  -2  -6   9    3.58    0.38
   1   6  -9   16.96    0.88
   1   6  -9   17.04    0.86
  -1  -6   9   18.48    0.81
   0   6  -9    0.90    0.27
   0   6  -9    1.11    0.31
   0  -6   9    1.41    0.27
  -1   6  -9    1.45    0.33
  -1   6  -9    1.67    0.32
   1  -6   9    1.27    0.27
  -2   6  -9   11.64    0.65
  -2   6  -9   11.56    0.69
   2  -6   9   12.09    0.62
  -3   6  -9   10.49    0.61
  -3   6  -9    9.48    0.66
   3  -6   9   10.26    0.59
   3  -6   9   10.61    0.57
  -4   6  -9    1.75    0.37
   4  -6   9    1.74    0.32
   4  -6   9    2.15    0.34
  -5   6  -9    0.26    0.32
   5  -6   9   -0.23    0.30
   5  -6   9    0.07    0.28
   5   5  -9    5.23    0.62
  -5  -5   9    6.39    0.54
  -5  -5   9    5.01    0.57
   4   5  -9    0.40    0.35
  -4  -5   9   -0.15    0.30
  -4  -5   9   -0.02    0.25
   3   5  -9    0.97    0.34
  -3  -5   9    0.45    0.25
  -3  -5   9    0.52    0.27
   2   5  -9   22.79    1.07
  -2  -5   9   24.15    1.04
  -2  -5   9   24.24    0.97
   1   5  -9    5.68    0.51
  -1  -5   9    6.14    0.41
  -1  -5   9    5.83    0.48
   0   5  -9    0.84    0.24
   0   5  -9    0.95    0.26
   0  -5   9    1.04    0.23
  -1   5  -9    0.23    0.23
  -1   5  -9    0.23    0.23
   1  -5   9    0.18    0.19
  -2   5  -9    3.31    0.41
  -2   5  -9    3.95    0.39
   2  -5   9    3.24    0.34
   2  -5   9    3.71    0.33
  -3   5  -9   15.38    0.74
  -3   5  -9   15.47    0.78
   3  -5   9   16.28    0.73
   3  -5   9   15.02    0.71
  -4   5  -9    4.19    0.47
  -4   5  -9    3.68    0.42
   4  -5   9    4.49    0.41
   4  -5   9    4.91    0.44
  -5   5  -9    0.37    0.29
  -5   5  -9    0.65    0.28
   5  -5   9   -0.36    0.26
  -6   5  -9    0.13    0.32
  -6   5  -9   -0.11    0.30
   6  -5   9    0.67    0.33
   5   4  -9    4.69    0.62
  -5  -4   9    3.50    0.47
  -5  -4   9    4.17    0.56
   4   4  -9    3.74    0.55
  -4  -4   9    3.90    0.41
  -4  -4   9    3.22    0.45
   3   4  -9    0.00    0.28
  -3  -4   9    0.18    0.23
  -3  -4   9    0.29    0.21
   2   4  -9    1.79    0.35
  -2  -4   9    1.57    0.25
  -2  -4   9    1.74    0.30
   1   4  -9   -0.05    0.23
  -1  -4   9    0.04    0.16
  -1  -4   9    0.11    0.17
   0   4  -9    2.50    0.36
   0  -4   9    2.93    0.35
   0  -4   9    2.62    0.29
  -1   4  -9    1.09    0.27
  -1   4  -9    1.08    0.23
   1  -4   9    1.46    0.22
  -2   4  -9   -0.24    0.19
  -2   4  -9   -0.35    0.19
   2  -4   9    0.02    0.16
   2  -4   9   -0.19    0.17
  -3   4  -9    7.81    0.51
  -3   4  -9    7.23    0.51
   3  -4   9    7.70    0.46
   3  -4   9    8.73    0.50
  -4   4  -9    1.46    0.28
  -4   4  -9    1.60    0.30
   4  -4   9    1.30    0.25
   4  -4   9    1.64    0.29
  -5   4  -9    8.04    0.51
  -5   4  -9    7.26    0.54
   5  -4   9    7.48    0.54
   5  -4   9    6.93    0.56
  -6   4  -9    8.46    0.60
  -6   4  -9    7.92    0.55
   6  -4   9    8.39    0.62
  -7   4  -9    1.41    0.38
   7  -4   9    1.60    0.39
   5   3  -9    7.79    0.72
  -5  -3   9    7.38    0.62
  -5  -3   9    7.90    0.56
  -4  -3   9    1.66    0.28
  -4  -3   9    1.46    0.34
   3   3  -9    0.02    0.27
  -3  -3   9   -0.05    0.22
  -3  -3   9    0.22    0.20
   2   3  -9    6.66    0.53
  -2  -3   9    6.98    0.47
  -2  -3   9    6.77    0.41
   1   3  -9    0.26    0.23
  -1  -3   9   -0.10    0.15
  -1  -3   9    0.24    0.17
   0   3  -9    1.63    0.21
   0   3  -9    1.61    0.31
   0  -3   9    1.81    0.22
   0  -3   9    1.78    0.27
  -1   3  -9    2.33    0.24
  -1   3  -9    2.96    0.34
   1  -3   9    2.86    0.26
   1  -3   9    3.08    0.32
  -2   3  -9   -0.02    0.16
  -2   3  -9    0.24    0.20
  -2   3  -9    0.14    0.18
   2  -3   9    0.13    0.15
   2  -3   9    0.15    0.17
  -3   3  -9    0.48    0.21
  -3   3  -9    0.42    0.21
  -3   3  -9    0.57    0.21
   3  -3   9    0.59    0.16
  -4   3  -9    0.94    0.23
  -4   3  -9    1.19    0.23
  -4   3  -9    0.37    0.22
  -4   3  -9    0.71    0.22
  -5   3  -9    0.36    0.22
  -5   3  -9    0.28    0.21
   5  -3   9   -0.02    0.25
   5  -3   9    0.19    0.26
  -6   3  -9    1.29    0.27
  -6   3  -9    0.94    0.29
   6  -3   9    1.07    0.32
   6  -3   9    1.53    0.35
  -7   3  -9    7.44    0.59
   7  -3   9    7.96    0.69
   7  -3   9    7.46    0.67
   5   2  -9    0.41    0.35
  -5  -2   9   -0.12    0.30
   4   2  -9    7.04    0.62
  -4  -2   9    7.50    0.47
  -4  -2   9    7.75    0.56
   3   2  -9   15.11    0.82
  -3  -2   9   13.88    0.75
  -3  -2   9   16.71    0.67
   2   2  -9    9.98    0.60
  -2  -2   9   10.22    0.59
   1   2  -9    1.37    0.17
   1   2  -9    1.54    0.30
  -1  -2   9    1.47    0.18
  -1  -2   9    1.35    0.25
   0   2  -9    0.98    0.24
   0   2  -9    0.95    0.17
   0  -2   9    1.06    0.16
   0  -2   9    0.97    0.20
  -1   2  -9    0.75    0.21
  -1   2  -9    0.86    0.17
   1  -2   9    0.72    0.16
   1  -2   9    0.89    0.21
  -2   2  -9   -0.11    0.17
  -2   2  -9    0.09    0.15
   2  -2   9    0.15    0.16
   2  -2   9    0.01    0.12
  -3   2  -9    5.57    0.41
  -3   2  -9    5.12    0.38
   3  -2   9    4.58    0.36
   3  -2   9    4.92    0.32
  -4   2  -9    5.54    0.38
  -4   2  -9    5.37    0.42
  -4   2  -9    4.97    0.42
   4  -2   9    5.09    0.39
  -5   2  -9   20.36    0.84
  -5   2  -9   19.75    0.82
  -5   2  -9   18.98    0.87
   5  -2   9   19.25    0.91
   5  -2   9   19.39    0.81
  -6   2  -9   16.92    0.84
  -6   2  -9   16.91    0.80
   6  -2   9   17.60    0.89
   6  -2   9   17.55    0.87
  -7   2  -9    0.51    0.27
   7  -2   9    0.09    0.34
   7  -2   9    0.21    0.32
  -8   2  -9    0.53    0.34
   8  -2   9   -0.66    0.35
   8  -2   9   -0.07    0.34
   5   1  -9    1.86    0.43
  -5  -1   9    2.12    0.39
   4   1  -9    4.31    0.53
  -4  -1   9    4.83    0.48
   3   1  -9    3.05    0.46
  -3  -1   9    3.62    0.38
  -3  -1   9    4.33    0.32
   2   1  -9    9.51    0.46
   2   1  -9   10.10    0.59
  -2  -1   9    9.91    0.45
  -2  -1   9    9.67    0.55
   1   1  -9    1.73    0.24
   1   1  -9    2.27    0.34
  -1  -1   9    2.16    0.29
  -1  -1   9    1.67    0.20
   0   1  -9    9.94    0.56
   0   1  -9   10.39    0.47
   0  -1   9    9.98    0.43
   0  -1   9   11.08    0.55
  -1   1  -9   38.01    1.45
  -1   1  -9   38.26    1.35
   1  -1   9   39.14    1.41
   1  -1   9   38.13    1.30
  -2   1  -9   43.29    1.59
  -2   1  -9   42.05    1.65
   2  -1   9   43.46    1.54
   2  -1   9   42.86    1.45
  -3   1  -9   27.83    1.10
  -3   1  -9   27.87    1.05
   3  -1   9   28.19    1.05
   3  -1   9   25.68    0.97
  -4   1  -9   21.38    0.86
  -4   1  -9   20.24    0.87
  -4   1  -9   16.87    0.90
   4  -1   9   21.41    0.83
  -5   1  -9    7.19    0.43
  -5   1  -9    6.35    0.46
   5  -1   9    7.22    0.53
   5  -1   9    6.50    0.41
  -6   1  -9    1.63    0.26
  -6   1  -9    1.70    0.31
   6  -1   9    1.61    0.35
   6  -1   9    1.38    0.22
  -7   1  -9    0.71    0.30
  -7   1  -9    1.36    0.29
   7  -1   9    0.46    0.34
  -8   1  -9    4.71    0.52
   8  -1   9    5.61    0.60
   8  -1   9    6.77    0.67
   5   0  -9    1.49    0.41
  -5   0   9    1.18    0.38
   4   0  -9    5.32    0.56
  -4   0   9    6.18    0.54
   3   0  -9   17.98    0.89
   3   0  -9   16.88    0.75
  -3   0   9   17.10    0.85
   2   0  -9   14.81    0.62
   2   0  -9   12.82    0.72
  -2   0   9   12.51    0.68
   1   0  -9    0.62    0.23
   1   0  -9    1.02    0.19
  -1   0   9    0.62    0.20
  -1   0   9    0.76    0.13
   0   0  -9    6.37    0.44
   0   0  -9    5.96    0.35
   0   0   9    4.79    0.25
   0   0   9    5.52    0.38
  -1   0  -9    0.72    0.21
  -1   0  -9    0.78    0.21
   1   0   9    1.05    0.21
   1   0   9    0.68    0.11
  -2   0  -9    8.49    0.51
  -2   0  -9    8.98    0.46
   2   0   9    7.91    0.35
   2   0   9    8.19    0.46
  -3   0  -9   28.15    1.07
  -3   0  -9   27.23    1.11
   3   0   9   28.16    1.05
   3   0   9   27.08    0.96
  -4   0  -9    7.76    0.46
  -4   0  -9    6.68    0.37
  -4   0  -9    6.91    0.47
   4   0   9    7.24    0.41
  -5   0  -9   21.98    0.93
  -5   0  -9   22.01    0.85
   5   0   9   21.90    0.99
   5   0   9   21.15    0.85
  -6   0  -9   30.77    1.14
  -6   0  -9   28.66    1.19
   6   0   9   30.89    1.26
   6   0   9   27.74    1.07
  -7   0  -9   10.10    0.56
  -7   0  -9    8.63    0.62
   7   0   9    9.02    0.66
  -8   0  -9    0.61    0.57
  -8   0  -9    0.41    0.29
   8   0   9    0.29    0.36
  -9   0  -9    2.88    0.45
   9   0   9    3.45    0.56
   9   0   9    3.04    0.49
   5  -1  -9    1.33    0.43
  -5   1   9    1.48    0.41
   4  -1  -9    1.73    0.39
   4  -1  -9    2.27    0.33
   3  -1  -9    2.90    0.44
   3  -1  -9    2.76    0.36
  -3   1   9    2.80    0.40
   2  -1  -9    5.90    0.50
   2  -1  -9    6.68    0.44
  -2   1   9    6.05    0.48
   1  -1  -9    5.65    0.46
   1  -1  -9    6.26    0.40
  -1   1   9    6.39    0.46
   0  -1  -9    0.27    0.19
   0  -1  -9    0.47    0.18
   0   1   9    0.37    0.18
  -1  -1  -9   10.88    0.58
  -1  -1  -9   11.16    0.53
   1   1   9   10.32    0.54
  -2  -1  -9   99.84    3.17
  -2  -1  -9   95.14    3.23
   2   1   9   87.83    3.01
   2   1   9   99.47    3.18
  -3  -1  -9    6.56    0.46
  -3  -1  -9    7.19    0.42
   3   1   9    6.66    0.40
   3   1   9    6.58    0.30
  -4  -1  -9    1.96    0.20
  -4  -1  -9    2.07    0.29
  -4  -1  -9    1.52    0.28
   4   1   9    2.38    0.26
  -5  -1  -9    0.98    0.18
  -5  -1  -9    0.95    0.25
   5   1   9    0.73    0.17
   5   1   9    0.57    0.27
  -6  -1  -9    0.68    0.21
  -6  -1  -9    0.83    0.27
   6   1   9    0.91    0.27
   6   1   9    0.59    0.16
  -7  -1  -9    1.72    0.29
  -7  -1  -9    1.98    0.34
   7   1   9    2.12    0.40
  -8  -1  -9    0.49    0.25
  -8  -1  -9    0.02    0.32
   8   1   9    0.49    0.39
  -9  -1  -9    0.71    0.32
  -9  -1  -9    0.60    0.36
   9   1   9    0.04    0.43
   4  -2  -9    1.45    0.39
   4  -2  -9    0.43    0.29
  -4   2   9    0.85    0.35
   3  -2  -9   14.77    0.80
   3  -2  -9   14.98    0.73
  -3   2   9   14.04    0.80
   2  -2  -9    7.60    0.55
   2  -2  -9    8.40    0.51
  -2   2   9    7.91    0.53
   1  -2  -9    7.90    0.47
   1  -2  -9    7.57    0.52
  -1   2   9    6.92    0.50
   0  -2  -9    3.62    0.34
   0  -2  -9    3.61    0.39
   0   2   9    4.66    0.38
  -1  -2  -9   -0.01    0.16
  -1  -2  -9    0.04    0.17
   1   2   9    0.18    0.18
  -2  -2  -9    1.25    0.22
  -2  -2  -9    1.16    0.24
   2   2   9    1.77    0.25
  -3  -2  -9    2.70    0.30
  -3  -2  -9    2.74    0.33
   3   2   9    2.95    0.29
   3   2   9    2.58    0.15
  -4  -2  -9    0.50    0.20
  -4  -2  -9    0.80    0.13
   4   2   9    0.80    0.24
   4   2   9    1.03    0.19
  -5  -2  -9    1.37    0.25
  -5  -2  -9    1.18    0.18
   5   2   9    1.13    0.19
   5   2   9    0.89    0.26
  -6  -2  -9    0.42    0.18
  -6  -2  -9   -0.29    0.20
   6   2   9    0.27    0.15
   6   2   9   -0.06    0.26
  -7  -2  -9    5.44    0.41
  -7  -2  -9    6.09    0.52
   7   2   9    6.71    0.59
  -8  -2  -9    6.27    0.57
  -8  -2  -9    5.92    0.48
   8   2   9    5.86    0.64
  -9  -2  -9    7.65    0.60
  -9  -2  -9    7.68    0.68
   9   2   9    5.52    1.07
   4  -3  -9   -0.18    0.31
   4  -3  -9    0.11    0.34
  -4   3   9   -0.78    0.31
   3  -3  -9   -0.38    0.24
   3  -3  -9    0.30    0.30
  -3   3   9    0.02    0.43
   2  -3  -9   -0.02    0.23
   2  -3  -9   -0.09    0.25
  -2   3   9    0.19    0.27
   1  -3  -9    0.30    0.23
   1  -3  -9    0.10    0.24
  -1   3   9    0.51    0.24
   0  -3  -9    0.64    0.22
   0  -3  -9    0.40    0.23
   0   3   9    0.53    0.22
  -1  -3  -9    1.29    0.24
  -1  -3  -9    1.63    0.27
   1   3   9    1.08    0.22
  -2  -3  -9    0.25    0.17
  -2  -3  -9   -0.14    0.17
   2   3   9    0.35    0.18
  -3  -3  -9   10.75    0.60
  -3  -3  -9   10.23    0.56
   3   3   9   10.90    0.54
  -4  -3  -9    7.48    0.45
  -4  -3  -9    5.92    0.30
   4   3   9    7.60    0.54
   4   3   9    7.88    0.43
  -5  -3  -9    2.93    0.34
  -5  -3  -9    1.87    0.21
   5   3   9    2.10    0.34
   5   3   9    2.75    0.26
  -6  -3  -9    5.94    0.35
  -6  -3  -9    5.78    0.47
   6   3   9    5.80    0.35
   6   3   9    6.87    0.53
  -7  -3  -9    0.17    0.20
  -7  -3  -9   -0.13    0.25
   7   3   9    0.12    0.29
  -8  -3  -9    6.78    0.59
  -8  -3  -9    6.83    0.50
   8   3   9    7.82    0.69
  -9  -3  -9    0.22    0.35
  -9  -3  -9    0.21    0.31
   9   3   9    0.71    0.44
   3  -4  -9    3.46    0.43
   3  -4  -9    2.98    0.44
  -3   4   9    2.99    0.46
   2  -4  -9    8.00    0.58
   2  -4  -9    8.62    0.62
  -2   4   9    8.09    0.59
   1  -4  -9    1.41    0.30
   1  -4  -9    1.64    0.32
  -1   4   9    1.84    0.32
   0  -4  -9    7.11    0.51
   0  -4  -9    7.51    0.52
   0   4   9    8.32    0.54
  -1  -4  -9    1.71    0.31
  -1  -4  -9    1.87    0.28
   1   4   9    2.04    0.31
  -2  -4  -9    1.85    0.28
  -2  -4  -9    1.52    0.26
   2   4   9    2.05    0.29
  -3  -4  -9    4.38    0.37
   3   4   9    3.47    0.39
   3   4   9    4.28    0.37
  -4  -4  -9    4.62    0.39
   4   4   9    4.06    0.36
   4   4   9    3.99    0.46
  -5  -4  -9    0.28    0.20
   5   4   9    0.20    0.22
  -6  -4  -9    2.19    0.35
  -6  -4  -9    2.39    0.25
   6   4   9    1.82    0.36
   6   4   9    2.20    0.28
  -7  -4  -9    0.00    0.19
  -7  -4  -9   -0.26    0.25
   7   4   9    0.53    0.31
  -8  -4  -9    1.30    0.27
  -8  -4  -9    1.37    0.55
   8   4   9    0.95    0.40
  -9  -4  -9    9.52    0.72
  -9  -4  -9    9.98    0.63
   9   4   9    8.97    0.85
   3  -5  -9    6.92    0.60
   3  -5  -9    6.98    0.63
  -3   5   9    6.91    0.70
   2  -5  -9    1.33    0.34
   2  -5  -9    0.18    0.29
  -2   5   9    0.68    0.34
   1  -5  -9    2.75    0.39
   1  -5  -9    3.22    0.40
  -1   5   9    2.69    0.41
   0  -5  -9    4.11    0.42
   0  -5  -9    3.94    0.42
   0   5   9    4.14    0.45
  -1  -5  -9   14.46    0.73
  -1  -5  -9   14.06    0.70
   1   5   9   14.05    0.73
  -2  -5  -9    0.57    0.22
  -2  -5  -9    0.63    0.25
   2   5   9    0.73    0.23
  -3  -5  -9    2.66    0.34
   3   5   9    2.71    0.34
   3   5   9    2.85    0.40
  -4  -5  -9   14.14    0.70
   4   5   9   14.22    0.67
   4   5   9   13.38    0.77
  -5  -5  -9   19.79    0.91
   5   5   9   20.86    1.02
   5   5   9   21.59    0.86
  -6  -5  -9    3.95    0.43
   6   5   9    3.65    0.33
   6   5   9    4.41    0.53
  -7  -5  -9    0.53    0.18
  -7  -5  -9   -0.12    0.26
   7   5   9    0.38    0.32
  -8  -5  -9    4.70    0.59
  -8  -5  -9    4.24    0.39
   8   5   9    4.30    0.83
  -9  -5  -9    3.15    0.47
  -9  -5  -9    3.67    0.45
   9   5   9    2.66    0.53
   2  -6  -9    1.64    0.37
   2  -6  -9    0.95    0.34
  -2   6   9    1.51    0.42
   1  -6  -9   -0.32    0.29
   1  -6  -9   -0.20    0.26
  -1   6   9   -0.22    0.52
   0  -6  -9    9.67    0.61
   0  -6  -9    9.24    0.61
   0   6   9    9.78    0.65
  -1  -6  -9   39.23    1.54
  -1  -6  -9   40.21    1.56
   1   6   9   41.20    1.61
   1   6   9   40.23    1.58
  -2  -6  -9   32.58    1.30
   2   6   9   32.12    1.31
   2   6   9   33.25    1.37
  -3  -6  -9   12.98    0.69
   3   6   9   13.56    0.68
   3   6   9   12.68    0.76
  -4  -6  -9   22.68    0.99
   4   6   9   21.84    1.04
   4   6   9   22.81    0.96
  -5  -6  -9    1.20    0.31
   5   6   9    1.85    0.28
   5   6   9    1.69    0.40
  -6  -6  -9    1.27    0.30
   6   6   9    2.16    0.38
   6   6   9    1.78    0.40
  -7  -6  -9    5.97    0.53
   7   6   9    5.67    0.67
  -8  -6  -9   -0.22    0.30
   8   6   9    0.25    0.39
  -9  -6  -9    6.76    0.67
   9   6   9    7.56    0.82
   1  -7  -9    2.42    0.40
   1  -7  -9    2.50    0.40
  -1   7   9    1.36    0.42
   0   7   9    6.64    0.89
   0   7   9    7.09    0.66
  -1  -7  -9    0.51    0.29
   1   7   9    1.29    0.36
   1   7   9    1.07    0.33
  -2  -7  -9    7.49    0.55
   2   7   9    7.43    0.60
   2   7   9    7.94    0.62
  -3  -7  -9    0.54    0.27
   3   7   9    0.65    0.33
   3   7   9    0.75    0.26
  -4  -7  -9    3.39    0.42
   4   7   9    3.92    0.54
   4   7   9    3.05    0.41
  -5  -7  -9   16.15    0.84
   5   7   9   17.20    0.94
   5   7   9   17.33    0.79
  -6  -7  -9   27.57    1.19
   6   7   9   27.99    1.29
  -7  -7  -9    0.70    0.33
   7   7   9    0.09    0.36
  -8  -7  -9    0.86    0.37
   8   7   9    1.38    0.46
   0  -8  -9   -0.09    0.31
   0   8   9    0.59    0.35
   0   8   9    0.41    0.40
  -1  -8  -9   14.65    0.81
   1   8   9   14.68    0.87
   1   8   9   14.62    0.87
  -2  -8  -9    0.42    0.48
   2   8   9    0.65    0.36
   2   8   9   -0.02    0.30
  -3  -8  -9    1.47    0.37
   3   8   9    0.93    0.32
   3   8   9    1.29    0.41
  -4  -8  -9    0.35    0.29
   4   8   9    0.26    0.37
   4   8   9   -0.05    0.27
  -5  -8  -9    3.89    0.55
   5   8   9    5.15    0.64
   5   8   9    3.76    0.47
  -6  -8  -9    0.04    0.28
  -7  -8  -9    0.78    0.34
   7   8   9    1.01    0.45
  -8  -8  -9    1.25    0.38
   8   8   9    0.70    0.53
  -1  -9  -9    0.18    0.33
   1   9   9    0.30    0.39
   1   9   9    0.44    0.38
   2   9   9    0.70    0.43
   2   9   9   -0.25    0.32
  -3  -9  -9    0.39    0.31
   3   9   9    0.47    0.34
   3   9   9    0.04    0.40
  -4  -9  -9    0.41    0.33
   4   9   9   -0.05    0.34
   4   9   9    0.90    0.44
  -5  -9  -9   -0.43    0.30
   5   9   9   -0.20    0.30
  -6  -9  -9    0.26    0.32
   6   9   9    0.05    0.45
  -7  -9  -9    0.50    0.38
   7   9   9    0.20    0.43
   0   8 -10    0.05    0.39
   0   8 -10    0.55    0.36
   0  -8  10    0.24    0.32
   2   7 -10    0.22    0.40
  -2  -7  10    1.04    0.43
  -2  -7  10    1.69    0.39
   1   7 -10    2.42    0.52
   1   7 -10    2.79    0.46
  -1  -7  10    2.86    0.39
   0   7 -10    8.95    0.71
   0   7 -10    9.83    0.69
   0  -7  10    9.92    0.62
  -1   7 -10    3.61    0.52
  -1   7 -10    2.78    0.46
   1  -7  10    3.59    0.47
  -2   7 -10   -0.04    0.30
  -2   7 -10   -0.40    0.31
   2  -7  10    0.13    0.40
  -3   7 -10    0.09    0.36
   3  -7  10   -0.67    0.28
   3   6 -10    4.07    0.60
  -3  -6  10    4.10    0.52
  -3  -6  10    4.12    0.51
   2   6 -10    3.95    0.53
  -2  -6  10    4.39    0.51
  -2  -6  10    4.00    0.44
   1   6 -10    0.05    0.31
  -1  -6  10   -0.25    0.28
  -1  -6  10    0.12    0.25
   0   6 -10    3.31    0.46
   0  -6  10    2.68    0.35
  -1   6 -10    6.08    0.56
  -1   6 -10    6.27    0.53
   1  -6  10    6.14    0.50
  -2   6 -10    0.05    0.28
  -2   6 -10    0.15    0.29
   2  -6  10    0.43    0.25
  -3   6 -10   11.59    0.69
  -3   6 -10   11.51    0.74
   3  -6  10   12.09    0.67
  -4   6 -10   20.38    1.02
   4  -6  10   22.16    1.04
   5  -6  10    5.25    0.57
   5  -6  10    4.56    0.52
   3   5 -10    4.04    0.58
  -3  -5  10    3.25    0.44
  -3  -5  10    3.32    0.39
   2   5 -10   -0.03    0.45
  -2  -5  10    0.38    0.29
  -2  -5  10    0.35    0.26
   1   5 -10   20.65    1.02
  -1  -5  10   20.57    0.98
  -1  -5  10   21.82    0.90
   0   5 -10   23.65    1.08
   0  -5  10   25.92    1.01
   0  -5  10   24.17    1.07
  -1   5 -10    7.59    0.55
  -1   5 -10    6.87    0.54
   1  -5  10    7.37    0.49
  -2   5 -10    4.56    0.49
  -2   5 -10    4.43    0.45
   2  -5  10    4.14    0.41
  -3   5 -10    2.47    0.38
  -3   5 -10    2.17    0.36
   3  -5  10    1.84    0.31
   3  -5  10    2.71    0.38
  -4   5 -10    5.68    0.54
  -4   5 -10    5.93    0.49
   4  -5  10    5.13    0.49
   4  -5  10    4.32    0.44
  -5   5 -10    5.87    0.53
   5  -5  10    5.22    0.53
   5  -5  10    4.83    0.54
  -6   5 -10   17.80    0.91
  -6   5 -10   18.22    0.95
   4   4 -10   27.08    1.28
  -4  -4  10   27.11    1.11
  -4  -4  10   27.23    1.21
   3   4 -10    4.94    0.58
  -3  -4  10    4.48    0.50
  -3  -4  10    4.93    0.45
   2   4 -10    2.24    0.40
  -2  -4  10    1.95    0.29
  -2  -4  10    1.67    0.34
   1   4 -10    2.29    0.39
  -1  -4  10    1.79    0.28
  -1  -4  10    1.83    0.32
   0   4 -10    0.59    0.25
   0  -4  10    0.71    0.22
   0  -4  10    0.53    0.24
  -1   4 -10   23.61    1.07
   1  -4  10   25.11    0.97
   1  -4  10   25.68    1.07
  -2   4 -10    0.77    0.27
  -2   4 -10    0.92    0.27
   2  -4  10    1.50    0.30
   2  -4  10    0.82    0.27
   2  -4  10    1.34    0.24
  -3   4 -10    0.39    0.25
  -3   4 -10    0.28    0.26
   3  -4  10    0.70    0.25
   3  -4  10    0.64    0.23
  -4   4 -10    7.93    0.54
  -4   4 -10    7.74    0.54
   4  -4  10    8.37    0.59
   4  -4  10    9.25    0.53
  -5   4 -10   21.00    0.96
  -5   4 -10   20.74    0.96
   5  -4  10   22.02    1.04
   5  -4  10   21.83    0.99
  -6   4 -10    8.41    0.63
  -6   4 -10    8.79    0.61
   6  -4  10    7.08    0.65
   4   3 -10    0.29    0.33
  -4  -3  10    0.75    0.32
   3   3 -10    5.37    0.60
  -3  -3  10    4.66    0.77
  -3  -3  10    6.36    0.41
   2   3 -10    0.39    0.30
  -2  -3  10    0.28    0.25
  -2  -3  10    0.48    0.21
   1   3 -10    2.92    0.39
  -1  -3  10    3.70    0.39
  -1  -3  10    2.84    0.32
   0   3 -10    7.27    0.52
   0  -3  10    8.45    0.44
   0  -3  10    8.28    0.53
  -1   3 -10    2.35    0.34
  -1   3 -10    1.48    0.20
   1  -3  10    1.84    0.24
   1  -3  10    1.75    0.29
  -2   3 -10    3.81    0.42
  -2   3 -10    3.09    0.43
   2  -3  10    3.94    0.31
   2  -3  10    3.28    0.37
  -3   3 -10   -0.05    0.20
  -3   3 -10   -0.13    0.22
   3  -3  10    0.02    0.20
   3  -3  10    0.25    0.18
  -4   3 -10    1.99    0.33
  -4   3 -10    2.73    0.38
   4  -3  10    1.77    0.30
   4  -3  10    1.82    0.27
  -5   3 -10    7.42    0.52
  -5   3 -10    8.00    0.53
   5  -3  10    7.28    0.56
   5  -3  10    7.20    0.59
  -6   3 -10    0.52    0.29
  -6   3 -10    0.00    0.25
   6  -3  10    0.34    0.35
   6  -3  10    0.24    0.33
   7  -3  10    4.84    0.76
   7  -3  10    4.07    0.53
   4   2 -10    1.39    0.44
  -4  -2  10    1.36    0.34
   3   2 -10    0.09    0.51
  -3  -2  10   -0.01    0.36
   2   2 -10    1.01    0.32
  -2  -2  10    1.42    0.24
  -2  -2  10    0.65    0.27
   1   2 -10    0.08    0.24
  -1  -2  10    0.16    0.22
  -1  -2  10   -0.16    0.15
   0   2 -10    0.89    0.25
   0   2 -10    0.75    0.17
   0  -2  10    0.77    0.21
   0  -2  10    0.81    0.17
  -1   2 -10    2.41    0.33
  -1   2 -10    2.37    0.26
   1  -2  10    2.77    0.26
   1  -2  10    2.26    0.31
  -2   2 -10    1.09    0.23
  -2   2 -10    1.21    0.26
   2  -2  10    0.89    0.24
  -3   2 -10    3.55    0.39
  -3   2 -10    2.41    0.30
   3  -2  10    2.83    0.28
   3  -2  10    2.43    0.32
  -4   2 -10    0.60    0.26
  -4   2 -10    0.38    0.23
   4  -2  10    0.14    0.19
   4  -2  10    0.55    0.19
  -5   2 -10    1.37    0.28
  -5   2 -10    1.99    0.34
   5  -2  10    1.20    0.26
   5  -2  10    1.84    0.37
  -6   2 -10    0.72    0.26
  -6   2 -10    0.96    0.32
   6  -2  10    1.25    0.39
   6  -2  10    1.37    0.26
  -7   2 -10    3.02    0.41
   7  -2  10    2.88    0.48
   4   1 -10    0.44    0.39
  -4  -1  10    0.20    0.30
   3   1 -10    7.16    0.93
  -3  -1  10    7.54    0.79
   2   1 -10    0.45    0.29
  -2  -1  10   -0.27    0.22
   1   1 -10    5.26    0.35
   1   1 -10    5.07    0.49
  -1  -1  10    5.54    0.46
   0   1 -10    6.12    0.37
   0   1 -10    5.83    0.45
   0  -1  10    5.35    0.31
   0  -1  10    6.29    0.46
  -1   1 -10    2.75    0.38
  -1   1 -10    2.74    0.30
   1  -1  10    2.52    0.23
   1  -1  10    2.67    0.32
  -2   1 -10    2.99    0.32
  -2   1 -10    3.05    0.35
   2  -1  10    2.84    0.24
   2  -1  10    3.02    0.33
  -3   1 -10   16.56    0.80
  -3   1 -10   17.28    0.74
   3  -1  10   15.92    0.65
   3  -1  10   15.98    0.73
  -4   1 -10    0.36    0.22
  -4   1 -10    0.36    0.23
   4  -1  10   -0.13    0.17
   4  -1  10    0.10    0.15
  -5   1 -10    2.53    0.33
  -5   1 -10    3.07    0.40
   5  -1  10    2.97    0.34
   5  -1  10    2.53    0.40
  -6   1 -10    0.09    0.22
  -6   1 -10    0.24    0.27
   6  -1  10    0.19    0.21
   6  -1  10    0.37    0.32
  -7   1 -10   -0.57    0.29
  -7   1 -10    0.58    0.27
   7  -1  10    0.08    0.36
  -8   1 -10    0.75    0.35
   8  -1  10    2.09    0.41
   8  -1  10    1.60    0.47
   4   0 -10    5.85    0.64
  -4   0  10    4.82    0.56
   3   0 -10    0.41    0.36
   2   0 -10    2.39    0.30
   2   0 -10    2.33    0.39
  -2   0  10    2.48    0.38
   1   0 -10    6.76    0.53
   1   0 -10    6.77    0.44
  -1   0  10    6.68    0.50
   0   0 -10   20.35    0.82
   0   0 -10   19.36    0.91
   0   0  10   20.49    0.89
  -1   0 -10    0.77    0.22
  -1   0 -10    0.99    0.20
   1   0  10    1.21    0.24
  -2   0 -10    7.67    0.50
  -2   0 -10    8.65    0.47
   2   0  10    8.08    0.48
   2   0  10    7.32    0.34
  -3   0 -10    1.31    0.25
  -3   0 -10    1.47    0.30
   3   0  10    1.10    0.23
   3   0  10    0.92    0.16
  -4   0 -10    9.10    0.57
  -4   0 -10    9.10    0.55
   4   0  10    8.21    0.42
   4   0  10   10.12    0.52
  -5   0 -10    2.02    0.25
  -5   0 -10    1.69    0.30
   5   0  10    1.37    0.34
   5   0  10    1.72    0.25
  -6   0 -10    3.29    0.45
  -6   0 -10    3.45    0.35
   6   0  10    3.90    0.36
   6   0  10    3.58    0.48
  -7   0 -10   15.90    0.87
  -7   0 -10   16.72    0.80
   7   0  10   17.06    0.94
  -8   0 -10   10.26    0.68
  -8   0 -10    9.99    0.73
   8   0  10   10.53    0.80
   4  -1 -10   11.23    0.81
  -4   1  10   12.08    0.79
   3  -1 -10    2.45    0.34
   3  -1 -10    2.44    0.42
  -3   1  10    2.90    0.42
   2  -1 -10    4.64    0.50
   2  -1 -10    4.77    0.44
  -2   1  10    3.84    0.47
   1  -1 -10    0.72    0.25
   1  -1 -10    1.02    0.29
  -1   1  10    0.66    0.23
   0  -1 -10   11.28    0.58
   0  -1 -10   10.91    0.66
   0   1  10   10.98    0.60
  -1  -1 -10    0.20    0.23
  -1  -1 -10    0.16    0.19
   1   1  10    0.50    0.21
  -2  -1 -10    2.57    0.36
  -2  -1 -10    1.87    0.27
   2   1  10    2.10    0.31
  -3  -1 -10   35.16    1.35
  -3  -1 -10   36.78    1.43
   3   1  10   36.73    1.35
  -4  -1 -10   35.88    1.41
  -4  -1 -10   35.40    1.37
   4   1  10   36.66    1.33
  -5  -1 -10    8.29    0.43
  -5  -1 -10    8.17    0.56
   5   1  10    9.10    0.48
   5   1  10    8.92    0.61
  -6  -1 -10   10.09    0.64
  -6  -1 -10   11.33    0.54
   6   1  10   10.39    0.71
   6   1  10   10.21    0.53
  -7  -1 -10    3.49    0.49
  -7  -1 -10    3.63    0.41
   7   1  10    4.06    0.57
  -8  -1 -10    2.90    0.44
  -8  -1 -10    3.62    0.46
   8   1  10    2.97    0.51
   3  -2 -10    0.54    0.31
   3  -2 -10    1.00    0.38
  -3   2  10    0.98    0.36
   2  -2 -10   10.37    0.63
   2  -2 -10   10.31    0.68
  -2   2  10    9.87    0.68
   1  -2 -10   31.29    1.21
   1  -2 -10   30.35    1.29
  -1   2  10   30.64    1.27
   0  -2 -10   24.73    1.10
   0  -2 -10   26.03    1.02
   0   2  10   23.56    1.05
  -1  -2 -10    0.22    0.21
  -1  -2 -10    0.70    0.25
   1   2  10    0.38    0.22
  -2  -2 -10    5.80    0.43
  -2  -2 -10    5.55    0.47
   2   2  10    5.22    0.41
  -3  -2 -10    3.34    0.37
  -3  -2 -10    4.00    0.41
   3   2  10    3.78    0.37
  -4  -2 -10    5.39    0.47
  -4  -2 -10    5.77    0.44
   4   2  10    5.31    0.52
   4   2  10    5.73    0.41
  -5  -2 -10   19.63    0.90
   5   2  10   20.16    1.01
   5   2  10   21.48    0.85
  -6  -2 -10   15.18    0.80
  -6  -2 -10   15.94    0.68
   6   2  10   16.53    0.90
   6   2  10   17.04    0.78
  -7  -2 -10   10.39    0.55
  -7  -2 -10    9.85    0.67
   7   2  10   10.52    0.76
  -8  -2 -10   18.26    0.85
  -8  -2 -10   18.77    0.96
   8   2  10   18.03    1.05
   3  -3 -10    0.47    0.33
  -3   3  10    0.29    0.33
   2  -3 -10    9.25    0.68
   2  -3 -10   11.19    0.66
  -2   3  10    8.92    0.69
   1  -3 -10    4.72    0.47
   1  -3 -10    4.58    0.51
  -1   3  10    5.30    0.51
   0  -3 -10    0.77    0.25
   0  -3 -10    0.83    0.27
   0   3  10    0.79    0.29
  -1  -3 -10    9.96    0.62
  -1  -3 -10    9.98    0.57
   1   3  10   10.35    0.60
  -2  -3 -10    1.47    0.28
  -2  -3 -10    1.22    0.25
   2   3  10    1.19    0.25
  -3  -3 -10    5.79    0.46
  -3  -3 -10    5.99    0.49
   3   3  10    7.04    0.47
  -4  -3 -10   18.69    0.86
   4   3  10   20.17    0.84
   4   3  10   20.06    0.97
  -5  -3 -10    8.57    0.55
   5   3  10    8.12    0.49
   5   3  10    8.09    0.63
  -6  -3 -10    0.00    0.24
   6   3  10    0.02    0.30
  -7  -3 -10    0.75    0.29
  -7  -3 -10    0.44    0.21
   7   3  10    0.94    0.38
  -8  -3 -10    0.09    0.26
  -8  -3 -10   -0.31    0.31
   8   3  10    0.07    0.45
  -9  -3 -10    0.03    0.29
  -9  -3 -10   -0.39    0.34
   9   3  10   -0.67    0.45
   2  -4 -10    0.15    0.28
   2  -4 -10    0.52    0.35
  -2   4  10   -0.31    0.32
   1  -4 -10   16.66    0.85
   1  -4 -10   16.28    0.86
  -1   4  10   16.32    0.89
   0  -4 -10    0.32    0.27
   0  -4 -10    0.54    0.29
   0   4  10    1.07    0.31
  -1  -4 -10    2.69    0.36
  -1  -4 -10    2.26    0.37
   1   4  10    1.94    0.33
  -2  -4 -10    0.32    0.24
  -2  -4 -10   -0.15    0.20
   2   4  10   -0.06    0.20
  -3  -4 -10    4.70    0.41
  -3  -4 -10    4.49    0.45
   3   4  10    3.97    0.42
   3   4  10    3.88    0.45
  -4  -4 -10    2.80    0.38
   4   4  10    3.06    0.37
   4   4  10    2.41    0.39
  -5  -4 -10    0.06    0.22
   5   4  10    0.05    0.26
   5   4  10   -0.17    0.21
  -6  -4 -10    0.41    0.27
   6   4  10    0.41    0.20
   6   4  10    0.96    0.35
  -7  -4 -10    0.03    0.30
   7   4  10    0.82    0.39
  -8  -4 -10    0.43    0.34
   8   4  10    0.56    0.38
   2  -5 -10    0.58    0.36
   2  -5 -10    1.26    0.40
  -2   5  10    1.04    0.41
   1  -5 -10    0.41    0.33
   1  -5 -10    0.33    0.33
  -1   5  10    0.15    0.32
   0  -5 -10    0.91    0.31
   0  -5 -10    1.09    0.34
   0   5  10    0.74    0.32
  -1  -5 -10    0.43    0.29
  -1  -5 -10   -0.29    0.24
   1   5  10    0.23    0.28
  -2  -5 -10    1.98    0.32
  -2  -5 -10    1.78    0.34
   2   5  10    2.09    0.36
  -3  -5 -10    1.98    0.33
   3   5  10    2.13    0.34
   3   5  10    2.02    0.38
  -4  -5 -10    1.15    0.30
   4   5  10    1.21    0.36
   4   5  10    1.83    0.29
  -5  -5 -10    0.37    0.24
   5   5  10    0.64    0.24
   5   5  10    0.16    0.30
  -6  -5 -10    6.55    0.53
   6   5  10    5.81    0.64
  -7  -5 -10    8.16    0.94
   7   5  10    8.24    1.01
  -8  -5 -10    0.41    0.32
   8   5  10    0.31    0.42
   1  -6 -10    0.62    0.33
   1  -6 -10    0.95    0.37
  -1   6  10    0.76    0.39
   0  -6 -10    6.42    0.60
   0  -6 -10    5.34    0.76
   0   6  10    7.11    0.64
  -1  -6 -10    2.26    0.38
  -1  -6 -10    2.07    0.36
   1   6  10    2.26    0.42
  -2  -6 -10   11.26    0.67
   2   6  10   10.11    0.73
   2   6  10   10.21    0.66
  -3  -6 -10    2.04    0.36
   3   6  10    2.52    0.37
   3   6  10    2.33    0.42
  -4  -6 -10    0.26    0.27
   4   6  10    0.16    0.34
   4   6  10    0.72    0.26
  -5  -6 -10    7.51    0.59
   5   6  10    8.35    0.54
   5   6  10    7.84    0.69
  -6  -6 -10    7.47    0.59
   6   6  10    6.60    0.67
  -7  -6 -10    1.03    0.35
   7   6  10    0.16    0.40
  -8  -6 -10    1.16    0.40
   8   6  10    2.37    0.50
   0  -7 -10    1.86    0.40
   0   7  10    1.34    0.47
   0   7  10    1.81    0.43
  -1  -7 -10    7.24    0.61
   1   7  10    6.42    0.66
   1   7  10    7.71    0.67
  -2  -7 -10    3.76    0.76
   2   7  10    5.63    0.62
   2   7  10    4.34    0.55
  -3  -7 -10    8.46    0.71
   3   7  10    9.27    0.64
   3   7  10    9.31    0.73
  -4  -7 -10    0.16    0.32
   4   7  10    0.74    0.28
   4   7  10   -0.18    0.36
  -5  -7 -10    1.22    0.53
   5   7  10    0.92    0.40
   5   7  10    1.04    0.31
  -6  -7 -10    1.77    0.37
   6   7  10    1.25    0.44
  -7  -7 -10   12.14    0.76
   7   7  10   10.75    0.87
  -1  -8 -10    0.46    0.37
   1   8  10    0.50    0.47
   1   8  10    0.87    0.40
  -2  -8 -10    0.63    0.35
   2   8  10    1.14    0.37
   2   8  10    0.38    0.41
  -3  -8 -10   18.67    0.95
   3   8  10   17.81    1.03
   3   8  10   16.89    0.92
  -4  -8 -10   17.59    0.95
   4   8  10   18.81    1.10
   4   8  10   19.11    0.93
  -5  -8 -10    6.11    0.59
   5   8  10    4.20    0.54
   5   8  10    6.05    0.70
  -6  -8 -10    3.89    0.56
   6   8  10    5.54    0.71
  -7  -8 -10    1.29    0.40
   7   8  10    0.43    0.47
  -4  -9 -10    7.06    0.66
   4   9  10    5.43    0.70
   4   9  10    6.03    0.78
  -5  -9 -10    1.02    0.38
   5   9  10    0.62    0.36
   5   9  10   -0.10    0.48
   1   6 -11    1.29    0.41
  -1  -6  11    1.19    0.32
  -1  -6  11    0.85    0.35
   0   6 -11    4.98    0.69
   0  -6  11    3.82    0.45
   0  -6  11    5.55    0.56
  -1   6 -11   -0.07    0.32
  -1   6 -11    0.39    0.33
   1  -6  11    0.28    0.29
   1  -6  11    0.40    0.31
  -2   6 -11    3.51    0.51
  -2   6 -11    2.26    0.42
   2  -6  11    2.79    0.38
  -3   6 -11    4.50    0.55
  -3   6 -11    3.72    0.55
   3  -6  11    4.99    0.69
   2   5 -11    0.64    0.38
  -2  -5  11    0.30    0.33
  -2  -5  11    0.58    0.29
   1   5 -11    1.25    0.37
  -1  -5  11    1.85    0.39
  -1  -5  11    1.77    0.32
   0   5 -11    2.30    0.42
   0  -5  11    2.58    0.34
   0  -5  11    2.15    0.38
  -1   5 -11    2.57    0.42
   1  -5  11    3.52    0.44
   1  -5  11    2.99    0.36
  -2   5 -11    6.04    0.60
   2  -5  11    6.59    0.51
  -3   5 -11    1.14    0.35
  -3   5 -11    1.06    0.35
   3  -5  11    1.00    0.29
  -4   5 -11    2.60    0.41
  -4   5 -11    2.47    0.44
   4  -5  11    2.33    0.37
   2   4 -11    4.74    0.62
  -2  -4  11    5.99    0.55
   1   4 -11    8.36    0.68
  -1  -4  11    7.89    0.60
  -1  -4  11    8.10    0.52
   0   4 -11    3.21    0.45
   0  -4  11    3.87    0.68
   0  -4  11    3.36    0.37
  -1   4 -11   -0.23    0.28
   1  -4  11   -0.06    0.25
   1  -4  11   -0.14    0.22
  -2   4 -11    4.35    0.51
   2  -4  11    4.14    0.46
   2  -4  11    5.08    0.43
  -3   4 -11   10.80    0.68
   3  -4  11   10.77    0.62
   3  -4  11   10.77    0.66
   3  -4  11   10.41    0.59
  -4   4 -11   -0.05    0.31
   4  -4  11    0.62    0.26
   4  -4  11    0.57    0.31
   4  -4  11    0.61    0.30
  -5   4 -11    9.74    0.67
   5  -4  11   10.84    0.74
   5  -4  11   10.75    0.67
   5  -4  11    9.19    0.68
   5  -4  11    9.66    0.63
   3   3 -11    1.18    0.40
  -3  -3  11    0.15    0.33
   2   3 -11    5.06    0.58
  -2  -3  11    5.12    0.54
   1   3 -11    5.88    0.89
  -1  -3  11    4.80    0.67
   0   3 -11    7.20    0.60
   0  -3  11    8.82    0.46
   0  -3  11    7.94    0.56
  -1   3 -11   14.10    0.80
   1  -3  11   15.46    0.79
   1  -3  11   15.96    0.68
  -2   3 -11   17.30    0.89
   2  -3  11   17.10    0.84
   2  -3  11   18.42    0.76
  -3   3 -11   12.63    0.73
  -3   3 -11   13.58    0.68
   3  -3  11   13.18    0.72
   3  -3  11   13.00    0.63
  -4   3 -11    0.25    0.29
  -4   3 -11    1.46    0.32
   4  -3  11    0.89    0.28
   4  -3  11    1.05    0.26
   5  -3  11    1.26    0.37
   5  -3  11    1.09    0.41
   5  -3  11    1.75    0.32
   5  -3  11    1.28    0.29
  -6   3 -11    5.14    0.57
   6  -3  11    5.24    0.50
   6  -3  11    5.95    0.60
   6  -3  11    4.90    0.67
   3   2 -11   13.16    0.87
  -3  -2  11   12.34    0.79
   2   2 -11    4.96    0.57
  -2  -2  11    5.84    0.54
   1   2 -11    1.23    0.38
  -1  -2  11    1.99    0.35
   0   2 -11    2.10    0.38
   0  -2  11    1.91    0.34
  -1   2 -11    2.09    0.28
  -1   2 -11    2.71    0.38
   1  -2  11    2.56    0.35
  -2   2 -11    9.64    0.55
  -2   2 -11   10.30    0.65
   2  -2  11   10.66    0.50
   2  -2  11    9.61    0.58
  -3   2 -11   17.11    0.86
  -3   2 -11   17.12    0.79
   3  -2  11   17.57    0.72
   3  -2  11   16.13    0.80
  -4   2 -11   -0.31    0.24
  -4   2 -11    0.57    0.29
   4  -2  11    0.01    0.19
   4  -2  11    0.03    0.23
  -5   2 -11    4.31    0.49
   5  -2  11    4.72    0.57
   5  -2  11    5.20    0.43
   5  -2  11    5.11    0.46
  -6   2 -11    9.40    0.70
  -6   2 -11    9.99    0.63
   6  -2  11    9.06    0.59
   6  -2  11    8.90    0.78
  -7   2 -11    9.68    0.67
   7  -2  11    9.86    0.80
   7  -2  11    8.97    0.81
   3   1 -11   -0.14    0.35
  -3  -1  11    0.16    0.34
   2   1 -11    0.70    0.37
  -2  -1  11    0.96    0.30
   1   1 -11   12.12    0.76
  -1  -1  11   12.34    0.70
   0   1 -11   -0.36    0.18
   0   1 -11    0.04    0.24
   0  -1  11    0.31    0.23
  -1   1 -11    9.57    0.63
  -1   1 -11    9.03    0.52
   1  -1  11    8.89    0.57
  -2   1 -11   34.61    1.35
  -2   1 -11   34.32    1.40
   2  -1  11   34.52    1.35
  -3   1 -11    2.76    0.38
  -3   1 -11    3.30    0.39
   3  -1  11    2.56    0.28
   3  -1  11    3.05    0.37
  -4   1 -11    0.26    0.25
  -4   1 -11    0.06    0.25
   4  -1  11    0.92    0.25
   4  -1  11    0.42    0.18
  -5   1 -11    0.59    0.29
  -5   1 -11    0.87    0.24
   5  -1  11    0.48    0.37
   5  -1  11    0.61    0.23
  -6   1 -11   -0.03    0.30
  -6   1 -11    0.29    0.25
   6  -1  11    0.20    0.38
   6  -1  11    0.03    0.23
  -7   1 -11    5.31    0.52
  -7   1 -11    4.59    0.62
   7  -1  11    4.01    0.58
   3   0 -11    5.09    0.62
  -3   0  11    4.94    0.60
   2   0 -11   11.34    0.76
  -2   0  11   11.33    0.72
   1   0 -11    2.69    0.35
   1   0 -11    2.77    0.41
  -1   0  11    3.01    0.43
   0   0 -11    0.85    0.23
   0   0 -11    0.09    0.28
   0   0  11    0.16    0.21
  -1   0 -11   -0.13    0.25
  -1   0 -11    0.11    0.20
   1   0  11    0.03    0.22
  -2   0 -11    5.14    0.43
  -2   0 -11    5.08    0.45
   2   0  11    4.61    0.42
  -3   0 -11    6.16    0.49
  -3   0 -11    7.26    0.52
   3   0  11    6.87    0.47
  -4   0 -11    1.73    0.31
  -4   0 -11    1.46    0.33
   4   0  11    0.79    0.25
  -5   0 -11    2.82    0.38
  -5   0 -11    1.78    0.26
   5   0  11    2.87    0.37
   5   0  11    3.62    0.53
  -6   0 -11    1.34    0.25
  -6   0 -11    1.37    0.35
   6   0  11    1.17    0.25
   6   0  11    0.44    0.39
  -7   0 -11    1.14    0.28
  -7   0 -11   -0.13    0.38
   7   0  11    1.01    0.44
   3  -1 -11    0.62    0.41
  -3   1  11   -0.21    0.34
   2  -1 -11    0.32    0.26
   2  -1 -11    1.23    0.36
  -2   1  11    0.50    0.34
   1  -1 -11    0.45    0.27
   1  -1 -11    0.11    0.31
  -1   1  11    0.67    0.29
   0  -1 -11   -0.02    0.23
   0  -1 -11    0.69    0.30
   0   1  11    0.18    0.24
  -1  -1 -11    0.45    0.30
  -1  -1 -11    1.14    0.26
   1   1  11    0.91    0.27
  -2  -1 -11    1.53    0.34
  -2  -1 -11    1.85    0.29
   2   1  11    1.48    0.29
  -3  -1 -11    1.90    0.36
  -3  -1 -11    2.37    0.32
   3   1  11    2.45    0.36
  -4  -1 -11    3.32    0.44
  -4  -1 -11    2.50    0.35
   4   1  11    3.42    0.39
  -5  -1 -11   14.83    0.79
   5   1  11   15.07    0.72
   5   1  11   14.35    0.87
  -6  -1 -11   -0.05    0.29
   6   1  11    0.39    0.22
   6   1  11   -0.32    0.36
  -7  -1 -11    1.19    0.28
  -7  -1 -11    1.16    0.47
   7   1  11    1.50    0.42
  -8  -1 -11    3.89    0.54
  -8  -1 -11    3.84    0.46
   8   1  11    3.57    0.60
   2  -2 -11    6.65    0.59
   2  -2 -11    7.15    0.63
  -2   2  11    5.96    0.63
   1  -2 -11    0.05    0.31
   1  -2 -11   -0.39    0.27
  -1   2  11    0.15    0.29
   0  -2 -11    1.08    0.32
   0  -2 -11    1.09    0.28
   0   2  11    0.68    0.27
  -1  -2 -11   14.20    0.71
  -1  -2 -11   14.53    0.76
   1   2  11   13.08    0.73
  -2  -2 -11   22.70    1.05
  -2  -2 -11   21.98    0.96
   2   2  11   22.77    0.99
  -3  -2 -11    4.30    0.41
  -3  -2 -11    4.20    0.47
   3   2  11    4.38    0.42
  -4  -2 -11    8.35    0.56
  -4  -2 -11    7.12    0.58
   4   2  11    7.64    0.64
   4   2  11    8.24    0.53
  -5  -2 -11    0.99    0.29
   5   2  11    0.43    0.23
   5   2  11    0.25    0.33
  -6  -2 -11    2.38    0.38
   6   2  11    1.84    0.28
   6   2  11    2.18    0.42
  -7  -2 -11    1.07    0.37
  -8  -2 -11    0.45    0.38
   8   2  11   -0.14    0.43
   2  -3 -11   11.92    0.74
   2  -3 -11    9.95    0.78
  -2   3  11   10.44    0.77
   1  -3 -11    4.11    0.63
   1  -3 -11    4.32    0.51
  -1   3  11    4.16    0.51
   0  -3 -11    5.95    0.54
   0  -3 -11    6.31    0.57
   0   3  11    6.06    0.56
  -1  -3 -11    0.79    0.34
  -1  -3 -11    1.07    0.29
   1   3  11    0.76    0.27
  -2  -3 -11   10.44    0.67
  -2  -3 -11    9.93    0.60
   2   3  11   10.45    0.63
  -3  -3 -11    3.56    0.41
  -3  -3 -11    2.84    0.40
   3   3  11    2.72    0.39
  -4  -3 -11   14.95    0.80
   4   3  11   16.92    0.90
   4   3  11   17.99    0.80
  -5  -3 -11    8.72    0.60
   5   3  11   10.11    0.58
   5   3  11    9.83    0.73
  -6  -3 -11   30.93    1.29
   6   3  11   30.87    1.38
  -7  -3 -11    2.94    0.45
   7   3  11    4.15    0.59
  -8  -3 -11   11.21    0.77
   8   3  11   11.28    0.92
   1  -4 -11    0.09    0.32
   1  -4 -11   -0.26    0.51
  -1   4  11    0.65    0.38
   0  -4 -11    9.77    0.71
   0  -4 -11   10.51    0.70
   0   4  11   10.56    0.74
  -1  -4 -11   21.25    1.03
  -1  -4 -11   21.38    0.98
   1   4  11   21.06    1.01
  -2  -4 -11    8.14    0.61
  -2  -4 -11    7.65    0.59
   2   4  11    9.20    0.61
  -3  -4 -11    0.24    0.27
  -3  -4 -11    0.14    0.28
   3   4  11   -0.04    0.25
   3   4  11   -0.25    0.28
  -4  -4 -11    7.20    0.58
   4   4  11    8.41    0.56
   4   4  11    7.84    0.68
  -5  -4 -11    2.41    0.38
   5   4  11    2.40    0.47
   5   4  11    2.29    0.33
  -6  -4 -11    2.81    0.42
  -7  -4 -11    6.43    0.62
   7   4  11    7.03    0.72
  -8  -4 -11    2.04    0.44
   8   4  11    2.14    0.55
   1  -5 -11    1.07    0.39
   1  -5 -11    0.71    0.37
  -1   5  11    0.78    0.39
   0  -5 -11    4.63    0.61
   0   5  11    5.22    0.61
  -1  -5 -11    4.06    0.51
  -1  -5 -11    4.11    0.54
   1   5  11    3.63    0.72
  -2  -5 -11    0.25    0.32
  -2  -5 -11   -0.24    0.28
   2   5  11    0.54    0.31
  -3  -5 -11    4.73    0.50
   3   5  11    4.90    0.59
   3   5  11    5.61    0.56
  -4  -5 -11    0.91    0.31
   4   5  11    0.81    0.31
   4   5  11    1.32    0.41
  -5  -5 -11    8.48    0.63
   5   5  11   10.55    0.64
   5   5  11    7.67    0.80
  -6  -5 -11   12.07    0.74
   6   5  11   11.83    0.83
  -7  -5 -11    0.61    0.34
   7   5  11    1.14    0.42
   0  -6 -11    2.06    0.43
   0  -6 -11    2.64    0.47
   0   6  11    2.16    0.47
  -1  -6 -11   14.13    1.01
  -1  -6 -11   15.02    0.84
   1   6  11   14.26    0.87
  -2  -6 -11    0.04    0.29
   2   6  11    0.23    0.33
   2   6  11    0.44    0.40
  -3  -6 -11    0.71    0.54
   3   6  11   -0.21    0.36
   3   6  11   -0.13    0.29
  -4  -6 -11    0.39    0.34
   4   6  11    0.43    0.62
   4   6  11    0.39    0.30
  -5  -6 -11    3.66    0.50
   5   6  11    3.71    0.46
   5   6  11    2.54    0.50
  -6  -6 -11    0.14    0.31
   6   6  11    1.18    0.40
  -7  -6 -11    0.36    0.35
   7   6  11    0.15    0.42
  -2  -7 -11    0.17    0.33
   2   7  11   -0.01    0.33
   2   7  11    0.34    0.43
  -3  -7 -11    0.81    0.36
   3   7  11    1.08    0.36
   3   7  11    0.87    0.45
  -4  -7 -11   -0.57    0.30
   4   7  11   -0.07    0.30
   4   7  11    0.24    0.39
  -5  -7 -11   -0.07    0.33
   5   7  11    0.58    0.31
   5   7  11   -0.50    0.41
  -6  -7 -11   -0.03    0.33
   6   7  11   -0.20    0.45
  -1   5 -12    2.43    0.48
   1  -5  12    2.30    0.35
   1  -5  12    2.02    0.39
  -2   5 -12    2.41    0.45
   2  -5  12    2.46    0.41
   2  -5  12    1.97    0.35
   1   4 -12    1.06    0.42
  -1  -4  12    0.59    0.36
   0   4 -12    1.37    0.39
   0  -4  12    0.68    0.32
  -1   4 -12    0.74    0.36
   1  -4  12    0.90    0.31
  -2   4 -12    1.35    0.71
   2  -4  12    1.61    0.36
   2  -4  12    0.91    0.29
  -3   4 -12   -0.35    0.33
   3  -4  12   -0.48    0.29
   3  -4  12    0.12    0.26
  -4   4 -12    0.87    0.38
   4  -4  12    0.60    0.31
   4  -4  12    0.51    0.32
   1   3 -12    0.51    0.39
  -1  -3  12    1.39    0.37
   0   3 -12    0.27    0.30
   0  -3  12   -0.06    0.24
  -1   3 -12    7.15    0.61
   1  -3  12    6.38    0.54
  -2   3 -12    0.60    0.35
  -3   3 -12    4.46    0.55
   3  -3  12    4.03    0.48
  -4   3 -12    7.21    0.57
  -4   3 -12    6.36    0.61
   4  -3  12    7.93    0.52
   4  -3  12    6.08    0.59
   5  -3  12    0.87    0.33
   5  -3  12    0.24    0.37
   5  -3  12    0.33    0.41
   5  -3  12    0.87    0.29
   1   2 -12    3.99    0.54
  -1  -2  12    4.11    0.53
   0   2 -12    5.50    0.59
   0  -2  12    6.17    0.54
  -1   2 -12    4.17    0.62
  -2   2 -12   10.66    0.72
   2  -2  12   11.51    0.68
  -3   2 -12    0.27    0.26
  -3   2 -12   -0.19    0.32
   3  -2  12   -0.24    0.25
  -4   2 -12    0.47    0.32
  -4   2 -12    0.77    0.32
   4  -2  12    0.75    0.29
  -5   2 -12    8.32    0.64
   5  -2  12    8.76    0.75
   5  -2  12    9.25    0.59
   5  -2  12    8.72    0.62
   6  -2  12    0.04    0.30
   6  -2  12   -0.31    0.27
   1   1 -12    0.34    0.32
  -1  -1  12    0.17    0.29
   0   1 -12    4.51    0.54
   0  -1  12    4.34    0.49
   1  -1  12    5.86    0.51
  -2   1 -12    0.98    0.32
  -2   1 -12    1.19    0.30
   2  -1  12    1.23    0.31
  -3   1 -12   17.24    0.81
  -3   1 -12   16.88    0.89
   3  -1  12   15.64    0.81
  -4   1 -12   15.31    0.85
  -4   1 -12   15.96    0.80
   4  -1  12   13.81    0.77
  -5   1 -12    3.02    0.43
   5  -1  12    2.57    0.51
   5  -1  12    3.30    0.40
  -6   1 -12    0.41    0.42
   6  -1  12    0.27    0.51
   6  -1  12   -0.51    0.30
   1   0 -12   23.30    1.18
  -1   0  12   25.14    1.15
   0   0 -12   12.39    0.78
   0   0  12   14.13    0.78
  -1   0 -12    0.01    0.26
   1   0  12    0.78    0.31
  -2   0 -12   -0.12    0.28
  -2   0 -12    0.15    0.27
   2   0  12    0.03    0.25
  -3   0 -12    1.71    0.32
  -3   0 -12    0.95    0.35
   3   0  12    1.20    0.32
  -4   0 -12    2.74    0.44
  -4   0 -12    3.14    0.40
   4   0  12    3.21    0.44
  -5   0 -12   12.38    0.75
   5   0  12   10.96    0.66
   5   0  12   12.12    0.86
  -6   0 -12    0.71    0.45
   6   0  12   -0.13    0.40
   1  -1 -12    0.82    0.38
  -1   1  12   -0.45    0.30
   0  -1 -12    0.35    0.32
   0  -1 -12    0.23    0.29
   0   1  12    0.58    0.30
  -1  -1 -12    5.03    0.81
  -1  -1 -12    4.49    0.47
   1   1  12    4.76    0.51
  -2  -1 -12    0.55    0.32
  -2  -1 -12   -0.13    0.25
   2   1  12    0.42    0.27
  -3  -1 -12   11.45    0.75
  -3  -1 -12   12.24    0.70
   3   1  12   12.45    0.70
  -4  -1 -12   10.91    0.74
  -4  -1 -12   11.30    0.69
   4   1  12   11.99    0.68
  -5  -1 -12    1.66    0.36
   5   1  12    2.91    0.37
  -6  -1 -12    1.68    0.62
   6   1  12    2.58    0.53
  -7  -1 -12    0.68    0.39
   7   1  12   -0.51    0.43
   1  -2 -12    2.44    0.47
   1  -2 -12    2.53    0.40
  -1   2  12    2.61    0.45
   0  -2 -12    8.49    0.63
   0  -2 -12    8.51    0.68
   0   2  12    7.44    0.64
  -1  -2 -12    2.44    0.37
  -1  -2 -12    1.67    0.38
   1   2  12    2.54    0.59
  -2  -2 -12    0.62    0.53
  -2  -2 -12    0.12    0.27
   2   2  12    0.76    0.29
  -3  -2 -12    0.23    0.27
  -3  -2 -12   -0.41    0.27
   3   2  12    0.36    0.26
  -4  -2 -12    0.29    0.29
  -4  -2 -12    0.01    0.34
   4   2  12   -0.08    0.25
   4   2  12   -0.12    0.36
  -5  -2 -12    1.39    0.36
   5   2  12    0.83    0.42
   5   2  12    1.10    0.29
  -6  -2 -12   -0.49    0.31
   6   2  12    0.02    0.42
  -7  -2 -12    0.97    0.37
   7   2  12   -0.06    0.45
   0  -3 -12    1.72    0.42
   0  -3 -12    1.39    0.37
   0   3  12    1.12    0.37
  -1  -3 -12    0.53    0.33
  -1  -3 -12   -0.25    0.30
   1   3  12   -0.32    0.30
  -2  -3 -12    0.18    0.29
  -2  -3 -12    0.26    0.34
   2   3  12    0.11    0.30
  -3  -3 -12    0.86    0.32
  -3  -3 -12    0.66    0.47
   3   3  12    0.50    0.30
  -4  -3 -12    2.62    0.41
   4   3  12    3.51    0.45
   4   3  12    2.71    0.58
  -5  -3 -12    4.42    0.53
   5   3  12    4.10    0.56
   5   3  12    4.59    0.49
  -6  -3 -12    6.66    0.62
   6   3  12    7.08    0.73
  -7  -3 -12   11.40    0.79
   7   3  12   11.59    0.91
   0  -4 -12    2.65    0.48
   0  -4 -12    2.01    0.43
   0   4  12    2.79    0.51
  -1  -4 -12    0.32    0.32
  -1  -4 -12    1.01    0.41
   1   4  12    1.20    0.40
  -2  -4 -12    4.47    0.53
  -2  -4 -12    4.15    0.56
   2   4  12    3.98    0.73
  -3  -4 -12    7.69    0.64
  -3  -4 -12    7.65    0.64
   3   4  12    7.35    0.60
   3   4  12    6.56    0.65
  -4  -4 -12    4.59    0.52
   4   4  12    3.61    0.57
   4   4  12    4.12    0.49
  -5  -4 -12    1.34    0.34
   5   4  12    1.20    0.33
   5   4  12    1.32    0.47
  -6  -4 -12    9.83    0.71
   6   4  12    9.67    0.82
  -7  -4 -12    0.02    0.37
   7   4  12   -0.19    0.45
  -1  -5 -12    3.05    0.46
  -1  -5 -12    2.22    0.49
   1   5  12    3.43    0.53
  -2  -5 -12    7.14    0.70
  -2  -5 -12    7.94    0.69
   2   5  12    9.74    0.74
  -3  -5 -12    1.72    0.39
   3   5  12    1.49    0.39
   3   5  12    1.87    0.48
  -4  -5 -12    7.34    0.62
   4   5  12    6.99    0.69
   4   5  12    8.20    0.63
  -5  -5 -12    2.01    0.41
   5   5  12    2.07    0.39
   5   5  12    1.77    0.49
  -6  -5 -12    4.22    0.58
   6   5  12    3.25    0.63
  -3  -6 -12   12.58    0.82
   3   6  12   11.43    0.90
   3   6  12   11.84    0.80
  -4  -6 -12    5.78    0.61
   4   6  12    5.09    0.61
   4   6  12    4.72    0.72
  -5  -6 -12    0.26    0.36
   5   6  12    0.50    0.33
   5   6  12    0.43    0.40
  -1   2 -13    0.59    0.40
   1  -2  13    0.74    0.36
  -2   2 -13    2.59    0.42
   2  -2  13    3.81    0.52
  -3   2 -13    1.50    0.42
   3  -2  13    1.74    0.38
  -4   2 -13    1.19    0.38
  -4   2 -13    2.12    0.44
   4  -2  13    1.34    0.37
  -1   1 -13   -0.17    0.35
   1  -1  13   -0.51    0.29
  -2   1 -13    0.60    0.35
   2  -1  13   -0.27    0.28
  -3   1 -13    0.46    0.30
  -3   1 -13    0.98    0.40
   3  -1  13    0.10    0.30
  -4   1 -13    1.90    0.42
  -4   1 -13    2.72    0.42
   4  -1  13    2.25    0.46
  -1   0 -13   12.76    0.85
   1   0  13   14.42    0.83
  -2   0 -13    8.44    0.72
  -2   0 -13    9.20    0.61
   2   0  13   10.96    0.68
  -3   0 -13    6.56    0.66
  -3   0 -13    7.56    0.61
   3   0  13    6.29    0.89
  -4   0 -13    2.40    0.45
  -4   0 -13    2.85    0.43
   4   0  13    3.03    0.41
  -5   0 -13    0.22    0.44
   5   0  13    0.18    0.31
   5   0  13    0.07    0.43
  -1  -1 -13    0.04    0.33
  -1  -1 -13    0.55    0.29
   1   1  13    0.18    0.32
  -2  -1 -13    1.28    0.34
  -2  -1 -13    1.21    0.40
   2   1  13    1.03    0.35
  -3  -1 -13    0.29    0.34
  -3  -1 -13    0.27    0.36
  -4  -1 -13    6.89    0.63
  -4  -1 -13    5.42    0.63
   4   1  13    6.31    0.59
  -5  -1 -13    7.14    0.84
   5   1  13    7.13    0.61
   5   1  13    7.69    0.72
  -1  -2 -13   17.91    0.92
  -1  -2 -13   16.90    0.95
   1   2  13   16.72    0.94
  -2  -2 -13   12.37    0.83
  -2  -2 -13   10.49    0.73
   2   2  13   11.50    0.76
  -3  -2 -13    0.25    0.33
  -3  -2 -13    0.96    0.41
   3   2  13    0.70    0.58
  -4  -2 -13    5.14    0.64
  -4  -2 -13    5.32    0.63
   4   2  13    5.53    0.73
   4   2  13    4.88    0.56
  -5  -2 -13    1.85    0.43
   5   2  13    2.13    0.50
   5   2  13    1.67    0.36
  -2  -3 -13    0.00    0.37
   2   3  13   -0.11    0.35
  -3  -3 -13    1.46    0.43
   3   3  13    0.67    0.36
  -4  -3 -13    2.36    0.42
   4   3  13    1.80    0.55
   4   3  13    1.90    0.40
  -5  -3 -13    5.83    0.64
   5   3  13    6.76    0.61
   5   3  13    6.71    0.77
  -3  -4 -13    2.32    0.44
  -3  -4 -13    1.11    0.45
   3   4  13    1.71    0.42
   3   4  13    1.55    0.52
  -4  -4 -13    0.19    0.39
   4   4  13    0.46    0.49
   4   4  13    0.62    0.47
   0   0   0    0.00    0.00
;
_shelx_hkl_checksum     70531
_shelx_res_file
;
TITL a in P-1
CELL 0.71073   7.99060   9.70810  10.27040  86.7269  73.0882  73.5377
ZERR    2.00   0.00120   0.00140   0.00150   0.0031   0.0030   0.0030
LATT  1
SFAC C H N O S CL
UNIT 24 22 4 10 4 2
TEMP 0
L.S. 50
BOND
OMIT 0 0 1
ACTA
BOND $H
HTAB
EQIV $1 -x+1, -y+2, -z+1
EQIV $2 x+1, y-1, z
EQIV $3 x, y-1, z
EQIV $4 x+1, y, z
EQIV $5 x, y-1, z-1
EQIV $6 x-1, y, z
EQIV $7 -x+2, -y+2, -z
EQIV $8 -x+2, -y+3, -z+1
REM Instructions for potential hydrogen bonds
HTAB N2 S2
HTAB N2 Cl1_$1
HTAB C10 O1_$2
HTAB C11 Cl1_$3
HTAB C11 Cl1_$1
HTAB C4 O1_$4
HTAB C4 Cl1
HTAB O4 O5_$5
HTAB O2 Cl1_$6
HTAB O5 O3_$7
HTAB O5 O2_$4
HTAB O5 Cl1_$8
FMAP 2
PLAN 20
WGHT    0.028000    0.476100
FVAR       0.18140
S1    5    0.552849    0.732611   -0.039776    11.00000    0.01918    0.01512 =
         0.01288    0.00176   -0.00613   -0.00254
S2    5    0.343342    0.849562    0.114992    11.00000    0.01522    0.01665 =
         0.01799   -0.00083   -0.00707   -0.00215
O4    4    1.037982    0.384606   -0.234916    11.00000    0.02191    0.02226 =
         0.01730   -0.00024    0.00096   -0.00062
N1    3    0.645621    0.880053    0.159172    11.00000    0.01575    0.01779 =
         0.02110   -0.00198   -0.00522   -0.00382
O3    4    0.813350    0.581251   -0.245631    11.00000    0.02685    0.02600 =
         0.01297    0.00032   -0.00470    0.00148
O2    4    0.096142    1.166578    0.456103    11.00000    0.01541    0.02926 =
         0.02559   -0.00873   -0.00090   -0.00270
C12   1    0.886116    0.483531   -0.183083    11.00000    0.01729    0.01593 =
         0.01515   -0.00282   -0.00309   -0.00604
N2    3    0.583102    0.559662    0.173206    11.00000    0.01431    0.01367 =
         0.01266   -0.00062   -0.00356   -0.00340
H2A   2    0.495076    0.624564    0.219276    11.00000    0.03304
O1    4    0.074367    1.046480    0.284102    11.00000    0.01565    0.02519 =
         0.03146   -0.00643   -0.00782   -0.00227
C9    1    0.882281    0.353422    0.035315    11.00000    0.01587    0.01417 =
         0.01954   -0.00120   -0.00539   -0.00391
H9A   2    0.987126    0.285719   -0.012844    11.00000    0.01500
C10   1    0.805176    0.339665    0.173757    11.00000    0.02172    0.01663 =
         0.01916    0.00544   -0.00980   -0.00719
H10   2    0.853646    0.263065    0.219776    11.00000    0.02217
C11   1    0.653140    0.445172    0.240832    11.00000    0.01924    0.01917 =
         0.01428    0.00372   -0.00586   -0.00783
H11   2    0.595680    0.442784    0.334183    11.00000    0.01642
C5    1    0.737426    0.937764    0.221467    11.00000    0.01455    0.01843 =
         0.02574    0.00014   -0.00545   -0.00453
H5A   2    0.869186    0.900681    0.191757    11.00000    0.02127
C7    1    0.651592    0.577441    0.038668    11.00000    0.01559    0.01338 =
         0.01242    0.00085   -0.00547   -0.00685
C1    1    0.464905    0.929684    0.198817    11.00000    0.01632    0.01210 =
         0.01674    0.00254   -0.00539   -0.00491
C4    1    0.656217    1.042370    0.323118    11.00000    0.01839    0.01559 =
         0.02044    0.00192   -0.00678   -0.00732
H4A   2    0.722621    1.075079    0.364174    11.00000    0.02482
C3    1    0.467369    1.091200    0.364649    11.00000    0.01871    0.01286 =
         0.01534    0.00134   -0.00440   -0.00328
H3A   2    0.407700    1.161944    0.430135    11.00000    0.01379
C2    1    0.367606    1.034708    0.302207    11.00000    0.01460    0.01286 =
         0.01588    0.00351   -0.00421   -0.00278
C8    1    0.805416    0.469898   -0.033756    11.00000    0.01436    0.01550 =
         0.01368   -0.00078   -0.00423   -0.00659
C6    1    0.164853    1.082313    0.345407    11.00000    0.01477    0.01224 =
         0.02138    0.00194   -0.00356   -0.00267
H4    2    1.092579    0.395730   -0.335597    11.00000    0.05838
H3    2   -0.027849    1.198457    0.478191    11.00000    0.05921
O5    4    1.201278    1.419901    0.521559    11.00000    0.02721    0.02515 =
         0.01809   -0.00202   -0.00305   -0.00945
H1    2    1.172587    1.400114    0.452625    11.00000    0.06388
H2    2    1.231602    1.501166    0.504261    11.00000    0.06237
CL1   6    0.688972    1.299113    0.552043    11.00000    0.01979    0.01819 =
         0.01499    0.00010   -0.00111   -0.00300
HKLF 4
REM  a in P-1
REM R1 =  0.0319 for    2974 Fo > 4sig(Fo)  and  0.0412 for all    3483 data
REM    243 parameters refined using      0 restraints
END
WGHT      0.0280      0.4777
REM Instructions for potential hydrogen bonds
HTAB N2 S2
HTAB N2 Cl1_$1
HTAB C10 O1_$2
HTAB C11 Cl1_$3
HTAB C11 Cl1_$1
HTAB C4 O1_$4
HTAB C4 Cl1
HTAB O4 O5_$5
HTAB O2 Cl1_$6
HTAB O5 O3_$7
HTAB O5 O2_$4
HTAB O5 Cl1_$8
REM Highest difference peak  0.342,  deepest hole -0.285,  1-sigma level  0.061
Q1    1   0.6867  0.9728  0.2865  11.00000  0.05    0.34
Q2    1   0.8488  0.4806 -0.1014  11.00000  0.05    0.34
Q3    1   0.8596  0.3584  0.1103  11.00000  0.05    0.33
Q4    1   0.2726  1.0594  0.3228  11.00000  0.05    0.33
Q5    1   1.1337  0.4154 -0.3809  11.00000  0.05    0.32
Q6    1   0.7497  0.4044  0.2002  11.00000  0.05    0.31
Q7    1   0.5572  1.3390  0.5562  11.00000  0.05    0.29
Q8    1   0.4137  0.9005  0.1617  11.00000  0.05    0.29
Q9    1   0.6134  0.4889  0.2010  11.00000  0.05    0.28
Q10   1   0.5705  1.0784  0.3217  11.00000  0.05    0.27
Q11   1   0.3144  0.9432  0.0593  11.00000  0.05    0.26
Q12   1   0.7414  0.5274 -0.0019  11.00000  0.05    0.26
Q13   1   0.6102  0.6326  0.0052  11.00000  0.05    0.26
Q14   1   0.8384  0.4211  0.0012  11.00000  0.05    0.26
Q15   1   0.4069  1.0021  0.2377  11.00000  0.05    0.25
Q16   1   0.6178  0.5601  0.0980  11.00000  0.05    0.24
Q17   1   0.6802  0.9016  0.2080  11.00000  0.05    0.24
Q18   1   0.4126  1.0704  0.3145  11.00000  0.05    0.23
Q19   1   1.0369  0.3240 -0.3423  11.00000  0.05    0.23
Q20   1   0.3668  0.7346  0.1579  11.00000  0.05    0.23
;
_shelx_res_checksum     38366
_shelxl_version_number        2.014
_iucr_refine_instructions_details
;
;
