# Supplementary material for: A rare positively charged nicotinic acid di­sulfide: 2,2′-di­thio­dinicotinic acid hydro­chloride monohydrate
Source: Acta Crystallogr E Crystallogr Commun. 2018 May 18;74(Pt 6):820–4. doi: 10.1107/S2056989018006916 (PMC6002824; doi:10.1107/S2056989018006916)
Supplement: Supplementary file 2 [file e-74-00820-Isup2.hkl]

data_I                                                                          
_shelx_title ' a in P-1'                                                        
_shelx_refln_list_code          4                                               
_shelx_F_calc_maximum      166.70                                               
_exptl_crystal_F_000       372.00                                               
_reflns_d_resolution_high  0.7601                                               
                                                                                
loop_                                                                           
 _space_group_symop_operation_xyz                                               
 'x, y, z'                                                                      
 '-x, -y, -z'                                                                   
                                                                                
_cell_length_a     7.9906                                                       
_cell_length_b     9.7081                                                       
_cell_length_c    10.2704                                                       
_cell_angle_alpha  86.727                                                       
_cell_angle_beta   73.088                                                       
_cell_angle_gamma  73.538                                                       
                                                                                
_shelx_F_squared_multiplier     1.000                                           
                                                                                
loop_                                                                           
 _refln_index_h                                                                 
 _refln_index_k                                                                 
 _refln_index_l                                                                 
 _refln_F_squared_calc                                                          
 _refln_F_squared_meas                                                          
 _refln_F_squared_sigma                                                         
 _refln_observed_status                                                         
   1   0   0       1701.48       1546.99        42.18 o                         
   2   0   0        372.93        377.33         5.07 o                         
   3   0   0        248.34        260.67         4.65 o                         
   4   0   0       1110.27       1269.62        21.46 o                         
   5   0   0        101.00         87.13         3.37 o                         
   6   0   0        487.47        472.17         9.91 o                         
   7   0   0        206.96        198.82         6.33 o                         
   8   0   0        411.44        412.32        12.63 o                         
   9   0   0        434.70        440.65        14.09 o                         
  -9   1   0          3.54         -4.08         8.81 o                         
  -8   1   0        142.27        140.01         7.89 o                         
  -7   1   0        228.49        214.94         6.84 o                         
  -6   1   0          0.06         -1.11         2.04 o                         
  -5   1   0        187.57        189.55         5.29 o                         
  -4   1   0       1959.61       1792.68        29.70 o                         
  -3   1   0       3494.40       3574.08        56.98 o                         
  -2   1   0       1806.59       1838.43        24.09 o                         
  -1   1   0       1764.63       1714.74        20.59 o                         
   1   1   0        466.80        482.83         5.60 o                         
   2   1   0         18.05         13.36         0.65 o                         
   3   1   0        162.49        154.37         3.05 o                         
   4   1   0       1046.86        945.36        14.46 o                         
   5   1   0       3371.98       3398.25        54.96 o                         
   6   1   0          0.39          1.46         1.83 o                         
   7   1   0         14.54          9.41         2.63 o                         
   8   1   0         42.79         48.13         5.24 o                         
   9   1   0         55.14         59.38        12.42 o                         
  -9   2   0        253.28        244.48        25.68 o                         
  -8   2   0        228.82        239.77        23.25 o                         
  -7   2   0        668.83        618.14        18.77 o                         
  -6   2   0        283.99        289.23         7.43 o                         
  -5   2   0        222.32        211.75         5.68 o                         
  -4   2   0          5.20          1.03         1.75 o                         
  -3   2   0        109.24        103.57         2.68 o                         
  -2   2   0        144.64        149.17         2.91 o                         
  -1   2   0        914.02        934.63        17.89 o                         
   0   2   0       1265.52       1257.18        14.29 o                         
   1   2   0         53.39         46.57         0.99 o                         
   2   2   0       1846.37       1801.94        23.57 o                         
   3   2   0        195.73        195.01         3.64 o                         
   4   2   0        617.75        623.87         9.93 o                         
   5   2   0        406.45        412.90         8.36 o                         
   6   2   0        270.10        287.13         6.80 o                         
   7   2   0         19.76         20.16         3.83 o                         
   8   2   0         77.25         79.64         6.27 o                         
   9   2   0         12.07          6.58         5.06 o                         
  -8   3   0          5.54         17.26         8.43 o                         
  -7   3   0        166.08        164.96         8.12 o                         
  -6   3   0        103.87         93.82         5.63 o                         
  -5   3   0        143.21        144.16         6.81 o                         
  -4   3   0       1049.02       1084.32        18.96 o                         
  -3   3   0        140.79        121.93         2.88 o                         
  -2   3   0        465.19        469.32        10.29 o                         
  -1   3   0       2175.40       2200.57        41.05 o                         
   0   3   0         46.22         63.44         2.15 o                         
   1   3   0       1948.03       1946.88        25.49 o                         
   2   3   0        399.98        374.77         6.23 o                         
   3   3   0        139.64        138.62         3.01 o                         
   4   3   0         83.26         79.84         2.43 o                         
   5   3   0          2.14          2.08         1.26 o                         
   6   3   0        442.82        430.36         9.01 o                         
   7   3   0        164.25        162.06         6.12 o                         
   8   3   0        486.71        495.07        13.79 o                         
   9   3   0          0.16          3.40         4.95 o                         
  10   3   0         69.49         80.36         7.97 o                         
  -8   4   0        104.70        100.59         9.66 o                         
  -7   4   0         81.27         80.31         8.94 o                         
  -6   4   0         91.39         99.12         6.52 o                         
  -5   4   0          0.04         -0.81         2.08 o                         
  -4   4   0         42.47         44.23         4.60 o                         
  -3   4   0          0.02          0.19         1.74 o                         
  -2   4   0         23.55         25.99         2.28 o                         
  -1   4   0       1157.47       1179.75        23.16 o                         
   0   4   0        403.86        417.93         6.81 o                         
   1   4   0          4.07          6.58         1.00 o                         
   2   4   0        249.57        231.09         4.92 o                         
   3   4   0        491.57        454.24         8.54 o                         
   4   4   0        106.78         89.52         3.05 o                         
   5   4   0         47.79         50.06         2.61 o                         
   6   4   0        450.06        441.49        11.45 o                         
   7   4   0        514.91        509.03        14.08 o                         
   8   4   0         22.35         18.48         4.20 o                         
   9   4   0        199.28        200.04        10.14 o                         
  10   4   0        134.86        162.53        13.91 o                         
  -7   5   0         18.57         22.76         5.65 o                         
  -6   5   0         50.17         60.24         5.66 o                         
  -5   5   0        276.67        272.29        15.62 o                         
  -4   5   0        219.73        216.10         7.70 o                         
  -3   5   0         94.81        104.23         7.59 o                         
  -2   5   0         89.42         85.88         3.97 o                         
  -1   5   0       3026.52       3088.88        57.90 o                         
   0   5   0        434.36        445.00         7.45 o                         
   1   5   0         13.96         13.63         1.74 o                         
   2   5   0        416.52        380.54         7.53 o                         
   3   5   0         98.41         72.21         2.77 o                         
   4   5   0        120.04        117.59         3.68 o                         
   5   5   0        300.35        293.90         6.81 o                         
   6   5   0         38.78         34.48         3.51 o                         
   7   5   0        459.75        432.62         9.82 o                         
   8   5   0        217.34        218.24        12.45 o                         
   9   5   0         38.95         46.08         6.28 o                         
  -7   6   0          7.31         11.75         6.04 o                         
  -6   6   0        100.34        108.59         9.48 o                         
  -5   6   0        489.47        499.80        13.91 o                         
  -4   6   0        196.93        202.28         8.00 o                         
  -3   6   0        116.67        127.24         5.95 o                         
  -2   6   0        154.04        158.74        11.06 o                         
  -1   6   0       1414.59       1450.34        24.91 o                         
   0   6   0        334.74        359.74         6.53 o                         
   1   6   0         12.92          7.60         1.50 o                         
   2   6   0        273.62        276.43         6.28 o                         
   3   6   0       1328.91       1322.11        22.70 o                         
   4   6   0       3309.52       3345.99        62.34 o                         
   5   6   0         31.03         29.81         2.58 o                         
   6   6   0         14.39         27.08         2.78 o                         
   7   6   0        253.05        236.33        12.24 o                         
   8   6   0         55.30         65.67         5.84 o                         
   9   6   0        104.55        100.95         9.77 o                         
  -6   7   0        196.60        195.16        11.90 o                         
  -5   7   0         15.83         23.03         5.25 o                         
  -4   7   0         39.16         41.52         6.85 o                         
  -3   7   0        500.35        498.51        13.26 o                         
  -2   7   0          4.04          5.41         2.91 o                         
  -1   7   0       2710.74       2776.17        53.15 o                         
   0   7   0        977.74        905.19        25.62 o                         
   1   7   0          0.35         -1.21         1.62 o                         
   2   7   0        819.12        757.17        40.65 o                         
   3   7   0        848.56        906.42        19.04 o                         
   4   7   0        412.14        459.86        11.56 o                         
   5   7   0         24.58         30.41         2.86 o                         
   6   7   0        145.76        138.14         5.20 o                         
   7   7   0        383.01        366.99        10.96 o                         
   8   7   0        603.27        533.14        18.73 o                         
   9   7   0        274.36        245.04        16.11 o                         
  -5   8   0        311.95        320.59        12.42 o                         
  -4   8   0        345.85        367.49        12.44 o                         
  -3   8   0         49.11         51.59         5.37 o                         
  -2   8   0       1282.45       1302.82        27.69 o                         
  -1   8   0         24.39         32.69         3.67 o                         
   0   8   0        249.73        249.14         6.42 o                         
   1   8   0          2.14          0.97         1.95 o                         
   2   8   0         55.42         64.84         3.70 o                         
   3   8   0        387.76        412.82        10.45 o                         
   4   8   0        531.14        540.88        11.42 o                         
   5   8   0        194.65        190.78         6.21 o                         
   6   8   0         52.11         58.10         9.65 o                         
   7   8   0         85.04         79.90         5.27 o                         
   8   8   0         88.54         82.66        13.37 o                         
   9   8   0         79.90         95.21        17.63 o                         
  -4   9   0         23.77         16.19         6.28 o                         
  -3   9   0         12.86         22.10         7.64 o                         
  -2   9   0        339.77        321.36        10.51 o                         
  -1   9   0         48.30         53.14         4.93 o                         
   0   9   0        511.97        492.78        12.75 o                         
   1   9   0        215.53        210.36         6.39 o                         
   2   9   0         32.10         49.65         4.43 o                         
   3   9   0        102.28         96.04         4.80 o                         
   4   9   0        130.03        132.34         5.49 o                         
   5   9   0          9.34         10.76         3.08 o                         
   6   9   0        248.73        238.10         8.24 o                         
   7   9   0         12.45         17.60        14.89 o                         
   8   9   0          5.65          8.33         7.36 o                         
  -3  10   0         31.04         41.19         8.13 o                         
  -2  10   0         15.46         18.11         5.26 o                         
  -1  10   0        128.16        113.46         7.45 o                         
   0  10   0        191.99        201.08         8.44 o                         
   1  10   0          6.36         12.64         6.27 o                         
   2  10   0         17.52         20.67         3.55 o                         
   3  10   0          5.08         -0.29         3.08 o                         
   4  10   0         92.79        100.07         6.96 o                         
   5  10   0         65.86         76.08         6.33 o                         
   6  10   0         49.68         56.51         6.12 o                         
   7  10   0        192.75        183.25        15.80 o                         
   8  10   0          0.93         -7.00         7.00 o                         
  -2  11   0         90.16         85.70         8.24 o                         
  -1  11   0        133.47        123.54        11.21 o                         
   0  11   0          0.01         -4.42         4.54 o                         
   1  11   0          4.50          1.51         6.23 o                         
   2  11   0        355.80        376.59        11.88 o                         
   3  11   0        527.80        533.52        12.59 o                         
   4  11   0         13.70          7.71         4.99 o                         
   5  11   0         66.45         65.50         8.56 o                         
   6  11   0        358.88        362.54        13.07 o                         
   7  11   0        175.72        161.10        24.62 o                         
   0  12   0          0.99          4.66         8.69 o                         
   1  12   0        145.65        144.79         9.97 o                         
   2  12   0        447.97        435.82        13.65 o                         
   3  12   0        769.64        705.95        33.12 o                         
   4  12   0         47.32         41.21        13.44 o                         
   5  12   0         37.06         45.02         6.99 o                         
  -5 -12   1        260.83        248.17        11.85 o                         
  -4 -12   1          6.76         25.93         7.59 o                         
  -3 -12   1        101.80        103.53         9.93 o                         
  -2 -12   1          3.01          1.52         6.94 o                         
  -1 -12   1        137.16        135.42         9.00 o                         
   0 -12   1        445.42        421.15        13.99 o                         
  -6 -11   1         97.90         96.84         7.87 o                         
  -5 -11   1        251.42        249.06        13.96 o                         
  -4 -11   1        238.54        235.10        10.52 o                         
  -3 -11   1          2.60          2.48         4.65 o                         
  -2 -11   1         97.99        111.46         7.09 o                         
  -1 -11   1        849.11        857.88        20.48 o                         
   0 -11   1         19.43         35.28         6.45 o                         
   1 -11   1          0.05         -4.81         4.81 o                         
   2 -11   1          1.43          3.52         6.06 o                         
  -7 -10   1         14.92         14.38         7.14 o                         
  -6 -10   1        308.25        314.20        11.71 o                         
  -5 -10   1        274.42        278.43        16.13 o                         
  -4 -10   1        109.87        121.88         7.56 o                         
  -3 -10   1         98.25         88.59         7.81 o                         
  -2 -10   1          1.55         -1.48         3.28 o                         
  -1 -10   1        338.60        336.66        11.88 o                         
   0 -10   1        322.87        325.96        10.54 o                         
   1 -10   1        197.15        200.21         8.76 o                         
   2 -10   1         38.21         33.80         5.41 o                         
   3 -10   1          0.16         11.45         7.16 o                         
  -8  -9   1         51.97         42.23         8.31 o                         
  -7  -9   1          7.40          8.54         4.63 o                         
  -6  -9   1         21.69         21.18         4.69 o                         
  -5  -9   1        240.51        229.94         8.94 o                         
  -4  -9   1        434.57        416.48         9.88 o                         
  -3  -9   1         35.96         42.33         3.69 o                         
  -2  -9   1         36.41         39.82         3.25 o                         
  -1  -9   1         74.34         74.20         4.30 o                         
   0  -9   1         11.51          8.48         3.13 o                         
   1  -9   1          8.10         11.63         3.46 o                         
   2  -9   1         43.16         39.40         4.93 o                         
   3  -9   1        465.70        464.44        13.95 o                         
   4  -9   1        395.77        387.44        16.77 o                         
  -9  -8   1         89.05        107.35        16.41 o                         
  -8  -8   1         66.46         66.17         8.52 o                         
  -7  -8   1        204.18        207.57         9.46 o                         
  -6  -8   1         56.49         67.30         5.48 o                         
  -5  -8   1        344.37        341.21        10.92 o                         
  -4  -8   1          3.99          6.22         2.34 o                         
  -3  -8   1         74.87         66.55         3.81 o                         
  -2  -8   1         16.23         20.69         2.49 o                         
  -1  -8   1         77.62         81.37         3.78 o                         
   0  -8   1        510.84        533.78        16.87 o                         
   1  -8   1          8.49          7.79         4.70 o                         
   2  -8   1         86.89         87.72         5.72 o                         
   3  -8   1          1.41          9.42         3.97 o                         
   4  -8   1        113.19         96.18         7.30 o                         
   5  -8   1         10.07         14.41         5.65 o                         
  -9  -7   1         13.37         13.18         7.81 o                         
  -8  -7   1         25.26         22.22         6.50 o                         
  -7  -7   1        176.65        160.63         7.00 o                         
  -6  -7   1         93.06         89.14         4.56 o                         
  -5  -7   1        126.16        130.26         7.81 o                         
  -4  -7   1        149.68        144.29         4.68 o                         
  -3  -7   1        534.38        550.98        12.48 o                         
  -2  -7   1        302.25        329.19         9.72 o                         
  -1  -7   1         11.85          9.99         1.82 o                         
   0  -7   1         89.85         88.63         3.77 o                         
   1  -7   1        663.95        681.83        19.19 o                         
   2  -7   1        354.41        373.78        10.44 o                         
   3  -7   1        125.31        126.60         6.59 o                         
   4  -7   1         70.84         76.98         6.20 o                         
   5  -7   1         98.34        116.83         8.27 o                         
   6  -7   1          1.31         15.43         5.89 o                         
  -9  -6   1          1.28         14.46        16.71 o                         
  -8  -6   1          7.70         13.44         6.21 o                         
  -7  -6   1        473.96        423.77         9.66 o                         
  -6  -6   1         21.13         22.13         2.74 o                         
  -5  -6   1          0.01          3.29         1.91 o                         
  -4  -6   1         14.17         17.69         2.06 o                         
  -3  -6   1        427.87        401.75         9.55 o                         
  -2  -6   1       3418.19       3499.20        56.44 o                         
  -1  -6   1        728.13        743.49        13.47 o                         
   0  -6   1        253.97        258.72         5.83 o                         
   1  -6   1        108.18         98.48         4.73 o                         
   2  -6   1          2.78          2.34         2.21 o                         
   3  -6   1          0.18          0.15         2.73 o                         
   4  -6   1       1799.74       1888.17        38.25 o                         
   5  -6   1         12.60         10.29         4.13 o                         
   6  -6   1        536.41        553.81        15.73 o                         
   7  -6   1        137.24        129.60         9.59 o                         
  -9  -5   1         13.17          4.60         6.56 o                         
  -8  -5   1         23.14         20.99         4.51 o                         
  -7  -5   1        499.82        479.74        13.42 o                         
  -6  -5   1       2477.38       2402.28        40.15 o                         
  -5  -5   1        599.88        588.67        11.51 o                         
  -4  -5   1        653.74        644.70        13.99 o                         
  -3  -5   1        221.86        230.26         5.34 o                         
  -2  -5   1        120.87        118.85         3.36 o                         
  -1  -5   1       1224.23       1227.87        20.69 o                         
   0  -5   1        616.89        617.93         9.95 o                         
   1  -5   1         86.71         89.92         2.95 o                         
   2  -5   1       1073.02       1021.86        21.11 o                         
   3  -5   1       4658.87       4847.32        91.36 o                         
   4  -5   1         62.98         62.47         4.66 o                         
   5  -5   1         70.31         72.19         5.66 o                         
   6  -5   1         34.82         31.88         4.61 o                         
   7  -5   1          1.25         -5.24         5.24 o                         
  -9  -4   1        106.74        109.86         8.39 o                         
  -8  -4   1          2.08          6.83         4.16 o                         
  -7  -4   1        116.12        108.49         4.77 o                         
  -6  -4   1         48.32         43.59         2.97 o                         
  -5  -4   1        861.42        853.46        19.17 o                         
  -4  -4   1         68.52         52.06         2.49 o                         
  -3  -4   1        173.21        170.83         3.55 o                         
  -2  -4   1       3257.79       3046.73        43.51 o                         
  -1  -4   1        772.24        693.02        10.69 o                         
   0  -4   1        453.16        491.05         7.92 o                         
   1  -4   1        759.79        703.15        10.74 o                         
   2  -4   1        152.04        165.76         5.26 o                         
   3  -4   1       2038.99       2033.43        39.30 o                         
   4  -4   1         81.90         76.10         4.56 o                         
   5  -4   1          0.27          1.54         1.83 o                         
   6  -4   1        453.87        463.65        12.80 o                         
   7  -4   1        274.92        288.79        10.58 o                         
   8  -4   1        289.50        291.50        14.49 o                         
  -9  -3   1        202.39        199.19        10.05 o                         
  -8  -3   1          0.22          4.33         4.09 o                         
  -7  -3   1        292.10        288.06         7.52 o                         
  -6  -3   1        919.83        911.30        18.99 o                         
  -5  -3   1        396.19        375.55         8.20 o                         
  -4  -3   1        492.22        504.00         9.55 o                         
  -3  -3   1       1158.31       1152.98        17.21 o                         
  -2  -3   1          4.85          8.28         0.87 o                         
  -1  -3   1       3583.09       3565.00        56.52 o                         
   0  -3   1        537.21        526.39         7.46 o                         
   1  -3   1        209.73        232.79         3.96 o                         
   2  -3   1        606.77        605.28        12.69 o                         
   3  -3   1       2440.36       2509.41        36.13 o                         
   4  -3   1        284.33        282.01        12.76 o                         
   5  -3   1        166.95        162.99         5.01 o                         
   6  -3   1         33.95         38.22         3.17 o                         
   7  -3   1        164.40        150.56         9.06 o                         
   8  -3   1         16.61         11.55         9.12 o                         
  -9  -2   1        122.16        146.44         9.40 o                         
  -8  -2   1        117.21        115.86         7.47 o                         
  -7  -2   1        246.18        239.10        10.88 o                         
  -6  -2   1        163.11        157.95         5.22 o                         
  -5  -2   1        457.52        430.03        10.09 o                         
  -4  -2   1        144.30        124.94         3.49 o                         
  -3  -2   1       2515.85       2571.23        41.36 o                         
  -2  -2   1        267.25        264.09         4.48 o                         
  -1  -2   1       3081.64       2984.19        38.56 o                         
   0  -2   1         92.14         68.38         1.87 o                         
   1  -2   1        775.89        806.81        10.86 o                         
   2  -2   1          7.01          6.09         0.70 o                         
   3  -2   1         19.12         27.50         1.56 o                         
   4  -2   1         63.00         50.39         2.61 o                         
   5  -2   1        164.34        166.56         5.04 o                         
   6  -2   1          0.71         -2.12         2.12 o                         
   7  -2   1          1.41          0.53         2.76 o                         
   8  -2   1         23.98         14.56         6.12 o                         
   9  -2   1        114.24        133.24        18.39 o                         
  -9  -1   1         29.24         28.77         5.90 o                         
  -8  -1   1        184.08        184.85         9.22 o                         
  -7  -1   1         31.71         37.35         3.42 o                         
  -6  -1   1        654.72        695.12        15.18 o                         
  -5  -1   1         10.89         13.40         1.86 o                         
  -4  -1   1        209.59        204.35         4.79 o                         
  -3  -1   1        349.45        391.92         7.35 o                         
  -2  -1   1        275.65        316.55         4.71 o                         
  -1  -1   1        161.02        133.51         2.01 o                         
   0  -1   1       1245.12       1258.85        15.11 o                         
   1  -1   1         71.51         65.99         1.30 o                         
   2  -1   1       2843.64       2753.30        35.67 o                         
   3  -1   1       3416.34       3558.48        50.75 o                         
   4  -1   1         17.00         23.16         1.88 o                         
   5  -1   1        269.06        260.03         9.93 o                         
   6  -1   1        610.86        621.44        14.82 o                         
   7  -1   1         42.23         49.24         4.21 o                         
   8  -1   1         42.70         47.16         5.43 o                         
   9  -1   1         83.47         89.58         9.82 o                         
  -9   0   1         86.25         97.85         7.83 o                         
  -8   0   1         65.16         64.72         5.86 o                         
  -7   0   1         60.28         59.94         4.16 o                         
  -6   0   1        157.93        156.42         5.33 o                         
  -5   0   1         97.00        110.19         4.53 o                         
  -4   0   1        222.76        270.45         5.95 o                         
  -3   0   1         74.80         86.89         2.64 o                         
  -2   0   1       1811.78       1716.93        24.71 o                         
  -1   0   1        571.37        535.63         6.30 o                         
   1   0   1       2835.54       2806.82        31.20 o                         
   2   0   1         92.18         76.64         1.64 o                         
   3   0   1        470.75        499.07         7.91 o                         
   4   0   1         36.29         24.07         1.49 o                         
   5   0   1        445.04        444.21         8.88 o                         
   6   0   1        178.85        194.69         5.47 o                         
   7   0   1        160.72        150.98         5.27 o                         
   8   0   1        245.77        235.52         9.36 o                         
   9   0   1        240.67        226.24        11.18 o                         
  -9   1   1          0.58         -4.45         7.29 o                         
  -8   1   1          2.74          4.57         4.66 o                         
  -7   1   1        256.86        233.06         7.81 o                         
  -6   1   1         11.16         13.09         2.76 o                         
  -5   1   1        162.42        175.83         5.88 o                         
  -4   1   1        108.22        109.58         3.49 o                         
  -3   1   1       6304.39       6386.37       100.78 o                         
  -2   1   1       6244.31       5711.87        80.38 o                         
  -1   1   1        180.11        172.45         2.92 o                         
   0   1   1        301.84        273.36         3.54 o                         
   1   1   1       1547.80       1566.27        18.80 o                         
   2   1   1       2193.01       2197.31        31.34 o                         
   3   1   1        302.74        313.81         5.87 o                         
   4   1   1         41.94         51.62         1.67 o                         
   5   1   1        970.62        987.47        17.27 o                         
   6   1   1        706.91        664.66        20.18 o                         
   7   1   1        727.32        727.69        14.18 o                         
   8   1   1          1.05         -3.69         3.69 o                         
   9   1   1         33.90         32.49         5.55 o                         
  10   1   1         37.19         13.22         9.85 o                         
  -8   2   1         76.75         96.68        18.99 o                         
  -7   2   1        425.30        418.62        10.36 o                         
  -6   2   1        688.15        654.93        13.83 o                         
  -5   2   1          9.34         14.49         2.24 o                         
  -4   2   1       1334.50       1384.66        23.62 o                         
  -3   2   1         57.34         34.09         2.07 o                         
  -2   2   1        435.38        424.08         6.92 o                         
  -1   2   1        900.91        872.23        11.79 o                         
   0   2   1          5.63          2.57         0.41 o                         
   1   2   1        483.42        444.65         5.38 o                         
   2   2   1      24810.84      25451.38       326.45 o                         
   3   2   1       1261.25       1164.69        17.02 o                         
   4   2   1        552.76        568.36         8.94 o                         
   5   2   1        263.93        243.84         4.56 o                         
   6   2   1         13.78         22.06         1.98 o                         
   7   2   1         32.45         29.27         2.82 o                         
   8   2   1         14.10         16.91         4.17 o                         
   9   2   1         11.12         16.94         6.71 o                         
  10   2   1        286.40        273.32        15.06 o                         
  -8   3   1        336.78        288.10        14.81 o                         
  -7   3   1         25.47         42.41         5.32 o                         
  -6   3   1        241.02        222.55         8.60 o                         
  -5   3   1          4.38          9.46         2.32 o                         
  -4   3   1        664.16        675.56        12.69 o                         
  -3   3   1        839.43        783.54        12.42 o                         
  -2   3   1        895.36        844.31        12.89 o                         
  -1   3   1        901.01        860.22        15.29 o                         
   0   3   1        404.59        466.31         7.65 o                         
   1   3   1       3846.32       3700.12        47.79 o                         
   2   3   1       5855.57       5701.69        80.24 o                         
   3   3   1       1126.50       1208.78        17.90 o                         
   4   3   1          2.43          1.67         0.78 o                         
   5   3   1        157.10        142.11         3.85 o                         
   6   3   1       2197.38       2331.23        74.58 o                         
   7   3   1       1350.87       1349.22        28.30 o                         
   8   3   1          2.09         -0.51         4.61 o                         
   9   3   1          0.09         -4.48         4.48 o                         
  10   3   1          9.47         10.82         6.59 o                         
  -8   4   1         61.65         65.35         8.70 o                         
  -7   4   1        422.88        437.28        13.50 o                         
  -6   4   1        304.19        306.81        10.28 o                         
  -5   4   1         55.72         60.70         3.83 o                         
  -4   4   1       1606.91       1626.54        35.49 o                         
  -3   4   1        924.88        888.82        19.34 o                         
  -2   4   1         31.68         45.06         1.74 o                         
  -1   4   1        992.83       1042.60        15.66 o                         
   0   4   1        318.35        319.91         5.50 o                         
   1   4   1       1853.67       1865.28        30.35 o                         
   2   4   1         52.65         37.13         1.82 o                         
   3   4   1       2225.06       2213.75        36.00 o                         
   4   4   1        161.52        186.47         4.50 o                         
   5   4   1         11.19         11.99         1.34 o                         
   6   4   1        128.44        120.30         3.68 o                         
   7   4   1        111.46        103.84         6.09 o                         
   8   4   1          2.77          6.30         4.06 o                         
   9   4   1         88.12         97.51         7.96 o                         
  10   4   1          5.90          0.23         6.10 o                         
  -7   5   1        134.07        143.87         9.51 o                         
  -6   5   1         16.97         14.73         7.98 o                         
  -5   5   1        285.59        292.09         9.81 o                         
  -4   5   1        187.99        198.86        12.06 o                         
  -3   5   1         77.03         71.43         5.79 o                         
  -2   5   1        811.75        817.35        21.46 o                         
  -1   5   1        130.09        126.08         3.38 o                         
   0   5   1        807.89        818.66        12.73 o                         
   1   5   1        364.86        368.54         7.28 o                         
   2   5   1         56.47         62.62         2.52 o                         
   3   5   1        261.70        274.65         6.05 o                         
   4   5   1        264.53        259.87         5.92 o                         
   5   5   1         25.04         29.42         2.57 o                         
   6   5   1         10.41         11.78         2.00 o                         
   7   5   1        813.81        815.66        18.89 o                         
   8   5   1        127.89        135.04         7.62 o                         
   9   5   1        128.42        135.43         8.93 o                         
  10   5   1        131.28        153.93        12.21 o                         
  -6   6   1        438.87        417.74        13.85 o                         
  -5   6   1         24.18         37.22         9.99 o                         
  -4   6   1        831.91        842.41        19.52 o                         
  -3   6   1        289.67        310.58         9.45 o                         
  -2   6   1         63.86         71.12         5.62 o                         
  -1   6   1        154.92        164.08         6.77 o                         
   0   6   1        427.72        440.73         8.77 o                         
   1   6   1        566.89        582.03        11.00 o                         
   2   6   1         36.75         44.39         2.55 o                         
   3   6   1        243.77        273.32         6.31 o                         
   4   6   1          4.82          5.56         2.50 o                         
   5   6   1        852.27        804.92        15.03 o                         
   6   6   1        182.88        170.37         5.27 o                         
   7   6   1        192.72        201.16         7.94 o                         
   8   6   1        121.23        125.81         8.01 o                         
   9   6   1        238.40        257.56        15.84 o                         
  10   6   1          8.40         24.76         8.25 o                         
  -6   7   1         10.55         12.55         7.12 o                         
  -5   7   1          1.70         -0.07         5.86 o                         
  -4   7   1        188.49        200.99         8.92 o                         
  -3   7   1        843.41        824.52        19.22 o                         
  -2   7   1         14.13         14.05         4.31 o                         
  -1   7   1        458.41        476.21        16.98 o                         
   0   7   1          1.39          2.12         1.64 o                         
   1   7   1       1148.87       1132.05        29.09 o                         
   2   7   1        264.87        271.65         6.51 o                         
   3   7   1        444.24        424.54         9.16 o                         
   4   7   1        277.79        256.70         6.55 o                         
   5   7   1        225.47        220.25         6.23 o                         
   6   7   1          0.01          1.86         2.68 o                         
   7   7   1         10.29         10.34         3.62 o                         
   8   7   1         92.67        102.78         7.27 o                         
   9   7   1        116.27        148.62        12.04 o                         
  -5   8   1          5.05         15.52         6.23 o                         
  -4   8   1        159.48        177.07         9.15 o                         
  -3   8   1         99.06        111.24         7.39 o                         
  -2   8   1        311.53        296.24         9.50 o                         
  -1   8   1          0.70          2.28         2.82 o                         
   0   8   1        745.31        783.59        14.89 o                         
   1   8   1        256.25        268.66         6.91 o                         
   2   8   1          8.43          7.78         2.29 o                         
   3   8   1         92.49         85.08         4.18 o                         
   4   8   1        214.78        216.01         6.39 o                         
   5   8   1        264.56        258.44         7.31 o                         
   6   8   1       1128.48       1029.13        28.60 o                         
   7   8   1          2.33          2.19         3.78 o                         
   8   8   1        151.75        162.61        10.32 o                         
   9   8   1        120.39        117.71        17.02 o                         
  -4   9   1        549.72        554.16        16.71 o                         
  -3   9   1         16.68         13.02         4.85 o                         
  -2   9   1         20.09         22.80         4.33 o                         
  -1   9   1        102.90        103.54         6.51 o                         
   0   9   1          1.55          1.40         2.97 o                         
   1   9   1       1826.08       1890.08        32.53 o                         
   2   9   1        783.38        817.67        15.96 o                         
   3   9   1         68.71         63.78         5.22 o                         
   4   9   1        155.01        174.70         6.76 o                         
   5   9   1        650.31        658.96        14.01 o                         
   6   9   1         58.98         62.66         4.54 o                         
   7   9   1          1.88          0.65         4.12 o                         
   8   9   1         86.42         75.93         9.04 o                         
   9   9   1        112.77        126.58        12.54 o                         
  -3  10   1        127.44        130.94        14.60 o                         
  -2  10   1        169.57        165.22        10.34 o                         
  -1  10   1        150.68        141.15        16.72 o                         
   0  10   1        884.48        910.58        21.11 o                         
   1  10   1          0.46         -0.71         4.42 o                         
   2  10   1         10.45         12.58         3.37 o                         
   3  10   1          0.62          2.03         3.12 o                         
   4  10   1         12.02         10.21         3.46 o                         
   5  10   1        365.67        355.48         9.75 o                         
   6  10   1         82.18         82.92         5.65 o                         
   7  10   1         22.82         35.31         7.36 o                         
   8  10   1         30.85          9.42         7.53 o                         
  -2  11   1          0.44          1.83         5.96 o                         
  -1  11   1        167.90        180.82        14.75 o                         
   0  11   1         99.33        115.53        16.87 o                         
   1  11   1          6.50          8.21         4.46 o                         
   2  11   1         36.94         40.26         5.23 o                         
   3  11   1         21.83         23.80         4.20 o                         
   4  11   1         13.12         14.18         4.49 o                         
   5  11   1         52.25         56.23         6.05 o                         
   6  11   1         17.16         18.82         5.83 o                         
   7  11   1          4.18         -3.36         7.64 o                         
   0  12   1         65.15         63.30         8.00 o                         
   1  12   1        111.77        123.87         8.64 o                         
   2  12   1         92.16         96.34         7.90 o                         
   3  12   1         14.94         16.94         5.64 o                         
   4  12   1         67.35         66.71         7.09 o                         
   5  12   1          5.65          0.93         5.94 o                         
   6  12   1          0.11          2.97         7.25 o                         
  -4 -12   2          0.48          2.11         7.31 o                         
  -3 -12   2         43.22         39.14         8.00 o                         
  -2 -12   2         26.22         50.45        13.07 o                         
  -1 -12   2         40.88         37.09         7.89 o                         
   0 -12   2        128.82        119.21        14.74 o                         
  -6 -11   2          0.05          8.49         6.37 o                         
  -5 -11   2          1.14          5.39         7.68 o                         
  -4 -11   2          1.82         11.18         5.84 o                         
  -3 -11   2         21.55         27.31         5.57 o                         
  -2 -11   2         40.90         36.55         6.86 o                         
  -1 -11   2          4.88          6.19         4.07 o                         
   0 -11   2        281.10        281.51        18.24 o                         
   1 -11   2        177.96        178.38        15.97 o                         
   2 -11   2         98.23         99.63         8.01 o                         
  -7 -10   2        322.31        265.88        16.11 o                         
  -6 -10   2          4.18          3.45         5.37 o                         
  -5 -10   2        112.54        126.47         8.07 o                         
  -4 -10   2        156.48        149.15         8.47 o                         
  -3 -10   2        315.36        332.63        10.98 o                         
  -2 -10   2          3.83          3.73         2.99 o                         
  -1 -10   2         82.73         77.57         5.65 o                         
   0 -10   2         40.45         45.69         5.00 o                         
   1 -10   2        266.63        294.32        10.54 o                         
   2 -10   2        500.33        493.65        14.51 o                         
   3 -10   2         60.94         72.96         9.38 o                         
  -8  -9   2        136.17        158.72        13.14 o                         
  -7  -9   2         47.56         59.26         6.59 o                         
  -6  -9   2         11.70         16.61         4.91 o                         
  -5  -9   2         19.11         25.05         4.69 o                         
  -4  -9   2        300.20        293.06         9.90 o                         
  -3  -9   2        675.38        691.10        14.56 o                         
  -2  -9   2        937.63        924.91        20.14 o                         
  -1  -9   2          3.12         -2.03         2.37 o                         
   0  -9   2        269.09        270.36         8.74 o                         
   1  -9   2        800.46        785.92        18.43 o                         
   2  -9   2         41.90         40.25         4.77 o                         
   3  -9   2        139.56        139.57         8.27 o                         
   4  -9   2         24.33         33.15         6.92 o                         
   5  -9   2          8.34          1.07        12.86 o                         
  -8  -8   2          0.15         11.83         7.60 o                         
  -7  -8   2        412.14        394.99        12.59 o                         
  -6  -8   2        230.29        223.22         8.92 o                         
  -5  -8   2          2.13          1.76         3.71 o                         
  -4  -8   2       1010.30       1019.47        18.84 o                         
  -3  -8   2       1103.46       1098.27        22.15 o                         
  -2  -8   2         50.54         50.85         4.74 o                         
  -1  -8   2          0.04          0.68         2.01 o                         
   0  -8   2         11.04         13.09         2.94 o                         
   1  -8   2        602.44        631.58        20.36 o                         
   2  -8   2        417.50        437.00        12.00 o                         
   3  -8   2        583.23        586.51        15.36 o                         
   4  -8   2          4.56          5.44         4.53 o                         
   5  -8   2         72.50         97.25        14.59 o                         
  -9  -7   2          1.64         17.36        10.18 o                         
  -8  -7   2        265.98        281.10        21.73 o                         
  -7  -7   2        204.09        205.17         8.44 o                         
  -6  -7   2         33.57         34.09         4.30 o                         
  -5  -7   2         43.02         41.20         4.20 o                         
  -4  -7   2          0.27          0.43         1.80 o                         
  -3  -7   2         27.50         26.81         2.46 o                         
  -2  -7   2        232.95        220.50         5.68 o                         
  -1  -7   2         43.60         39.40         2.84 o                         
   0  -7   2        432.06        418.77         8.78 o                         
   1  -7   2        398.04        385.75         7.02 o                         
   2  -7   2         40.92         42.58         3.45 o                         
   3  -7   2          0.05          3.04         3.65 o                         
   4  -7   2        478.25        501.98        13.97 o                         
   5  -7   2        157.07        155.10         8.74 o                         
   6  -7   2         76.46         73.59         7.13 o                         
  -9  -6   2        179.17        186.59        24.62 o                         
  -8  -6   2         24.11         32.50         7.22 o                         
  -7  -6   2        139.44        117.65         6.75 o                         
  -6  -6   2        112.31        100.26         4.25 o                         
  -5  -6   2          7.50          4.99         2.42 o                         
  -4  -6   2         55.76         47.94         2.88 o                         
  -3  -6   2        541.49        490.15        11.34 o                         
  -2  -6   2         15.46         16.64         1.66 o                         
  -1  -6   2        324.21        338.40         7.12 o                         
   0  -6   2         65.93         77.33         3.02 o                         
   1  -6   2         54.43         54.11         2.18 o                         
   2  -6   2         46.68         48.89         4.93 o                         
   3  -6   2        272.70        267.22         8.41 o                         
   4  -6   2        243.41        250.49         8.71 o                         
   5  -6   2          4.38          2.88         3.78 o                         
   6  -6   2          5.22          9.56         4.65 o                         
   7  -6   2          6.15          4.44         5.84 o                         
  -9  -5   2         23.77         19.28        10.48 o                         
  -8  -5   2        466.98        447.45        17.26 o                         
  -7  -5   2        174.38        158.96         5.62 o                         
  -6  -5   2        109.26        103.11         4.32 o                         
  -5  -5   2        109.95        103.02         3.83 o                         
  -4  -5   2          1.16          3.42         1.45 o                         
  -3  -5   2        422.80        420.10         7.20 o                         
  -2  -5   2        158.19        166.96         4.52 o                         
  -1  -5   2         85.50         85.55         2.43 o                         
   0  -5   2        309.63        378.79         7.53 o                         
   1  -5   2        210.54        208.26         3.87 o                         
   2  -5   2        197.67        198.21         6.08 o                         
   3  -5   2        607.16        662.28        18.37 o                         
   4  -5   2        392.10        406.02        10.88 o                         
   5  -5   2         14.85         15.38         3.62 o                         
   6  -5   2         24.06         25.51         6.66 o                         
   7  -5   2         84.00        115.29         9.86 o                         
   8  -5   2          2.79         13.39        13.98 o                         
  -9  -4   2         57.65         56.14        10.33 o                         
  -8  -4   2        553.68        545.36        14.74 o                         
  -7  -4   2         11.64          9.19         2.67 o                         
  -6  -4   2         13.27         13.46         2.25 o                         
  -5  -4   2          9.45          8.39         3.16 o                         
  -4  -4   2        653.98        677.15        12.60 o                         
  -3  -4   2        447.03        428.72         8.18 o                         
  -2  -4   2        271.45        261.08         6.70 o                         
  -1  -4   2         88.78        130.65         2.72 o                         
   0  -4   2       1447.52       1422.80        23.50 o                         
   1  -4   2       2480.27       2492.81        35.90 o                         
   2  -4   2        134.16        126.07         3.30 o                         
   3  -4   2          7.03          6.15         2.01 o                         
   4  -4   2         55.39         59.90         4.88 o                         
   5  -4   2          8.86          9.77         2.10 o                         
   6  -4   2        246.36        258.66        10.68 o                         
   7  -4   2        225.47        215.29         9.24 o                         
   8  -4   2        310.14        301.82        14.81 o                         
  -9  -3   2         11.04         10.94        12.61 o                         
  -8  -3   2        253.89        260.52        10.09 o                         
  -7  -3   2         16.17         21.53         4.25 o                         
  -6  -3   2         55.85         58.26         3.95 o                         
  -5  -3   2       1026.20       1004.90        20.62 o                         
  -4  -3   2        831.50        790.03        15.95 o                         
  -3  -3   2        779.42        723.37        11.25 o                         
  -2  -3   2         89.34         85.95         3.20 o                         
  -1  -3   2        111.90         91.66         3.08 o                         
   0  -3   2       6704.95       6624.68        84.98 o                         
   1  -3   2       1282.26       1246.64        18.31 o                         
   2  -3   2       1058.99       1084.48        18.25 o                         
   3  -3   2       1102.61       1097.27        16.58 o                         
   4  -3   2       1577.99       1501.72        45.44 o                         
   5  -3   2       1638.58       1636.99        39.17 o                         
   6  -3   2          0.99         -0.60         2.23 o                         
   7  -3   2        429.32        412.73        12.15 o                         
   8  -3   2         46.38         40.00         7.08 o                         
   9  -3   2          2.40         11.43         7.20 o                         
  -9  -2   2        270.30        265.84        16.99 o                         
  -8  -2   2         39.97         58.87         5.84 o                         
  -7  -2   2          0.40          1.97         3.20 o                         
  -6  -2   2         77.48         70.97         3.81 o                         
  -5  -2   2        298.25        293.86         6.79 o                         
  -4  -2   2        713.22        748.86        13.49 o                         
  -3  -2   2       2778.14       2788.36        49.66 o                         
  -2  -2   2          1.27          2.40         0.60 o                         
  -1  -2   2       2611.59       2625.36        48.48 o                         
   0  -2   2      27789.15      29414.26       376.84 o                         
   1  -2   2       1162.88       1241.98        16.52 o                         
   2  -2   2          4.88          4.23         0.77 o                         
   3  -2   2          0.19          0.97         0.89 o                         
   4  -2   2        365.43        381.07         7.77 o                         
   5  -2   2       1684.27       1717.08        29.01 o                         
   6  -2   2        382.85        349.94         8.18 o                         
   7  -2   2         66.83         54.02         3.91 o                         
   8  -2   2        270.15        283.79        13.07 o                         
   9  -2   2        249.95        236.94        26.89 o                         
  -9  -1   2         24.05         22.46         6.08 o                         
  -8  -1   2          1.06          9.79         5.67 o                         
  -7  -1   2        738.91        727.80        14.85 o                         
  -6  -1   2          6.58          6.21         2.76 o                         
  -5  -1   2        271.68        267.58         9.30 o                         
  -4  -1   2       2907.72       2908.45        47.17 o                         
  -3  -1   2       1309.12       1334.41        22.21 o                         
  -2  -1   2        287.16        303.26         5.12 o                         
  -1  -1   2       1370.71       1450.33        19.02 o                         
   0  -1   2       3537.40       3366.31        37.47 o                         
   1  -1   2         45.13         52.26         1.16 o                         
   2  -1   2       2258.55       2180.85        28.49 o                         
   3  -1   2         19.65         14.06         1.18 o                         
   4  -1   2        723.23        639.24        11.65 o                         
   5  -1   2        682.30        687.77        14.80 o                         
   6  -1   2        273.33        262.41         6.67 o                         
   7  -1   2        157.96        141.67         5.86 o                         
   8  -1   2        217.35        223.03         9.12 o                         
   9  -1   2          8.66         18.21         7.00 o                         
  -9   0   2        412.90        396.10        15.50 o                         
  -8   0   2        513.16        505.27        14.61 o                         
  -7   0   2        178.48        176.01         6.70 o                         
  -6   0   2         11.58         12.15         2.60 o                         
  -5   0   2        197.46        190.78         5.42 o                         
  -4   0   2         12.12         18.80         1.89 o                         
  -3   0   2         67.22         93.84         2.87 o                         
  -2   0   2        575.97        579.65        10.18 o                         
  -1   0   2       1439.22       1505.37        19.70 o                         
   0   0   2         31.09         33.01         0.75 o                         
   1   0   2         11.95          9.90         0.55 o                         
   2   0   2          0.39          0.17         0.51 o                         
   3   0   2         11.60         13.43         1.07 o                         
   4   0   2         73.05         76.04         2.02 o                         
   5   0   2         99.05        101.72         2.77 o                         
   6   0   2          0.00         -0.50         1.70 o                         
   7   0   2         39.67         42.45         3.30 o                         
   8   0   2          0.02         -4.21         4.21 o                         
   9   0   2         49.26         45.16         6.83 o                         
  -8   1   2          1.69          2.76         5.03 o                         
  -7   1   2         26.84         33.46         3.98 o                         
  -6   1   2          2.51          9.37         2.98 o                         
  -5   1   2        146.31        147.99         4.86 o                         
  -4   1   2       1299.49       1276.72        21.99 o                         
  -3   1   2        595.88        664.60        12.00 o                         
  -2   1   2        117.65        132.88         3.26 o                         
  -1   1   2         14.68         10.60         0.82 o                         
   0   1   2        175.02        197.39         3.04 o                         
   1   1   2        556.91        598.64         7.01 o                         
   2   1   2       5013.31       4849.51        66.66 o                         
   3   1   2         22.15         27.64         1.95 o                         
   4   1   2          0.51          1.90         1.29 o                         
   5   1   2          0.08          0.38         2.09 o                         
   6   1   2         97.91         85.12         4.68 o                         
   7   1   2        243.60        263.50         8.81 o                         
   8   1   2        689.16        703.16        24.41 o                         
   9   1   2          6.08         11.09         7.99 o                         
  10   1   2        130.27        140.29        10.16 o                         
  -8   2   2         88.12         85.39         8.99 o                         
  -7   2   2        194.49        181.77         7.20 o                         
  -6   2   2        103.48        109.71         5.62 o                         
  -5   2   2          9.46          4.74         2.57 o                         
  -4   2   2        140.16        131.73         4.79 o                         
  -3   2   2         33.14         36.45         2.23 o                         
  -2   2   2          3.32          1.33         1.24 o                         
  -1   2   2         76.40         87.12         2.05 o                         
   0   2   2         10.48         10.65         0.64 o                         
   1   2   2         18.23         13.32         0.67 o                         
   2   2   2       6497.86       6309.39        80.85 o                         
   3   2   2         22.02         17.00         1.63 o                         
   4   2   2        893.27        784.16        16.24 o                         
   5   2   2         94.06         87.06         4.06 o                         
   6   2   2       1593.31       1722.37        41.52 o                         
   7   2   2        597.59        608.85        15.01 o                         
   8   2   2          3.45          6.58         3.62 o                         
   9   2   2        203.67        198.70         9.48 o                         
  10   2   2        103.74        100.78         9.08 o                         
  -8   3   2         53.52         64.11         8.59 o                         
  -7   3   2         23.48         26.09         5.17 o                         
  -6   3   2         67.40         74.95         4.97 o                         
  -5   3   2        274.65        250.10         6.93 o                         
  -4   3   2         50.38         54.32         4.42 o                         
  -3   3   2          6.40          7.09         1.51 o                         
  -2   3   2         59.11         67.38         2.53 o                         
  -1   3   2       7419.76       7316.43       102.88 o                         
   0   3   2       4151.81       3910.96        46.71 o                         
   1   3   2        449.93        442.58         6.99 o                         
   2   3   2        277.66        334.31         5.67 o                         
   3   3   2       1158.13       1101.99        16.42 o                         
   4   3   2        268.10        284.75         5.00 o                         
   5   3   2        126.68        124.22         4.77 o                         
   6   3   2        244.38        224.78        17.72 o                         
   7   3   2        604.44        611.83        13.09 o                         
   8   3   2        101.54        118.04         8.64 o                         
   9   3   2        177.41        170.57         9.19 o                         
  10   3   2         60.79         66.76        10.00 o                         
  -7   4   2         72.25         83.93         7.75 o                         
  -6   4   2          7.96         15.88         7.32 o                         
  -5   4   2        922.12        866.31        16.58 o                         
  -4   4   2        412.62        401.58         8.99 o                         
  -3   4   2         41.65         38.16         2.58 o                         
  -2   4   2        828.96        866.17        15.28 o                         
  -1   4   2        744.71        707.93        11.15 o                         
   0   4   2          7.11          7.97         1.16 o                         
   1   4   2        368.10        361.78         6.97 o                         
   2   4   2         21.48         18.93         1.49 o                         
   3   4   2       1576.11       1572.95        26.08 o                         
   4   4   2       9183.54       8560.99       120.46 o                         
   5   4   2         73.57         59.69         2.06 o                         
   6   4   2         37.10         44.50         6.49 o                         
   7   4   2          1.51          2.67         5.24 o                         
   8   4   2        153.18        134.08         7.53 o                         
   9   4   2        159.17        160.58         9.18 o                         
  10   4   2         38.85         48.61         7.05 o                         
  -7   5   2        201.75        191.52        11.77 o                         
  -6   5   2        408.83        395.84        12.86 o                         
  -5   5   2          1.22          6.70         3.83 o                         
  -4   5   2          2.27          1.64         3.20 o                         
  -3   5   2        615.34        601.27        14.39 o                         
  -2   5   2        573.32        573.38        26.23 o                         
  -1   5   2        811.25        701.56        12.23 o                         
   0   5   2        346.58        276.13         5.91 o                         
   1   5   2         28.80         29.10         1.97 o                         
   2   5   2        896.42        930.61        16.25 o                         
   3   5   2        974.17       1022.01        17.80 o                         
   4   5   2         33.57         39.94         2.81 o                         
   5   5   2        368.36        366.25         7.84 o                         
   6   5   2          9.33          8.74         1.71 o                         
   7   5   2        566.36        580.64        14.71 o                         
   8   5   2        622.17        624.87        16.34 o                         
   9   5   2        420.94        404.04        13.45 o                         
  10   5   2          0.14         -5.90         5.90 o                         
  -6   6   2          8.71          7.61         6.95 o                         
  -5   6   2       1050.24       1079.24        24.62 o                         
  -4   6   2        230.77        244.60         9.00 o                         
  -3   6   2         72.82         64.94         6.23 o                         
  -2   6   2        527.31        496.81        15.11 o                         
  -1   6   2        485.76        464.43        14.18 o                         
   0   6   2        162.75        176.08         5.25 o                         
   1   6   2          1.40          0.75         1.35 o                         
   2   6   2        385.99        407.96         8.34 o                         
   3   6   2        673.21        671.25        12.60 o                         
   4   6   2         19.26         10.47         1.90 o                         
   5   6   2        166.73        166.53         5.05 o                         
   6   6   2         25.50         24.26         2.95 o                         
   7   6   2         21.82         21.09         3.78 o                         
   8   6   2          5.39         10.21         4.10 o                         
   9   6   2         36.03         45.51         7.40 o                         
  10   6   2          0.76         -3.33         6.23 o                         
  -6   7   2         25.75         29.57         7.56 o                         
  -5   7   2        207.90        208.70        10.15 o                         
  -4   7   2          0.02         -3.89         5.17 o                         
  -3   7   2         33.78         31.67         4.37 o                         
  -2   7   2        242.13        248.78         8.44 o                         
  -1   7   2        154.91        147.59         4.60 o                         
   0   7   2       1335.17       1373.45        29.56 o                         
   1   7   2         77.58         82.69         4.27 o                         
   2   7   2         52.79         54.40         3.25 o                         
   3   7   2         11.93         11.89         2.08 o                         
   4   7   2          1.06         -0.41         2.11 o                         
   5   7   2          7.44         10.96         2.30 o                         
   6   7   2        329.45        314.77         7.92 o                         
   7   7   2          8.51          8.89         3.62 o                         
   8   7   2         17.13         22.60         4.84 o                         
   9   7   2          0.93         -6.20         6.20 o                         
  -5   8   2         88.65        103.17        13.29 o                         
  -4   8   2        360.50        362.64        37.91 o                         
  -3   8   2        152.01        164.71         8.30 o                         
  -2   8   2          2.86          1.93         3.25 o                         
  -1   8   2          5.60          7.61         3.16 o                         
   0   8   2         55.67         54.26         3.51 o                         
   1   8   2        385.68        389.77        12.24 o                         
   2   8   2         21.47         22.43         2.64 o                         
   3   8   2         29.58         28.44         3.11 o                         
   4   8   2          4.09          4.62         2.42 o                         
   5   8   2          0.07          0.69         2.50 o                         
   6   8   2         96.96         94.10         5.09 o                         
   7   8   2        235.23        228.28        15.10 o                         
   8   8   2        106.12        108.72         7.71 o                         
   9   8   2         91.56         99.05         9.45 o                         
  -4   9   2          0.02          8.50         6.06 o                         
  -3   9   2         96.99         89.51         7.65 o                         
  -2   9   2         35.84         48.60         5.30 o                         
  -1   9   2         37.81         46.26         7.39 o                         
   0   9   2         10.24         13.44         3.58 o                         
   1   9   2        323.58        326.40         8.33 o                         
   2   9   2        475.27        473.71        10.68 o                         
   3   9   2       1258.06       1315.47        23.80 o                         
   4   9   2        205.50        226.31         7.14 o                         
   5   9   2        265.36        270.50         7.99 o                         
   6   9   2        516.04        534.26        14.70 o                         
   7   9   2        170.37        176.74         8.75 o                         
   8   9   2         64.25         75.61         7.79 o                         
   9   9   2         65.71         79.55        10.29 o                         
  -3  10   2         66.82         80.98         7.56 o                         
  -2  10   2        164.23        162.72        11.31 o                         
  -1  10   2        525.63        487.78        14.15 o                         
   0  10   2         40.54         38.98         6.78 o                         
   1  10   2         19.22         20.40         5.15 o                         
   2  10   2        974.05        986.94        19.11 o                         
   3  10   2       1388.01       1447.55        26.34 o                         
   4  10   2          0.94          4.81         3.34 o                         
   5  10   2         19.91         30.05         4.52 o                         
   6  10   2        149.18        155.33         7.07 o                         
   7  10   2        102.55        126.76        10.09 o                         
   8  10   2        283.20        302.23        15.91 o                         
  -1  11   2         44.97         39.44         5.88 o                         
   0  11   2          0.46         -1.18         4.67 o                         
   1  11   2        401.35        403.67        14.64 o                         
   2  11   2         12.47         20.27         4.68 o                         
   3  11   2        244.85        248.15        15.49 o                         
   4  11   2         42.91         56.47         5.88 o                         
   5  11   2          4.79         10.17         4.14 o                         
   6  11   2         94.92        112.90         7.02 o                         
   7  11   2        244.24        239.24        36.92 o                         
   0  12   2         35.24         39.75         6.68 o                         
   1  12   2        102.33        110.99        10.40 o                         
   2  12   2        454.01        424.43        13.72 o                         
   3  12   2         40.24         30.63         9.73 o                         
   4  12   2         96.28         94.24         6.36 o                         
   5  12   2          0.07         -0.58         4.97 o                         
   6  12   2         30.52         26.66         7.51 o                         
  -3 -12   3        123.12        134.61        14.28 o                         
  -2 -12   3         13.29         25.85         7.52 o                         
  -1 -12   3        170.87        178.61        12.92 o                         
  -5 -11   3         88.11        106.66         8.41 o                         
  -4 -11   3        265.98        250.84        11.71 o                         
  -3 -11   3          6.76          8.48         5.48 o                         
  -2 -11   3          0.06          2.07         6.12 o                         
  -1 -11   3         14.15          8.21        11.24 o                         
   0 -11   3         50.53         46.60         9.27 o                         
   1 -11   3         14.12         12.11         6.15 o                         
   2 -11   3         18.30         15.09         5.75 o                         
  -6 -10   3        197.35        158.06        18.92 o                         
  -5 -10   3        263.72        268.54        15.35 o                         
  -4 -10   3          7.91         14.75         4.95 o                         
  -3 -10   3         32.71         33.01         5.09 o                         
  -2 -10   3         13.05         21.88         6.59 o                         
  -1 -10   3         13.27         18.24         4.12 o                         
   0 -10   3        500.41        503.15        13.68 o                         
   1 -10   3          3.30          6.97         4.27 o                         
   2 -10   3         33.81         43.60         5.92 o                         
   3 -10   3         29.10         30.13         8.39 o                         
  -7  -9   3         93.74         84.50         7.19 o                         
  -6  -9   3          2.27         10.66         5.02 o                         
  -5  -9   3        489.03        454.85        13.58 o                         
  -4  -9   3         28.96         36.49         5.12 o                         
  -3  -9   3         22.21         24.41         4.22 o                         
  -2  -9   3          0.07          1.33         3.31 o                         
  -1  -9   3          1.12          1.58         2.47 o                         
   0  -9   3          0.34          4.29         3.39 o                         
   1  -9   3        259.27        247.59         8.86 o                         
   2  -9   3        185.87        191.51        11.26 o                         
   3  -9   3         63.47         72.73         6.14 o                         
   4  -9   3          8.01          9.83         4.73 o                         
   5  -9   3         39.17         50.84         7.12 o                         
  -8  -8   3         68.99         76.21        10.00 o                         
  -7  -8   3        336.73        307.46        21.25 o                         
  -6  -8   3        134.71        142.47        15.17 o                         
  -5  -8   3        309.16        321.48        12.38 o                         
  -4  -8   3          0.22          0.51         3.45 o                         
  -3  -8   3        305.71        307.70         9.81 o                         
  -2  -8   3       1393.01       1421.20        33.02 o                         
  -1  -8   3        256.53        241.49         6.97 o                         
   0  -8   3         62.38         70.46         3.76 o                         
   1  -8   3         27.39         25.71         3.53 o                         
   2  -8   3         23.42         26.68         4.14 o                         
   3  -8   3        515.32        532.30        12.41 o                         
   4  -8   3       1024.78       1018.42        23.86 o                         
   5  -8   3          8.95         15.10         5.37 o                         
  -8  -7   3          5.77         11.41         6.94 o                         
  -7  -7   3        229.79        215.36         8.99 o                         
  -6  -7   3       1257.82       1287.57        23.99 o                         
  -5  -7   3         82.26         78.72         5.82 o                         
  -4  -7   3         91.44         90.49         5.73 o                         
  -3  -7   3          8.32         13.02         2.99 o                         
  -2  -7   3        126.24        126.17         7.31 o                         
  -1  -7   3        294.27        298.91         6.94 o                         
   0  -7   3       1427.95       1441.70        24.78 o                         
   1  -7   3          1.04          1.78         1.75 o                         
   2  -7   3        698.63        678.02        22.21 o                         
   3  -7   3       1292.36       1349.15        28.53 o                         
   4  -7   3        127.14        126.62         9.57 o                         
   5  -7   3          0.43          8.71         6.54 o                         
   6  -7   3         14.24         19.36         6.00 o                         
  -8  -6   3         82.63         90.29         9.26 o                         
  -7  -6   3        105.11        100.74         6.93 o                         
  -6  -6   3         21.06         22.71         4.06 o                         
  -5  -6   3        295.75        294.37        10.27 o                         
  -4  -6   3        767.85        779.40        17.69 o                         
  -3  -6   3        102.24        127.31         5.46 o                         
  -2  -6   3        975.98       1030.94        29.98 o                         
  -1  -6   3        816.82        769.64        18.46 o                         
   0  -6   3          2.85          0.79         2.24 o                         
   1  -6   3        244.84        234.70         5.63 o                         
   2  -6   3        120.74        124.36         4.78 o                         
   3  -6   3        629.43        676.42        16.34 o                         
   4  -6   3        187.36        185.29         7.72 o                         
   5  -6   3        228.36        240.41        11.97 o                         
   6  -6   3        114.44        116.14         8.07 o                         
   7  -6   3        138.47        149.27         9.82 o                         
  -9  -5   3         59.56         71.15        13.22 o                         
  -8  -5   3         68.77         67.37        10.33 o                         
  -7  -5   3         28.42         30.27         4.33 o                         
  -6  -5   3        932.00        890.00        40.26 o                         
  -5  -5   3        412.70        387.77         8.39 o                         
  -4  -5   3          0.13          3.36         2.31 o                         
  -3  -5   3        139.53        130.39         5.38 o                         
  -2  -5   3         24.66         18.39         2.19 o                         
  -1  -5   3       2656.32       2738.56        44.43 o                         
   0  -5   3          0.14          3.93         1.19 o                         
   1  -5   3        173.42        174.80         4.42 o                         
   2  -5   3        218.11        199.13         4.21 o                         
   3  -5   3       1349.15       1452.13        29.30 o                         
   4  -5   3         60.89         70.06         5.03 o                         
   5  -5   3         38.03         43.14         4.50 o                         
   6  -5   3        162.53        168.17        14.85 o                         
   7  -5   3        110.73        101.81         7.86 o                         
   8  -5   3          6.30         15.19         7.52 o                         
  -9  -4   3        231.82        249.72        15.18 o                         
  -8  -4   3         10.26         19.05         6.84 o                         
  -7  -4   3        502.35        486.13        10.95 o                         
  -6  -4   3         16.68         15.56         3.17 o                         
  -5  -4   3        297.00        275.79         6.60 o                         
  -4  -4   3          0.60          3.79         1.14 o                         
  -3  -4   3        544.25        563.07        12.74 o                         
  -2  -4   3        191.32        210.61         6.12 o                         
  -1  -4   3       2790.30       2732.43        51.23 o                         
   0  -4   3       1938.21       2037.19        29.59 o                         
   1  -4   3        197.48        212.88         4.35 o                         
   2  -4   3         28.96         23.40         1.56 o                         
   3  -4   3         45.33         51.14         3.67 o                         
   4  -4   3          0.83          2.14         1.37 o                         
   5  -4   3        817.66        782.53        31.37 o                         
   6  -4   3        301.12        309.96        18.40 o                         
   7  -4   3         48.24         57.87         5.52 o                         
   8  -4   3          6.81          4.25         6.65 o                         
  -9  -3   3         95.62         96.45        11.24 o                         
  -8  -3   3        671.63        641.85        16.74 o                         
  -7  -3   3        154.46        171.78         6.23 o                         
  -6  -3   3        316.66        314.18         7.72 o                         
  -5  -3   3          5.11          3.90         1.84 o                         
  -4  -3   3        506.50        516.58        19.34 o                         
  -3  -3   3          3.39          2.85         0.86 o                         
  -2  -3   3          0.36          3.77         1.34 o                         
  -1  -3   3        416.91        390.20         8.83 o                         
   0  -3   3        215.09        187.62         3.57 o                         
   1  -3   3         30.22         27.54         1.64 o                         
   2  -3   3       1051.52       1175.32        17.66 o                         
   3  -3   3       1163.76       1169.55        17.79 o                         
   4  -3   3          1.56          1.34         1.79 o                         
   5  -3   3       1688.57       1635.59        27.97 o                         
   6  -3   3         71.53         64.51         4.16 o                         
   7  -3   3         20.09         29.74         4.20 o                         
   8  -3   3          1.28         -5.69         5.69 o                         
   9  -3   3        168.74        190.08        13.21 o                         
  -9  -2   3         21.17          7.46        14.28 o                         
  -8  -2   3          0.01         -0.17         4.42 o                         
  -7  -2   3        475.49        468.95        10.99 o                         
  -6  -2   3        495.87        497.44        10.73 o                         
  -5  -2   3        182.41        182.69         5.22 o                         
  -4  -2   3         53.77         66.48         2.87 o                         
  -3  -2   3        286.54        331.18         6.74 o                         
  -2  -2   3       1846.41       2073.18        29.94 o                         
  -1  -2   3        661.03        677.19        10.21 o                         
   0  -2   3        379.40        452.05         8.11 o                         
   1  -2   3       1382.34       1319.71        21.69 o                         
   2  -2   3       2577.06       2684.40        43.11 o                         
   3  -2   3       1003.76       1073.87        18.34 o                         
   4  -2   3        154.99        169.16         4.50 o                         
   5  -2   3          9.31         12.02         2.06 o                         
   6  -2   3         78.05         76.61         4.12 o                         
   7  -2   3         50.47         52.91         3.93 o                         
   8  -2   3        182.89        179.54        10.74 o                         
   9  -2   3        118.71        117.87        12.31 o                         
  -8  -1   3          4.31         -3.25         8.07 o                         
  -7  -1   3         87.85         91.33         5.48 o                         
  -6  -1   3        213.13        232.28         8.00 o                         
  -5  -1   3          0.94          1.77         2.15 o                         
  -4  -1   3         22.09         26.97         2.19 o                         
  -3  -1   3       2652.83       2601.34        42.16 o                         
  -2  -1   3       5352.18       5169.75        72.95 o                         
  -1  -1   3        152.02        165.25         3.99 o                         
   0  -1   3        251.72        235.28         3.62 o                         
   1  -1   3        527.95        514.80         8.02 o                         
   2  -1   3        170.52        185.15         3.95 o                         
   3  -1   3        913.85        878.56        15.11 o                         
   4  -1   3        318.22        284.22         6.16 o                         
   5  -1   3        717.55        735.33        20.22 o                         
   6  -1   3       1332.51       1268.62        22.38 o                         
   7  -1   3       1485.05       1412.54        25.06 o                         
   8  -1   3          8.19          6.65         4.16 o                         
   9  -1   3         78.09         78.92         8.83 o                         
  -8   0   3         18.16         14.78         5.16 o                         
  -7   0   3        430.55        445.12        10.92 o                         
  -6   0   3        237.39        255.77         7.31 o                         
  -5   0   3         39.53         39.41         3.03 o                         
  -4   0   3        503.75        520.79        10.28 o                         
  -3   0   3        101.15        100.20         3.20 o                         
  -2   0   3        189.18        203.65         4.47 o                         
  -1   0   3        972.06        946.56        12.81 o                         
   0   0   3        803.29        774.72        13.90 o                         
   1   0   3       2280.60       2172.32        26.17 o                         
   2   0   3       6184.77       5821.59        81.87 o                         
   3   0   3        639.53        615.66         9.60 o                         
   4   0   3        371.02        355.32         6.19 o                         
   5   0   3          8.71          5.54         1.08 o                         
   6   0   3         50.08         47.61         2.34 o                         
   7   0   3        202.02        211.75         7.99 o                         
   8   0   3         42.37         46.35         5.05 o                         
   9   0   3         18.07         17.10         5.23 o                         
  10   0   3        285.86        283.09        15.04 o                         
  -8   1   3        278.17        254.94        10.86 o                         
  -7   1   3         41.83         55.19         7.03 o                         
  -6   1   3         41.26         46.27         3.82 o                         
  -5   1   3         66.20         75.08         4.87 o                         
  -4   1   3        499.81        497.12        10.02 o                         
  -3   1   3        224.18        227.73         5.39 o                         
  -2   1   3       3805.13       3770.91        60.13 o                         
  -1   1   3        660.30        652.53        11.04 o                         
   0   1   3       1347.79       1385.44        26.14 o                         
   1   1   3       1127.14       1182.32        17.06 o                         
   2   1   3        885.63        897.16        12.13 o                         
   3   1   3       1333.18       1425.21        23.38 o                         
   4   1   3          0.03         -1.01         1.48 o                         
   5   1   3        152.66        155.81         5.46 o                         
   6   1   3       1477.56       1485.40        30.11 o                         
   7   1   3        771.41        769.38        17.93 o                         
   8   1   3          2.19          0.01         3.80 o                         
   9   1   3         56.54         70.89         7.04 o                         
  10   1   3         39.10         55.23         6.93 o                         
  -8   2   3         86.06         67.42         9.78 o                         
  -7   2   3        489.46        492.67        12.03 o                         
  -6   2   3        670.12        691.60        14.32 o                         
  -5   2   3         10.93         10.69         2.69 o                         
  -4   2   3       1025.16        974.85        25.92 o                         
  -3   2   3        931.12        893.82        15.91 o                         
  -2   2   3        304.01        305.98         6.33 o                         
  -1   2   3        100.91        104.10         2.43 o                         
   0   2   3          4.98          5.60         0.56 o                         
   1   2   3       2226.41       2259.18        32.17 o                         
   2   2   3        528.27        521.75         7.42 o                         
   3   2   3       3756.55       3789.83        53.76 o                         
   4   2   3          5.54          5.96         1.65 o                         
   5   2   3         57.57         60.44         3.59 o                         
   6   2   3          6.80          7.76         2.53 o                         
   7   2   3        193.79        196.49         6.65 o                         
   8   2   3         34.73         46.44         6.58 o                         
   9   2   3        105.75        116.56         8.21 o                         
  10   2   3          9.72         13.22         7.27 o                         
  -7   3   3        113.69        118.87         8.89 o                         
  -6   3   3         51.67         68.64         4.82 o                         
  -5   3   3         78.07         86.83         4.80 o                         
  -4   3   3        666.55        693.40        13.47 o                         
  -3   3   3        127.18        130.60         4.17 o                         
  -2   3   3        389.06        344.96         7.12 o                         
  -1   3   3       1317.63       1454.96        24.15 o                         
   0   3   3       2083.29       2179.77        31.36 o                         
   1   3   3        330.44        346.68         5.77 o                         
   2   3   3          0.48          1.39         0.70 o                         
   3   3   3        438.45        509.94         8.24 o                         
   4   3   3       3313.36       3453.34        50.28 o                         
   5   3   3          2.61          1.87         1.89 o                         
   6   3   3         39.30         48.73         4.09 o                         
   7   3   3        618.50        612.62        15.18 o                         
   8   3   3         62.35         66.07         5.75 o                         
   9   3   3        244.50        248.40        10.56 o                         
  10   3   3        105.38        103.59         9.95 o                         
  -7   4   3         47.26         41.15         6.21 o                         
  -6   4   3        283.61        267.03        10.31 o                         
  -5   4   3        178.42        158.88         6.01 o                         
  -4   4   3       1133.27       1130.44        20.41 o                         
  -3   4   3        431.79        443.64         9.22 o                         
  -2   4   3        103.34        109.39         6.80 o                         
  -1   4   3        452.96        480.19         9.16 o                         
   0   4   3        319.82        301.70         6.10 o                         
   1   4   3        571.51        592.69         9.49 o                         
   2   4   3         26.09         27.67         1.79 o                         
   3   4   3        543.94        591.95        10.87 o                         
   4   4   3       2005.35       1968.08        28.89 o                         
   5   4   3        846.36        802.57        20.74 o                         
   6   4   3        171.02        171.93         6.52 o                         
   7   4   3        480.40        496.89        13.11 o                         
   8   4   3        317.99        330.04        10.87 o                         
   9   4   3        466.11        462.56        14.49 o                         
  10   4   3         64.79         71.97         7.67 o                         
  -6   5   3          6.77          2.02         5.88 o                         
  -5   5   3          4.40          4.85         4.09 o                         
  -4   5   3         95.20         95.24         4.70 o                         
  -3   5   3       1704.39       1580.91        27.28 o                         
  -2   5   3         45.57         46.40         2.96 o                         
  -1   5   3          8.78          9.56         1.62 o                         
   0   5   3          6.11         14.38         1.61 o                         
   1   5   3       3027.61       3028.14        48.96 o                         
   2   5   3       1344.40       1327.90        22.51 o                         
   3   5   3        247.60        249.25         5.74 o                         
   4   5   3        823.07        950.80        16.91 o                         
   5   5   3        929.43        922.51        16.63 o                         
   6   5   3        148.13        161.13         8.87 o                         
   7   5   3         20.11         24.20         3.92 o                         
   8   5   3         74.45         86.38         6.80 o                         
   9   5   3        366.26        383.17        11.27 o                         
  10   5   3        271.29        299.68        12.93 o                         
  -6   6   3          1.80         -0.31         5.76 o                         
  -5   6   3          0.31          5.36         7.12 o                         
  -4   6   3         48.30         68.24         5.55 o                         
  -3   6   3        537.27        514.88        21.08 o                         
  -2   6   3        341.55        334.26         7.79 o                         
  -1   6   3        154.00        135.71         3.83 o                         
   0   6   3       1620.65       1751.53        44.74 o                         
   1   6   3          0.08          1.51         2.85 o                         
   2   6   3         56.99         59.60         2.97 o                         
   3   6   3        466.57        438.44         9.05 o                         
   4   6   3         97.68         93.58         3.83 o                         
   5   6   3       1173.12       1135.89        28.98 o                         
   6   6   3       2941.44       2919.80        61.95 o                         
   7   6   3         38.19         44.70         4.60 o                         
   8   6   3        162.28        139.95         7.98 o                         
   9   6   3         10.61         10.78         5.52 o                         
  10   6   3        168.26        169.05        11.39 o                         
  -5   7   3        139.26        145.96         9.82 o                         
  -4   7   3       1072.05       1027.56        23.72 o                         
  -3   7   3         20.79         22.76         4.94 o                         
  -2   7   3          2.34          3.48         3.27 o                         
  -1   7   3         40.56         44.66         3.81 o                         
   0   7   3         47.81         55.06         3.37 o                         
   1   7   3        874.70        871.66        21.14 o                         
   2   7   3       1477.86       1538.90        52.33 o                         
   3   7   3         54.86         61.04         4.65 o                         
   4   7   3        363.27        375.06         8.52 o                         
   5   7   3        324.25        321.22         7.90 o                         
   6   7   3          1.18          2.46         2.38 o                         
   7   7   3          8.48         12.15         3.96 o                         
   8   7   3         27.98         37.27         5.42 o                         
   9   7   3         23.98         23.72         6.04 o                         
  10   7   3        255.19        258.30        12.72 o                         
  -4   8   3         12.58         11.62         5.77 o                         
  -3   8   3        316.26        328.94        13.01 o                         
  -2   8   3        509.25        522.50        15.93 o                         
  -1   8   3         77.66         77.21         5.34 o                         
   0   8   3        585.43        572.07        12.12 o                         
   1   8   3        252.35        242.46         6.67 o                         
   2   8   3         18.15         25.55         2.78 o                         
   3   8   3        143.05        143.71         5.68 o                         
   4   8   3          9.47         10.18         3.20 o                         
   5   8   3        184.57        200.52         6.52 o                         
   6   8   3          3.85          3.72         2.88 o                         
   7   8   3         40.25         50.01         5.37 o                         
   8   8   3          0.81         -2.37         4.59 o                         
   9   8   3          0.14          9.51         9.48 o                         
  -3   9   3         27.92         23.34         5.35 o                         
  -2   9   3         13.98         18.01         5.39 o                         
  -1   9   3         35.74         36.17         4.55 o                         
   0   9   3         76.30         81.74         5.62 o                         
   1   9   3        373.36        368.61         9.08 o                         
   2   9   3         70.76         64.65         4.24 o                         
   3   9   3         18.58         24.45         3.37 o                         
   4   9   3         40.04         52.35         4.61 o                         
   5   9   3        127.86        130.54         6.10 o                         
   6   9   3         26.60         36.23         3.95 o                         
   7   9   3          1.91         -1.99         4.53 o                         
   8   9   3        177.74        166.31         9.67 o                         
   9   9   3          0.73          6.14        10.66 o                         
  -2  10   3        220.55        235.20        10.50 o                         
  -1  10   3        149.69        132.75         8.37 o                         
   0  10   3        212.05        203.58         8.61 o                         
   1  10   3          0.05          2.83         3.68 o                         
   2  10   3         39.94         48.39         6.21 o                         
   3  10   3         21.92         28.30         3.95 o                         
   4  10   3        250.44        263.34         8.38 o                         
   5  10   3         24.32         22.85         3.90 o                         
   6  10   3          6.52          8.67         3.92 o                         
   7  10   3          7.97         11.61         5.18 o                         
   8  10   3        103.85        101.35         8.07 o                         
  -1  11   3         27.64         27.93         6.02 o                         
   0  11   3        190.87        185.14        12.05 o                         
   1  11   3         78.13         96.45         8.26 o                         
   2  11   3         54.97         74.62         8.13 o                         
   3  11   3        407.28        391.48        11.11 o                         
   4  11   3        154.60        135.57        13.25 o                         
   5  11   3        306.12        316.47        10.09 o                         
   6  11   3         23.87         24.77         4.92 o                         
   7  11   3        461.74        398.11        14.51 o                         
   1  12   3        119.57        125.98         9.23 o                         
   2  12   3          1.21         -2.31         5.26 o                         
   3  12   3          8.07          6.43         5.80 o                         
   4  12   3        272.76        268.40         9.85 o                         
   5  12   3        141.72        126.63         8.31 o                         
   6  12   3          4.51          0.36         6.84 o                         
  -5 -11   4        127.13        142.88        10.53 o                         
  -4 -11   4        260.90        232.64        11.32 o                         
  -3 -11   4        455.45        439.43        18.41 o                         
  -2 -11   4        439.62        425.33        17.13 o                         
  -1 -11   4        111.57        104.64         9.88 o                         
   0 -11   4        128.62        125.02        10.66 o                         
   1 -11   4        324.97        296.49        14.93 o                         
   2 -11   4         35.75         44.28         7.47 o                         
  -6 -10   4         42.78         67.33         7.58 o                         
  -5 -10   4        133.52        156.70         9.76 o                         
  -4 -10   4         51.58         63.34         7.40 o                         
  -3 -10   4        650.61        628.47        24.43 o                         
  -2 -10   4         86.28         84.84         6.77 o                         
  -1 -10   4        164.77        153.24        10.64 o                         
   0 -10   4         30.98         20.97         5.93 o                         
   1 -10   4        371.08        352.69        11.41 o                         
   2 -10   4        280.54        291.36        10.90 o                         
   3 -10   4        153.03        128.54         9.34 o                         
  -7  -9   4        241.00        236.66        10.99 o                         
  -6  -9   4         77.32         79.42         7.52 o                         
  -5  -9   4         30.73         44.71         6.31 o                         
  -4  -9   4        365.17        359.17        11.91 o                         
  -3  -9   4         29.16         31.79         4.79 o                         
  -2  -9   4        258.16        282.92         9.92 o                         
  -1  -9   4          0.67          3.15         3.66 o                         
   0  -9   4        103.47         95.79         4.65 o                         
   1  -9   4          0.58          0.58         3.30 o                         
   2  -9   4        119.79        125.00         7.21 o                         
   3  -9   4        229.86        237.60         9.84 o                         
   4  -9   4        143.07        140.65        10.85 o                         
  -7  -8   4        137.26        127.00         8.68 o                         
  -6  -8   4        177.53        186.37         9.33 o                         
  -5  -8   4        169.71        176.90         8.51 o                         
  -4  -8   4        429.69        459.08        13.02 o                         
  -3  -8   4        177.81        182.32         7.76 o                         
  -2  -8   4          1.10          6.87         3.30 o                         
  -1  -8   4        423.65        414.08         9.20 o                         
   0  -8   4         19.23         17.32         2.51 o                         
   1  -8   4         25.87         19.45         2.59 o                         
   2  -8   4        296.95        294.70         9.57 o                         
   3  -8   4         11.28         11.60         3.84 o                         
   4  -8   4          7.60          7.84         5.03 o                         
   5  -8   4          2.67         14.70         5.72 o                         
  -8  -7   4         25.15         24.15         8.24 o                         
  -7  -7   4         21.81         23.92         6.62 o                         
  -6  -7   4          0.00          3.88         3.95 o                         
  -5  -7   4         76.79         76.60         6.29 o                         
  -4  -7   4        540.90        558.00        14.29 o                         
  -3  -7   4        262.40        284.00         9.22 o                         
  -2  -7   4        140.81        152.96         6.47 o                         
  -1  -7   4         22.30         25.94         2.35 o                         
   0  -7   4          4.33          4.85         1.95 o                         
   1  -7   4         27.67         41.21         2.96 o                         
   2  -7   4         20.65         23.80         2.23 o                         
   3  -7   4        250.00        257.31         8.99 o                         
   4  -7   4        440.19        433.85        12.74 o                         
   5  -7   4        231.60        259.14        10.47 o                         
   6  -7   4         27.77         37.93         6.86 o                         
  -8  -6   4         64.42         73.12         9.49 o                         
  -7  -6   4         13.75          8.07         4.42 o                         
  -6  -6   4          0.24          3.04         4.30 o                         
  -5  -6   4        106.98        111.10         5.29 o                         
  -4  -6   4         30.60         33.29         3.88 o                         
  -3  -6   4        428.35        449.53        11.68 o                         
  -2  -6   4          9.77         15.79         4.41 o                         
  -1  -6   4         30.37         22.80         1.71 o                         
   0  -6   4        895.37        858.94        15.56 o                         
   1  -6   4       1336.40       1313.75        22.69 o                         
   2  -6   4        264.70        253.95         6.23 o                         
   3  -6   4          1.40          3.91         2.32 o                         
   4  -6   4          7.63          2.95         3.39 o                         
   5  -6   4        148.96        144.47         9.07 o                         
   6  -6   4        203.73        217.39        14.66 o                         
   7  -6   4         42.35         42.33         6.36 o                         
  -8  -5   4         30.00         27.70        14.13 o                         
  -7  -5   4         10.08          7.91         4.19 o                         
  -6  -5   4          0.26          4.67         4.49 o                         
  -5  -5   4        109.61        111.37        10.92 o                         
  -4  -5   4        514.64        507.77        12.70 o                         
  -3  -5   4        277.93        280.59         8.33 o                         
  -2  -5   4         42.95         47.10         6.69 o                         
  -1  -5   4         24.59         18.95         2.44 o                         
   0  -5   4       2893.56       2985.06        48.38 o                         
   1  -5   4        224.34        217.66        13.31 o                         
   2  -5   4        636.41        682.28        16.67 o                         
   3  -5   4          5.82          9.01         1.83 o                         
   4  -5   4       1058.56       1007.72        21.49 o                         
   5  -5   4        531.73        522.06        13.68 o                         
   6  -5   4         11.11         17.33         4.66 o                         
   7  -5   4        190.33        172.38        11.97 o                         
   8  -5   4         13.41         10.67         9.12 o                         
  -8  -4   4        285.81        278.37        22.79 o                         
  -7  -4   4          0.03         -1.07         3.83 o                         
  -6  -4   4        160.75        154.26         7.78 o                         
  -5  -4   4        417.11        413.61         9.91 o                         
  -4  -4   4        756.52        773.12        21.32 o                         
  -3  -4   4       1286.78       1291.31        37.12 o                         
  -2  -4   4         26.11         28.75         2.64 o                         
  -1  -4   4        883.59        926.20        19.06 o                         
   0  -4   4       4703.73       4614.76        65.50 o                         
   1  -4   4       2450.69       2398.53        39.08 o                         
   2  -4   4        133.40        148.02         4.13 o                         
   3  -4   4        167.18        145.15         4.44 o                         
   4  -4   4          0.60         -0.06         2.15 o                         
   5  -4   4        593.09        580.65        16.76 o                         
   6  -4   4        575.52        566.44        14.49 o                         
   7  -4   4        223.75        217.39         9.13 o                         
   8  -4   4         12.42          8.89         6.40 o                         
  -8  -3   4         51.11         57.00        12.61 o                         
  -7  -3   4        325.51        320.16        10.82 o                         
  -6  -3   4         60.96         61.29         4.08 o                         
  -5  -3   4        261.42        262.64         6.76 o                         
  -4  -3   4       1445.83       1483.07        31.23 o                         
  -3  -3   4       1735.55       1555.99        54.09 o                         
  -2  -3   4        317.90        356.38         8.69 o                         
  -1  -3   4        535.95        556.96        12.10 o                         
   0  -3   4       1517.80       1589.66        23.31 o                         
   1  -3   4        857.09        803.47        14.05 o                         
   2  -3   4          4.59          0.96         1.12 o                         
   3  -3   4        171.51        168.02         4.58 o                         
   4  -3   4        185.92        188.87         5.29 o                         
   5  -3   4        444.16        425.76         9.35 o                         
   6  -3   4        205.64        200.78         8.51 o                         
   7  -3   4          1.89          3.83         4.25 o                         
   8  -3   4        169.58        143.06        12.34 o                         
   9  -3   4         52.33         60.10         8.49 o                         
  -8  -2   4        415.56        406.39        17.26 o                         
  -7  -2   4        244.11        259.96         8.15 o                         
  -6  -2   4        428.38        427.66         9.88 o                         
  -5  -2   4        408.63        420.89         9.29 o                         
  -4  -2   4         27.11         26.12         2.21 o                         
  -3  -2   4        227.40        196.21         4.77 o                         
  -2  -2   4          1.01          9.06         0.97 o                         
  -1  -2   4        436.21        439.25         7.18 o                         
   0  -2   4         12.63         21.40         1.24 o                         
   1  -2   4         38.73         60.99         1.97 o                         
   2  -2   4       2623.60       2713.54        43.76 o                         
   3  -2   4        267.73        291.40         6.30 o                         
   4  -2   4         22.24         30.35         2.36 o                         
   5  -2   4        125.12        129.14         4.46 o                         
   6  -2   4          0.19         -0.15         2.22 o                         
   7  -2   4        826.60        802.78        15.77 o                         
   8  -2   4         84.52         83.76         6.85 o                         
   9  -2   4          3.60         25.95         7.29 o                         
  -8  -1   4          0.12          1.33         5.13 o                         
  -7  -1   4        117.54        116.00         6.37 o                         
  -6  -1   4        755.75        799.55        15.84 o                         
  -5  -1   4        944.74        973.05        17.98 o                         
  -4  -1   4        968.81        985.05        17.67 o                         
  -3  -1   4          8.31          9.67         1.45 o                         
  -2  -1   4        537.47        567.14        10.33 o                         
  -1  -1   4        819.10        811.19        12.34 o                         
   0  -1   4         38.48         39.68         1.38 o                         
   1  -1   4        297.86        292.71         5.80 o                         
   2  -1   4        362.53        419.07         7.82 o                         
   3  -1   4         64.25         59.79         2.44 o                         
   4  -1   4        127.34        143.63         4.02 o                         
   5  -1   4         12.34         15.18         1.98 o                         
   6  -1   4        205.50        197.22         5.67 o                         
   7  -1   4       1522.13       1563.76        53.92 o                         
   8  -1   4        234.10        225.95         9.33 o                         
   9  -1   4         16.76          6.32         5.24 o                         
  -8   0   4         22.00         16.69         5.72 o                         
  -7   0   4         47.70         52.69         4.74 o                         
  -6   0   4         32.31         42.49         3.85 o                         
  -5   0   4        297.21        328.68         8.29 o                         
  -4   0   4        411.37        411.63         9.00 o                         
  -3   0   4         21.71         19.23         1.89 o                         
  -2   0   4          2.80          6.03         1.20 o                         
  -1   0   4       1131.63       1272.40        18.82 o                         
   0   0   4       1847.26       1953.87        28.04 o                         
   1   0   4        597.38        573.24         9.38 o                         
   2   0   4         69.68         65.81         2.11 o                         
   3   0   4        952.55        883.92        15.29 o                         
   4   0   4       3310.74       3199.96        45.98 o                         
   5   0   4        219.88        210.06         5.13 o                         
   6   0   4       1153.06       1119.02        17.44 o                         
   7   0   4          0.09          0.98         5.86 o                         
   8   0   4        128.39        120.15         7.21 o                         
   9   0   4         30.79         48.48         5.92 o                         
  10   0   4        190.63        192.43        13.32 o                         
  -8   1   4         49.02         52.61         8.49 o                         
  -7   1   4          2.01          8.52         4.48 o                         
  -6   1   4        368.62        353.25         9.29 o                         
  -5   1   4         41.49         53.35         3.85 o                         
  -4   1   4        333.92        339.63        11.05 o                         
  -3   1   4          0.01          1.91         1.39 o                         
  -2   1   4         36.78         30.53         2.02 o                         
  -1   1   4       4005.01       3897.27        55.33 o                         
   0   1   4       8796.17       8595.95       122.04 o                         
   1   1   4         40.71         38.34         1.54 o                         
   2   1   4        314.49        319.60         5.44 o                         
   3   1   4        572.38        548.04         8.83 o                         
   4   1   4        565.56        583.06         9.42 o                         
   5   1   4        137.54        128.23         4.93 o                         
   6   1   4       1116.25       1137.35        29.11 o                         
   7   1   4         30.23         33.72         4.16 o                         
   8   1   4        821.82        818.08        19.75 o                         
   9   1   4        521.73        505.99        15.11 o                         
  10   1   4        105.22         99.29         8.50 o                         
  -7   2   4        127.54        145.94        10.66 o                         
  -6   2   4          4.19          7.12         3.44 o                         
  -5   2   4        516.76        548.97        11.85 o                         
  -4   2   4       1200.33       1251.75        22.25 o                         
  -3   2   4          7.65         10.19         1.97 o                         
  -2   2   4        688.62        686.20        12.51 o                         
  -1   2   4       1352.52       1478.77        21.78 o                         
   0   2   4        225.96        220.32         5.73 o                         
   1   2   4         43.01         35.48         2.11 o                         
   2   2   4          0.21          0.23         0.62 o                         
   3   2   4        521.32        502.73         8.16 o                         
   4   2   4       3785.35       3554.88        50.78 o                         
   5   2   4        406.38        369.77         9.54 o                         
   6   2   4          7.63          8.58         2.62 o                         
   7   2   4         51.46         54.18         4.67 o                         
   8   2   4          3.94          6.69         3.88 o                         
   9   2   4        234.19        227.34        14.10 o                         
  10   2   4         14.58         12.32         6.27 o                         
  -7   3   4         49.19         73.63         8.37 o                         
  -6   3   4        572.00        563.79        12.97 o                         
  -5   3   4         23.46         23.75         3.40 o                         
  -4   3   4          3.29          6.09         2.34 o                         
  -3   3   4        530.86        532.26        10.72 o                         
  -2   3   4       1030.32       1008.86        17.76 o                         
  -1   3   4        367.62        348.89         7.04 o                         
   0   3   4        413.80        363.61         6.06 o                         
   1   3   4       1171.23       1201.05        17.69 o                         
   2   3   4       2329.28       2396.10        34.50 o                         
   3   3   4        888.71        953.51        16.45 o                         
   4   3   4         94.37        105.85         2.67 o                         
   5   3   4        697.68        711.58        15.85 o                         
   6   3   4         45.92         45.82         4.50 o                         
   7   3   4        293.88        293.29         9.49 o                         
   8   3   4        210.28        207.83         8.75 o                         
   9   3   4        355.73        331.28        12.25 o                         
  10   3   4         12.57          2.58         6.19 o                         
  -7   4   4        107.18        103.05         8.14 o                         
  -6   4   4         52.44         49.76         5.82 o                         
  -5   4   4       1318.20       1247.73        54.24 o                         
  -4   4   4        236.85        233.00         6.76 o                         
  -3   4   4         34.52         49.04         3.77 o                         
  -2   4   4          4.54          3.44         1.72 o                         
  -1   4   4       1171.77       1086.98        18.82 o                         
   0   4   4        838.26        910.94        14.01 o                         
   1   4   4         34.51         34.09         1.56 o                         
   2   4   4         38.82         33.74         1.67 o                         
   3   4   4        888.25        880.86        15.49 o                         
   4   4   4        282.96        283.55         6.25 o                         
   5   4   4        100.89         95.41         3.95 o                         
   6   4   4         85.31         84.56         4.87 o                         
   7   4   4        156.07        157.49         7.05 o                         
   8   4   4          6.05          4.30         3.88 o                         
   9   4   4          9.61         15.18         5.17 o                         
  10   4   4          1.75         -3.11        11.84 o                         
  -6   5   4          0.40         -5.13         5.13 o                         
  -5   5   4        213.13        256.35        15.58 o                         
  -4   5   4         26.41         36.13         5.87 o                         
  -3   5   4         43.34         47.91         3.42 o                         
  -2   5   4         12.55         13.85         2.21 o                         
  -1   5   4        588.75        560.63        10.93 o                         
   0   5   4        491.95        484.96        12.81 o                         
   1   5   4        559.85        607.34        11.38 o                         
   2   5   4        346.86        351.93         7.38 o                         
   3   5   4         82.64         80.54         3.19 o                         
   4   5   4         22.69         25.62         2.17 o                         
   5   5   4         63.58         68.38         4.08 o                         
   6   5   4       1027.30       1071.57        23.04 o                         
   7   5   4         20.06         20.13         3.82 o                         
   8   5   4          0.13          5.49         4.95 o                         
   9   5   4          2.34         -5.41         5.41 o                         
  10   5   4          3.22         -1.17         6.21 o                         
  -5   6   4        182.14        210.25         9.88 o                         
  -4   6   4        143.84        141.28         7.61 o                         
  -3   6   4        287.50        254.95         7.81 o                         
  -2   6   4          8.43         11.27         2.49 o                         
  -1   6   4         98.02        119.25         4.35 o                         
   0   6   4        197.62        199.15         5.37 o                         
   1   6   4          2.30          2.82         1.54 o                         
   2   6   4        100.86        121.71         4.61 o                         
   3   6   4         91.48         95.87         6.10 o                         
   4   6   4         70.40         68.68         3.99 o                         
   5   6   4         44.90         42.92         3.13 o                         
   6   6   4       1195.40       1220.11        25.05 o                         
   7   6   4        474.90        492.63        13.33 o                         
   8   6   4         63.94         81.52         7.75 o                         
   9   6   4         22.26         24.53         9.69 o                         
  10   6   4        473.04        478.35        17.98 o                         
  -5   7   4         92.46        112.52        12.70 o                         
  -4   7   4          2.62         11.19         5.37 o                         
  -3   7   4        131.24        145.10        11.28 o                         
  -2   7   4          6.73         10.79         3.66 o                         
  -1   7   4         25.69         33.37         2.98 o                         
   0   7   4         13.87         15.13         2.53 o                         
   1   7   4         30.75         37.10         2.79 o                         
   2   7   4        169.53        152.60         4.97 o                         
   3   7   4       3110.05       2927.39       115.86 o                         
   4   7   4        556.92        562.79        13.83 o                         
   5   7   4        304.93        315.51         7.89 o                         
   6   7   4         17.27         16.66         2.84 o                         
   7   7   4        233.58        233.85         9.19 o                         
   8   7   4          2.13          2.35         4.30 o                         
   9   7   4        117.38        125.26         8.97 o                         
  10   7   4          7.58         16.47         6.98 o                         
  -4   8   4          3.19         12.10         9.61 o                         
  -3   8   4          0.02         -4.25         4.54 o                         
  -2   8   4         32.05         42.19         4.62 o                         
  -1   8   4       1402.93       1340.81        28.25 o                         
   0   8   4        368.71        343.96         8.40 o                         
   1   8   4        357.95        334.86         8.21 o                         
   2   8   4       1703.00       1704.60        35.00 o                         
   3   8   4        754.85        780.55        15.37 o                         
   4   8   4         70.66         78.42         4.99 o                         
   5   8   4         38.16         44.48         3.71 o                         
   6   8   4         35.78         37.35         3.77 o                         
   7   8   4        293.11        305.75        12.61 o                         
   8   8   4       1362.99       1302.81        29.16 o                         
   9   8   4        104.50        124.29        16.69 o                         
  -3   9   4        126.75        120.75        12.16 o                         
  -2   9   4        858.73        758.88        50.37 o                         
  -1   9   4         40.18         40.96         5.03 o                         
   0   9   4          9.27          8.28         3.55 o                         
   1   9   4        119.35        125.99         7.29 o                         
   2   9   4        111.25        120.77         5.57 o                         
   3   9   4          5.97          6.42         3.05 o                         
   4   9   4        119.02        129.50         5.84 o                         
   5   9   4         73.06         78.55         5.14 o                         
   6   9   4        620.97        626.98        17.43 o                         
   7   9   4        128.53        131.93         8.44 o                         
   8   9   4          0.06          3.18         5.34 o                         
   9   9   4          0.11         -0.84         6.46 o                         
  -2  10   4        182.61        190.91        13.92 o                         
  -1  10   4        238.76        201.70        15.42 o                         
   0  10   4        101.57        102.26         7.16 o                         
   1  10   4          2.14          4.75         3.92 o                         
   2  10   4        354.45        362.51         9.75 o                         
   3  10   4        133.44        142.18        11.05 o                         
   4  10   4        138.65        142.71         8.91 o                         
   5  10   4         40.84         46.96         5.44 o                         
   6  10   4          0.38          0.92         3.87 o                         
   7  10   4         39.98         33.03         5.78 o                         
   8  10   4         18.65         35.07         6.53 o                         
  -1  11   4        157.42        147.60        14.89 o                         
   0  11   4         22.96         17.46         7.61 o                         
   1  11   4          0.98         13.34         4.79 o                         
   2  11   4        107.42        103.19         7.47 o                         
   3  11   4        276.28        264.38         9.17 o                         
   4  11   4        180.55        185.18         8.11 o                         
   5  11   4          5.38         14.76         4.78 o                         
   6  11   4          6.25         13.77         4.81 o                         
   7  11   4          5.54          1.73         6.90 o                         
   2  12   4         57.50         47.55        14.44 o                         
   3  12   4        112.90         93.04         7.66 o                         
   4  12   4        182.32        184.25        13.25 o                         
   5  12   4        124.19        129.91         8.47 o                         
  -4 -11   5         25.76         18.16         6.86 o                         
  -3 -11   5          2.16          8.64         6.70 o                         
  -2 -11   5        121.65        148.77        11.55 o                         
  -1 -11   5          8.66          8.55        15.35 o                         
   0 -11   5          2.04          1.74         6.86 o                         
   1 -11   5         37.08         50.70         8.32 o                         
  -5 -10   5         92.96        112.68        12.61 o                         
  -4 -10   5         92.61         95.36         8.24 o                         
  -3 -10   5          9.82         14.06         5.93 o                         
  -2 -10   5        267.88        262.98        10.49 o                         
  -1 -10   5        175.85        181.15        15.04 o                         
   0 -10   5         21.22         28.60         6.69 o                         
   1 -10   5         14.85         22.04         6.43 o                         
   2 -10   5          2.16          3.54         4.92 o                         
   3 -10   5        471.57        469.15        14.97 o                         
  -6  -9   5        450.21        460.61        15.19 o                         
  -5  -9   5        149.44        139.96         9.14 o                         
  -4  -9   5        209.14        201.22         9.72 o                         
  -3  -9   5        102.63        120.30        10.45 o                         
  -2  -9   5         44.45         42.73         5.04 o                         
  -1  -9   5        346.44        349.84        10.97 o                         
   0  -9   5        833.57        789.86        22.91 o                         
   1  -9   5         56.67         53.04         4.85 o                         
   2  -9   5        353.41        337.75        11.20 o                         
   3  -9   5        399.31        391.34        12.88 o                         
   4  -9   5        155.24        150.61         9.50 o                         
  -7  -8   5         60.74         80.33         8.19 o                         
  -6  -8   5          0.47          3.87         6.47 o                         
  -5  -8   5        291.80        288.12        10.92 o                         
  -4  -8   5        185.11        203.65         9.14 o                         
  -3  -8   5        436.11        448.62        13.01 o                         
  -2  -8   5        138.92        145.61         7.26 o                         
  -1  -8   5        117.97        121.90         6.46 o                         
   0  -8   5         81.80         89.56         4.40 o                         
   1  -8   5        283.61        243.53         6.78 o                         
   2  -8   5         82.84         84.92         6.56 o                         
   3  -8   5        373.52        353.36        21.18 o                         
   4  -8   5        191.66        197.44         8.10 o                         
   5  -8   5          3.17         -5.46         5.46 o                         
  -7  -7   5         44.90         51.84         7.05 o                         
  -6  -7   5        734.07        723.55        18.46 o                         
  -5  -7   5        239.87        246.75         9.61 o                         
  -4  -7   5         84.36         82.82         6.11 o                         
  -3  -7   5        236.18        230.28         9.01 o                         
  -2  -7   5        371.81        382.41        10.92 o                         
  -1  -7   5        877.49        939.51        20.75 o                         
   0  -7   5        443.50        442.76        12.90 o                         
   1  -7   5          1.46          0.48         1.97 o                         
   2  -7   5         82.94         78.50         4.85 o                         
   3  -7   5        227.59        224.83        10.45 o                         
   4  -7   5         39.11         44.25         5.77 o                         
   5  -7   5        139.54        151.62        10.31 o                         
   6  -7   5         37.49         47.66         7.51 o                         
  -7  -6   5         65.32         68.44         9.12 o                         
  -6  -6   5         34.73         29.33         4.87 o                         
  -5  -6   5        191.04        178.79         8.05 o                         
  -4  -6   5        153.19        151.17         6.80 o                         
  -3  -6   5        113.63        118.28         6.05 o                         
  -2  -6   5        464.58        507.11        12.79 o                         
  -1  -6   5       1427.65       1482.76        50.84 o                         
   0  -6   5        495.83        490.66        12.10 o                         
   1  -6   5        320.65        307.43         8.50 o                         
   2  -6   5        280.09        265.79         6.70 o                         
   3  -6   5        138.31        119.16         5.00 o                         
   4  -6   5          4.72          5.98         3.38 o                         
   5  -6   5          0.03          6.21         4.03 o                         
   6  -6   5         59.06         65.82         6.42 o                         
   7  -6   5          8.15         12.44         5.75 o                         
  -8  -5   5        170.87        165.03        14.13 o                         
  -7  -5   5          8.79         18.53         8.88 o                         
  -6  -5   5          0.87          3.45         5.68 o                         
  -5  -5   5          2.90          2.98         3.17 o                         
  -4  -5   5         54.41         51.49         4.38 o                         
  -3  -5   5          7.21          8.17         2.82 o                         
  -2  -5   5       1162.71       1221.76        25.26 o                         
  -1  -5   5         92.53         97.19         4.59 o                         
   0  -5   5        266.78        268.48         7.98 o                         
   1  -5   5          5.38          7.10         1.81 o                         
   2  -5   5          4.60          5.00         3.16 o                         
   3  -5   5        129.27        149.50         4.87 o                         
   4  -5   5        110.33        104.36         4.73 o                         
   5  -5   5        450.57        444.89        12.89 o                         
   6  -5   5        415.02        399.75        12.21 o                         
   7  -5   5        260.87        237.04        12.41 o                         
   8  -5   5          7.45          3.61        12.16 o                         
  -8  -4   5          3.58         17.79         7.67 o                         
  -7  -4   5        201.05        189.67         9.32 o                         
  -6  -4   5        146.42        146.39         7.48 o                         
  -5  -4   5        186.39        177.22         7.30 o                         
  -4  -4   5         13.50         13.58         2.95 o                         
  -3  -4   5         87.18        100.74         5.84 o                         
  -2  -4   5         64.35         58.52         3.65 o                         
  -1  -4   5        356.77        356.60        13.79 o                         
   0  -4   5        562.86        585.47         9.64 o                         
   1  -4   5        399.56        359.82         7.52 o                         
   2  -4   5       1307.17       1322.78        22.89 o                         
   3  -4   5       1205.63       1195.72        21.03 o                         
   4  -4   5          0.53          0.71         2.27 o                         
   5  -4   5         10.45          6.73         2.68 o                         
   6  -4   5          5.38          4.68         3.80 o                         
   7  -4   5        371.86        409.31        17.25 o                         
   8  -4   5         96.60        103.59         9.88 o                         
  -8  -3   5         72.81         86.01        15.50 o                         
  -7  -3   5        101.93        110.81         7.83 o                         
  -6  -3   5          5.91         10.59         3.72 o                         
  -5  -3   5        130.90        119.86         4.74 o                         
  -4  -3   5        117.47        119.24         4.10 o                         
  -3  -3   5        435.58        410.19         7.17 o                         
  -2  -3   5       1204.81       1167.43        21.01 o                         
  -1  -3   5        264.21        259.32         5.53 o                         
   0  -3   5          0.07          2.40         0.99 o                         
   1  -3   5        165.52        158.65         4.17 o                         
   2  -3   5        144.82        133.63         3.97 o                         
   3  -3   5        785.26        761.68        14.01 o                         
   4  -3   5        119.07        120.29         4.42 o                         
   5  -3   5        103.67        103.35         5.92 o                         
   6  -3   5        561.22        527.70        11.47 o                         
   7  -3   5        559.84        527.38        17.43 o                         
   9  -3   5         65.13         51.40         8.81 o                         
  -8  -2   5         88.70         94.94         9.86 o                         
  -7  -2   5        453.60        465.57        13.78 o                         
  -6  -2   5        487.70        493.73        11.46 o                         
  -5  -2   5          3.47          6.61         2.45 o                         
  -4  -2   5        118.93        125.40         4.36 o                         
  -3  -2   5        936.73        955.98        19.50 o                         
  -2  -2   5        213.41        203.35         4.86 o                         
  -1  -2   5       1223.02       1170.54        17.58 o                         
   0  -2   5        303.35        307.50         5.94 o                         
   1  -2   5       1995.76       1934.01        31.71 o                         
   2  -2   5       1303.89       1290.01        21.84 o                         
   3  -2   5        703.70        676.18        12.50 o                         
   4  -2   5          8.80         15.03         2.03 o                         
   5  -2   5        374.89        378.98         8.59 o                         
   6  -2   5         29.37         36.15         3.14 o                         
   7  -2   5         31.03         34.22         4.51 o                         
   8  -2   5        224.17        220.13        11.56 o                         
   9  -2   5         87.19         81.81        10.03 o                         
  -8  -1   5          4.19         -5.68         7.27 o                         
  -7  -1   5         39.34         42.90         4.69 o                         
  -6  -1   5        122.31        111.44         6.58 o                         
  -5  -1   5         25.89         27.25         3.05 o                         
  -4  -1   5        441.35        454.05        10.92 o                         
  -3  -1   5        619.30        637.90        14.33 o                         
  -2  -1   5       2052.32       2018.66        33.25 o                         
  -1  -1   5        667.68        666.10        11.96 o                         
   0  -1   5        424.46        500.68         9.16 o                         
   1  -1   5          7.61          7.27         1.16 o                         
   2  -1   5         29.73         25.27         1.84 o                         
   3  -1   5       2059.19       2172.88        35.59 o                         
   4  -1   5         95.00        119.55         3.88 o                         
   5  -1   5         32.51         35.79         2.69 o                         
   6  -1   5        603.05        596.36        12.10 o                         
   7  -1   5        638.39        643.15        16.19 o                         
   8  -1   5         46.30         49.20         5.65 o                         
   9  -1   5         32.67         42.51         6.23 o                         
  -7   0   5        478.84        488.15        14.61 o                         
  -6   0   5        404.89        425.93        10.60 o                         
  -5   0   5        102.59        103.26         5.07 o                         
  -4   0   5         34.74         40.29         4.57 o                         
  -3   0   5        229.79        234.98         5.82 o                         
  -2   0   5          0.10          0.33         1.18 o                         
  -1   0   5        294.64        293.78         6.12 o                         
   0   0   5         53.73         80.34         2.17 o                         
   1   0   5        827.18        837.37        12.78 o                         
   2   0   5        979.85        973.67        16.63 o                         
   3   0   5       1319.36       1368.41        22.94 o                         
   4   0   5        858.78        930.05        16.46 o                         
   5   0   5        151.03        160.31         4.55 o                         
   6   0   5          9.81          6.45         3.31 o                         
   7   0   5         80.27         83.48         5.88 o                         
   8   0   5          0.10         -2.65         7.29 o                         
   9   0   5        421.03        400.81        23.92 o                         
  10   0   5         11.14          0.12         6.51 o                         
  -7   1   5         27.98         37.70         4.96 o                         
  -6   1   5        151.79        145.74         6.80 o                         
  -5   1   5         86.54         99.12         5.66 o                         
  -4   1   5       2635.72       2760.24        45.84 o                         
  -3   1   5        288.08        281.03         8.72 o                         
  -2   1   5       1580.47       1534.95        25.89 o                         
  -1   1   5         28.24         25.30         1.51 o                         
   0   1   5       1546.53       1678.12        24.43 o                         
   1   1   5         23.17         21.68         1.29 o                         
   2   1   5         36.76         26.35         1.37 o                         
   3   1   5        762.58        873.06        15.24 o                         
   4   1   5         87.90         83.35         2.95 o                         
   5   1   5         44.75         55.65         2.28 o                         
   6   1   5          5.08          6.32         2.99 o                         
   7   1   5        257.69        255.51         8.89 o                         
   8   1   5        128.80        122.03         7.45 o                         
   9   1   5       1018.89        975.61        26.17 o                         
  10   1   5         42.44         47.10         6.97 o                         
  -7   2   5         18.06         28.65         5.68 o                         
  -6   2   5        170.10        169.57        11.71 o                         
  -5   2   5        232.14        240.49         7.46 o                         
  -4   2   5         30.13         38.83         3.42 o                         
  -3   2   5       1576.23       1628.94        28.66 o                         
  -2   2   5        133.97        131.00         4.05 o                         
  -1   2   5         60.96         67.28         2.60 o                         
   0   2   5        446.95        430.51        10.00 o                         
   1   2   5        115.46        128.03         4.20 o                         
   2   2   5         19.19         28.30         1.39 o                         
   3   2   5        242.80        253.36         5.57 o                         
   4   2   5         15.63         26.15         1.96 o                         
   5   2   5       1078.79       1009.29        17.55 o                         
   6   2   5       1227.39       1251.60        26.23 o                         
   7   2   5        679.31        681.48        16.62 o                         
   8   2   5        256.13        275.96        11.47 o                         
   9   2   5         35.85         38.60         5.86 o                         
  10   2   5          9.17         15.27         6.23 o                         
  -6   3   5          1.79          5.35         4.52 o                         
  -5   3   5         24.29         29.83         4.30 o                         
  -4   3   5        794.12        768.60        25.12 o                         
  -3   3   5        411.14        381.16         8.69 o                         
  -2   3   5        369.17        374.04         8.05 o                         
  -1   3   5          2.89          4.65         1.12 o                         
   0   3   5        287.88        315.25         8.07 o                         
   1   3   5        712.47        668.12        14.33 o                         
   2   3   5       2955.18       2898.05        38.05 o                         
   3   3   5          0.20          0.20         1.12 o                         
   4   3   5          4.01         -0.03         1.41 o                         
   5   3   5        631.12        643.12        21.22 o                         
   6   3   5        108.18        111.50         5.65 o                         
   7   3   5        161.85        168.85         7.31 o                         
   8   3   5         10.55          5.07         3.98 o                         
   9   3   5         65.26         79.16         6.24 o                         
  10   3   5        607.48        619.49        18.64 o                         
  -6   4   5          3.78          8.52         5.80 o                         
  -5   4   5          0.30          1.56         3.51 o                         
  -4   4   5        281.46        301.50         8.21 o                         
  -3   4   5        145.63        155.14         5.39 o                         
  -2   4   5        551.94        579.62        11.52 o                         
  -1   4   5         20.28         25.76         2.17 o                         
   0   4   5       1316.91       1321.53        26.55 o                         
   1   4   5        425.26        429.97        12.57 o                         
   2   4   5        566.04        531.31         8.70 o                         
   3   4   5        376.19        350.96         8.41 o                         
   4   4   5          1.07          2.17         2.59 o                         
   5   4   5       1027.32       1005.46        28.94 o                         
   6   4   5       1059.42       1038.41        22.42 o                         
   7   4   5        125.54        118.87         8.58 o                         
   8   4   5         66.77         65.02         6.87 o                         
   9   4   5         63.61         71.19         6.75 o                         
  10   4   5         13.90         20.64         6.95 o                         
  -6   5   5          3.20          8.36        12.92 o                         
  -5   5   5         22.91         26.99         5.08 o                         
  -4   5   5        838.73        841.90        19.65 o                         
  -3   5   5        136.88        128.51         7.33 o                         
  -2   5   5         86.37         88.14         5.79 o                         
  -1   5   5        163.59        165.53         5.01 o                         
   0   5   5        161.52        154.92         6.10 o                         
   1   5   5       1498.63       1447.77        53.97 o                         
   2   5   5       2065.91       2110.57        31.41 o                         
   3   5   5        473.74        447.02        11.80 o                         
   4   5   5        338.17        374.11        11.18 o                         
   5   5   5        455.19        443.10         9.37 o                         
   6   5   5        437.64        429.77         9.26 o                         
   7   5   5        163.40        172.84         7.72 o                         
   8   5   5         10.68         16.18         4.55 o                         
   9   5   5          7.98          9.80         4.99 o                         
  10   5   5         31.07         42.16         7.12 o                         
  -5   6   5         95.98        104.62        10.50 o                         
  -4   6   5         38.51         32.43         4.94 o                         
  -3   6   5        744.39        715.86        21.59 o                         
  -2   6   5        548.93        535.02        11.45 o                         
  -1   6   5         44.56         42.33         3.42 o                         
   0   6   5         53.34         44.28         2.87 o                         
   1   6   5        100.44         96.53         3.72 o                         
   2   6   5        157.45        143.95         4.65 o                         
   3   6   5        142.70        146.13         5.44 o                         
   4   6   5        133.42        139.67         4.77 o                         
   5   6   5        474.98        472.62        10.16 o                         
   6   6   5        228.59        270.08         7.12 o                         
   7   6   5          0.43          3.11         3.49 o                         
   8   6   5          6.32         10.17         7.13 o                         
   9   6   5         15.32         22.44         5.62 o                         
  10   6   5          0.38         -5.68         7.33 o                         
  -4   7   5          4.51          6.72         6.77 o                         
  -3   7   5          1.62          9.31         4.33 o                         
  -2   7   5         44.53         46.77         4.57 o                         
  -1   7   5         17.00         17.08         2.78 o                         
   0   7   5         48.01         49.50         3.36 o                         
   1   7   5        521.83        491.43        10.97 o                         
   2   7   5         17.79         14.98         2.62 o                         
   3   7   5          2.32          5.51         2.26 o                         
   4   7   5        128.16        122.91         4.87 o                         
   5   7   5          0.17          5.59         2.44 o                         
   6   7   5        368.15        341.68        11.94 o                         
   7   7   5         96.64        101.39         6.83 o                         
   8   7   5        551.44        536.91        15.42 o                         
   9   7   5          5.42         12.36         7.93 o                         
  -3   8   5        210.65        231.45        13.61 o                         
  -2   8   5        195.82        186.82        11.64 o                         
  -1   8   5        253.35        202.67         7.54 o                         
   0   8   5         75.95         67.88         4.26 o                         
   1   8   5         60.16         59.21         3.92 o                         
   2   8   5         73.87         76.42         4.35 o                         
   3   8   5        151.73        169.60         8.69 o                         
   4   8   5         43.82         46.90         4.54 o                         
   5   8   5          2.47          1.42         2.88 o                         
   6   8   5          0.03         -1.08         2.99 o                         
   7   8   5         86.53         87.12         6.96 o                         
   8   8   5        470.23        408.67        13.41 o                         
   9   8   5        238.12        273.33        12.17 o                         
  -3   9   5         39.30         21.55        19.75 o                         
  -2   9   5         44.44         40.76        11.09 o                         
  -1   9   5         70.07         86.09         9.88 o                         
   0   9   5        265.25        239.75        13.07 o                         
   1   9   5         72.72         79.19         5.92 o                         
   2   9   5         18.86         21.22         3.32 o                         
   3   9   5         97.36        102.73         5.37 o                         
   4   9   5         64.58         75.98         5.06 o                         
   5   9   5        577.33        584.53        19.87 o                         
   6   9   5        215.80        244.41         8.14 o                         
   7   9   5        360.50        322.21        11.57 o                         
   8   9   5          0.35          4.44         7.28 o                         
   9   9   5        114.37        124.11        10.00 o                         
  -1  10   5          0.01         -6.43         6.43 o                         
   0  10   5         91.57        103.63        15.80 o                         
   1  10   5        212.88        209.93        12.32 o                         
   2  10   5        171.72        156.61         9.44 o                         
   3  10   5        332.82        339.28         9.62 o                         
   4  10   5        911.85        929.31        18.77 o                         
   5  10   5         53.59         59.68         5.13 o                         
   6  10   5         80.85         87.98         6.12 o                         
   7  10   5         91.17         93.43         8.56 o                         
   8  10   5          6.14         -5.04         7.69 o                         
   0  11   5        639.79        580.27        22.18 o                         
   1  11   5          7.22          1.44         7.22 o                         
   2  11   5          0.23         -9.72         9.72 o                         
   3  11   5         55.96         56.29         6.73 o                         
   4  11   5         55.86         56.31         5.30 o                         
   5  11   5        429.54        444.78        15.57 o                         
   6  11   5         66.46         84.15         6.36 o                         
   7  11   5         18.08         25.27         8.75 o                         
   3  12   5         45.70         43.24        14.28 o                         
   4  12   5        141.71        159.94        13.40 o                         
  -2 -11   6        138.35        132.30        11.58 o                         
  -1 -11   6         24.29         30.53         7.87 o                         
   0 -11   6          0.41          7.99         6.92 o                         
  -4 -10   6          1.05          5.74         8.81 o                         
  -3 -10   6          1.36         11.17         5.47 o                         
  -2 -10   6          1.57          1.44         5.00 o                         
  -1 -10   6        172.04        145.26        10.86 o                         
   0 -10   6         53.29         37.68         8.36 o                         
   1 -10   6         88.30         71.78        12.61 o                         
   2 -10   6        145.27        144.25        11.59 o                         
  -5  -9   6          7.45         15.06         8.66 o                         
  -4  -9   6        171.06        183.26        10.35 o                         
  -3  -9   6         29.63         28.28         5.51 o                         
  -2  -9   6        183.86        183.92         8.87 o                         
  -1  -9   6         11.49          9.71         5.09 o                         
   0  -9   6         42.81         49.24         5.17 o                         
   1  -9   6        256.28        235.31        17.78 o                         
   2  -9   6          5.09          2.59         5.05 o                         
   3  -9   6         61.22         58.64         7.52 o                         
   4  -9   6        299.33        307.21        13.39 o                         
  -6  -8   6          0.31         -0.50         5.77 o                         
  -5  -8   6          8.40          7.15         4.74 o                         
  -4  -8   6         24.25         23.80         5.17 o                         
  -3  -8   6        127.24        145.52         8.07 o                         
  -2  -8   6        366.71        347.90        11.09 o                         
  -1  -8   6         59.00         76.07         5.92 o                         
   0  -8   6        205.15        187.84         7.88 o                         
   1  -8   6        378.96        355.46        11.27 o                         
   2  -8   6         16.28         19.74         4.17 o                         
   3  -8   6          7.28         16.37         4.86 o                         
   4  -8   6          1.33          1.15         4.83 o                         
   5  -8   6        127.56        135.22        10.18 o                         
  -6  -7   6          6.04          8.94         7.41 o                         
  -5  -7   6        225.27        226.63         9.83 o                         
  -4  -7   6        295.00        298.91        14.08 o                         
  -3  -7   6        283.72        269.08         9.73 o                         
  -2  -7   6        306.70        306.84         9.97 o                         
  -1  -7   6         39.16         51.33         4.73 o                         
   0  -7   6        569.21        548.41        11.34 o                         
   1  -7   6        214.38        217.11         7.11 o                         
   2  -7   6        541.24        555.75        14.32 o                         
   3  -7   6        186.94        178.51         7.93 o                         
   4  -7   6        684.01        678.63        17.41 o                         
   5  -7   6        261.13        274.62        13.53 o                         
   6  -7   6          0.10          3.15         9.41 o                         
  -7  -6   6         19.00         32.47         6.26 o                         
  -6  -6   6          4.49         12.55         7.54 o                         
  -5  -6   6         27.47         29.06         5.63 o                         
  -4  -6   6        316.60        294.93        10.03 o                         
  -3  -6   6        820.88        832.54        19.34 o                         
  -2  -6   6         34.17         35.59         4.14 o                         
  -1  -6   6        708.44        756.00        17.47 o                         
   0  -6   6       1296.73       1293.13        36.39 o                         
   1  -6   6        827.29        815.57        15.41 o                         
   2  -6   6          0.23          2.29         2.28 o                         
   3  -6   6        187.46        162.71         5.14 o                         
   4  -6   6        173.54        166.11         7.78 o                         
   5  -6   6        269.70        253.05         9.87 o                         
   6  -6   6        362.69        368.74        13.24 o                         
   7  -6   6         33.74         34.64         7.88 o                         
  -7  -5   6        200.76        215.93        17.94 o                         
  -6  -5   6        182.82        168.83         8.99 o                         
  -5  -5   6        144.57        139.30         7.32 o                         
  -4  -5   6       1258.70       1234.02        26.51 o                         
  -3  -5   6       1004.28        964.37        21.27 o                         
  -2  -5   6          9.17         11.76         2.90 o                         
  -1  -5   6         16.63         19.71         4.65 o                         
   0  -5   6        480.74        491.67         9.95 o                         
   1  -5   6        151.99        142.63         4.61 o                         
   2  -5   6        212.45        216.70         5.96 o                         
   3  -5   6        168.02        147.85         5.22 o                         
   4  -5   6         58.77         64.94         4.50 o                         
   5  -5   6        134.87        132.39         7.18 o                         
   6  -5   6        154.54        151.76         8.28 o                         
   7  -5   6        264.57        255.63        10.74 o                         
  -7  -4   6        103.48        108.08         8.03 o                         
  -6  -4   6          3.70          3.94         4.19 o                         
  -5  -4   6         31.92         37.70         4.58 o                         
  -4  -4   6         25.62         26.81         3.71 o                         
  -3  -4   6        362.88        352.90        10.69 o                         
  -2  -4   6         53.61         58.30         5.86 o                         
  -1  -4   6        230.63        231.39         7.48 o                         
   0  -4   6        239.87        226.61         5.52 o                         
   1  -4   6        186.47        169.60         4.80 o                         
   2  -4   6        468.37        488.02        11.14 o                         
   3  -4   6        350.04        341.20         7.96 o                         
   4  -4   6         17.02         22.82         2.96 o                         
   5  -4   6         97.54        107.34         5.15 o                         
   6  -4   6          0.00          4.55         3.72 o                         
   7  -4   6         89.93         89.78         7.62 o                         
   8  -4   6         37.05         41.09         7.84 o                         
  -7  -3   6         80.73         81.31         7.17 o                         
  -6  -3   6         70.57         69.02         5.96 o                         
  -5  -3   6        209.55        185.85         7.75 o                         
  -4  -3   6         35.10         37.91         3.22 o                         
  -3  -3   6          1.26          1.28         2.63 o                         
  -2  -3   6        245.47        236.78         7.84 o                         
  -1  -3   6          8.05          9.34         1.25 o                         
   0  -3   6        992.12       1008.38        20.19 o                         
   1  -3   6        298.23        309.87         6.80 o                         
   2  -3   6        165.73        186.83         5.08 o                         
   3  -3   6        114.23        119.23         4.91 o                         
   4  -3   6         81.19         79.27         4.09 o                         
   5  -3   6         43.51         49.77         3.70 o                         
   6  -3   6        193.17        197.89         7.54 o                         
   7  -3   6        367.07        367.10        14.71 o                         
   8  -3   6        365.16        313.54        18.54 o                         
  -7  -2   6         27.80         17.99         6.23 o                         
  -6  -2   6         26.01         31.61         7.23 o                         
  -5  -2   6         18.90         20.04         3.12 o                         
  -4  -2   6         18.48         20.87         2.54 o                         
  -3  -2   6          9.14         12.31         1.97 o                         
  -2  -2   6          0.68         -1.28         1.42 o                         
  -1  -2   6        123.43        132.79         4.71 o                         
   0  -2   6         31.23         35.24         2.95 o                         
   1  -2   6        534.84        509.49         9.81 o                         
   2  -2   6          0.20          0.95         1.44 o                         
   3  -2   6       1493.19       1402.14        24.08 o                         
   4  -2   6        900.02        920.86        16.93 o                         
   5  -2   6        296.66        294.03        10.22 o                         
   6  -2   6        660.55        656.60        13.48 o                         
   7  -2   6         38.04         44.67         5.20 o                         
   8  -2   6          8.25         12.92         4.89 o                         
   9  -2   6        242.60        243.44        16.56 o                         
  -7  -1   6         29.34         19.70         5.72 o                         
  -6  -1   6        310.60        299.59         8.85 o                         
  -5  -1   6          1.42          0.34         7.17 o                         
  -4  -1   6         74.10         81.81         4.15 o                         
  -3  -1   6        207.73        204.05         5.62 o                         
  -2  -1   6          0.01          0.22         1.39 o                         
  -1  -1   6       2639.33       2556.63        41.66 o                         
   0  -1   6       1821.54       1785.55        29.53 o                         
   1  -1   6        188.36        186.54         4.51 o                         
   2  -1   6        331.75        315.69         6.75 o                         
   3  -1   6        285.61        284.35         6.45 o                         
   4  -1   6         24.97         24.50         2.26 o                         
   5  -1   6        362.77        356.33         8.17 o                         
   6  -1   6       1233.92       1256.98        24.17 o                         
   7  -1   6          0.88          3.40         3.61 o                         
   8  -1   6        562.35        574.91        15.89 o                         
   9  -1   6        105.38        101.84        13.69 o                         
  -7   0   6         21.96         16.58         4.73 o                         
  -6   0   6         88.14         94.34         6.03 o                         
  -5   0   6        902.44        913.32        17.74 o                         
  -4   0   6       2893.12       2778.47       104.98 o                         
  -3   0   6        195.35        190.75         6.84 o                         
  -2   0   6        193.43        199.62         5.98 o                         
  -1   0   6       1195.75       1260.70        21.55 o                         
   0   0   6         56.52         82.77         2.74 o                         
   1   0   6        469.49        457.42         8.72 o                         
   2   0   6         74.56         76.21         2.78 o                         
   3   0   6        407.75        414.20         8.26 o                         
   4   0   6       3203.13       3164.18        51.46 o                         
   5   0   6        398.07        377.40         8.26 o                         
   6   0   6         35.18         34.46         2.93 o                         
   7   0   6         38.01         42.32         4.68 o                         
   8   0   6          0.01         -5.60         5.60 o                         
   9   0   6          0.54          8.21         5.47 o                         
  -7   1   6          0.06         -0.02         4.82 o                         
  -6   1   6        119.94        118.63         6.78 o                         
  -5   1   6          1.15          2.03         4.72 o                         
  -4   1   6         35.43         34.17         3.33 o                         
  -3   1   6          0.20         -0.42         1.91 o                         
  -2   1   6        300.85        295.25         8.20 o                         
  -1   1   6        569.76        559.46        12.81 o                         
   0   1   6        899.30        836.58        14.71 o                         
   1   1   6       1119.72       1086.15        18.49 o                         
   2   1   6       1856.66       1958.51        28.63 o                         
   3   1   6          0.08          1.03         1.49 o                         
   4   1   6          9.74         14.00         1.73 o                         
   5   1   6        258.36        293.32         8.07 o                         
   6   1   6        229.64        227.91         6.19 o                         
   7   1   6        485.34        503.20        13.51 o                         
   8   1   6        214.40        216.24         8.07 o                         
   9   1   6        566.92        537.81        17.93 o                         
  10   1   6         25.84         22.04         6.61 o                         
  -6   2   6          4.12          1.72         4.23 o                         
  -5   2   6        899.68        940.20        18.50 o                         
  -4   2   6         81.41         91.35         4.97 o                         
  -3   2   6        331.82        349.45         8.30 o                         
  -2   2   6        104.52        104.52         6.52 o                         
  -1   2   6        464.84        419.88         7.88 o                         
   0   2   6        536.58        591.70        13.33 o                         
   1   2   6        373.81        379.13         9.23 o                         
   2   2   6        653.95        681.66        10.69 o                         
   3   2   6         19.99         23.79         1.96 o                         
   4   2   6        223.04        209.10         6.06 o                         
   5   2   6        297.50        276.90         6.84 o                         
   6   2   6        583.50        622.19        15.14 o                         
   7   2   6          1.68         -3.04         3.04 o                         
   8   2   6          2.81          1.88         4.60 o                         
   9   2   6         21.18         31.91         5.75 o                         
  10   2   6        115.01        111.33         8.94 o                         
  -6   3   6         17.58         22.27         4.88 o                         
  -5   3   6         86.96         96.34         5.96 o                         
  -4   3   6         64.18         73.47         5.67 o                         
  -3   3   6        268.84        248.44         6.86 o                         
  -2   3   6        148.40        161.31         5.97 o                         
  -1   3   6        559.35        529.12        14.92 o                         
   0   3   6        675.37        717.75        15.90 o                         
   1   3   6        180.90        180.09         5.78 o                         
   2   3   6       1046.64       1076.13        21.99 o                         
   3   3   6         79.01         68.39         2.35 o                         
   4   3   6        115.26        104.35         4.47 o                         
   5   3   6         69.96         73.07         3.33 o                         
   6   3   6         55.64         54.11         4.51 o                         
   7   3   6          3.94          6.84         3.50 o                         
   8   3   6          7.01         14.56         4.20 o                         
   9   3   6          7.28          7.38         5.18 o                         
  10   3   6        122.11        139.68        18.60 o                         
  -6   4   6         60.68         78.74         9.21 o                         
  -5   4   6         62.67         54.58         6.06 o                         
  -4   4   6         15.25         12.57         4.21 o                         
  -3   4   6        239.22        238.83         6.95 o                         
  -2   4   6         60.53         56.77         4.41 o                         
  -1   4   6        230.06        255.69         7.20 o                         
   0   4   6         45.25         40.76         3.47 o                         
   1   4   6          5.12         14.39         4.25 o                         
   2   4   6          3.34         12.05         2.24 o                         
   3   4   6         31.10         30.12         2.22 o                         
   4   4   6         22.43         26.58         2.28 o                         
   5   4   6        102.16         82.05         3.64 o                         
   6   4   6        116.78        119.78         4.68 o                         
   7   4   6        577.44        608.35        15.62 o                         
   8   4   6        254.25        248.32         9.81 o                         
   9   4   6         27.08         29.92         5.63 o                         
  10   4   6        245.56        246.09        12.36 o                         
  -5   5   6         65.02         64.77         8.90 o                         
  -4   5   6          9.17          6.85         5.05 o                         
  -3   5   6         44.49         43.89         3.89 o                         
  -2   5   6        320.19        327.64        10.66 o                         
  -1   5   6         21.49         17.84         2.98 o                         
   0   5   6         18.70         18.79         2.86 o                         
   1   5   6         64.13         66.07         4.14 o                         
   2   5   6        456.80        480.51        15.13 o                         
   3   5   6       2627.70       2595.08        42.84 o                         
   4   5   6        312.04        302.51         7.11 o                         
   5   5   6         44.04         53.61         3.52 o                         
   6   5   6         55.79         67.67         4.82 o                         
   7   5   6        237.82        244.08         8.94 o                         
   8   5   6         86.70         99.53        10.35 o                         
   9   5   6        326.66        350.72        12.87 o                         
  10   5   6         40.90         45.85         7.10 o                         
  -4   6   6          3.43         -5.84         6.41 o                         
  -3   6   6          0.66         -1.35         5.91 o                         
  -2   6   6        298.91        298.50        14.63 o                         
  -1   6   6       1216.02       1152.54        33.56 o                         
   0   6   6        799.47        761.11        14.95 o                         
   1   6   6        642.24        643.81        16.01 o                         
   2   6   6        723.56        731.46        13.94 o                         
   3   6   6       1365.05       1420.03        33.27 o                         
   4   6   6         24.25         27.31         2.69 o                         
   5   6   6        186.10        178.48         5.61 o                         
   6   6   6         11.40         18.85         2.66 o                         
   7   6   6        355.26        364.53        13.93 o                         
   8   6   6        810.27        802.23        20.14 o                         
   9   6   6         73.01         75.20         7.47 o                         
  10   6   6          2.14          5.30         6.66 o                         
  -4   7   6         54.96         41.41         8.59 o                         
  -3   7   6        114.08        101.94        24.62 o                         
  -2   7   6        658.91        628.04        20.81 o                         
  -1   7   6        276.93        227.98        11.24 o                         
   0   7   6          5.18          8.15         3.38 o                         
   1   7   6        166.84        166.69         5.33 o                         
   2   7   6         40.97         47.27         3.38 o                         
   3   7   6        342.58        352.40         8.46 o                         
   4   7   6        478.86        502.37        10.98 o                         
   5   7   6        196.75        195.13         6.67 o                         
   6   7   6        619.40        609.55        16.93 o                         
   7   7   6        142.69        146.40        11.16 o                         
   8   7   6        236.42        229.61        10.30 o                         
   9   7   6          0.48         11.71         5.84 o                         
  -3   8   6          0.28          3.31         7.75 o                         
  -2   8   6         81.19         69.61         8.49 o                         
  -1   8   6        682.49        647.52        21.34 o                         
   0   8   6        118.62        127.93         7.53 o                         
   1   8   6          0.21          7.29         5.01 o                         
   2   8   6        152.49        148.81         7.63 o                         
   3   8   6          2.66          6.56         2.62 o                         
   4   8   6        196.88        209.62         6.81 o                         
   5   8   6        145.73        149.56         6.43 o                         
   6   8   6          7.33          1.22         3.25 o                         
   7   8   6         42.45         45.56         7.95 o                         
   8   8   6        456.85        466.44        19.26 o                         
   9   8   6          0.05          5.11         8.58 o                         
  -2   9   6         91.24         97.24        10.56 o                         
  -1   9   6         77.54         92.18         9.17 o                         
   0   9   6         83.21         73.39         9.72 o                         
   1   9   6         27.79         34.07         8.60 o                         
   2   9   6         39.39         42.51         5.40 o                         
   3   9   6         38.96         43.29         5.27 o                         
   4   9   6        176.61        175.12         9.65 o                         
   5   9   6        133.51        140.81         6.61 o                         
   6   9   6        143.10        139.70         7.72 o                         
   7   9   6         24.55         25.59         5.47 o                         
   8   9   6         56.25         62.83         7.15 o                         
  -1  10   6         22.37         23.29         8.17 o                         
   0  10   6          1.87         -2.43         6.62 o                         
   1  10   6        297.68        204.52        25.83 o                         
   2  10   6         32.33         49.86         6.27 o                         
   3  10   6         51.87         59.82         8.49 o                         
   4  10   6        155.79        157.33         9.21 o                         
   5  10   6         12.42         20.17         5.69 o                         
   6  10   6         52.44         79.65         6.14 o                         
   7  10   6        136.01        129.54         9.28 o                         
   8  10   6        159.70        167.69        10.95 o                         
   1  11   6         37.24         40.02         8.90 o                         
   2  11   6        242.66        252.16        31.61 o                         
   3  11   6        109.07        118.20         8.87 o                         
   4  11   6          2.02          3.75         8.62 o                         
   5  11   6         18.57         42.39        15.95 o                         
   6  11   6         49.43         56.60        10.44 o                         
  -3 -10   7          1.85         12.14         7.38 o                         
  -2 -10   7        114.49        113.86         8.80 o                         
  -1 -10   7         88.47        112.10        10.58 o                         
   0 -10   7        123.50        119.61        11.16 o                         
   1 -10   7         14.67         13.05         7.14 o                         
  -4  -9   7         41.03         51.95         6.92 o                         
  -3  -9   7          1.05          7.38         7.69 o                         
  -2  -9   7          2.24          8.28         7.43 o                         
  -1  -9   7        837.20        771.95        20.72 o                         
   0  -9   7        607.30        560.85        18.25 o                         
   1  -9   7          0.48        -10.94        10.94 o                         
   2  -9   7          0.02         19.15         9.72 o                         
   3  -9   7        156.10        154.72        11.77 o                         
  -5  -8   7        111.47        135.16         9.61 o                         
  -4  -8   7        173.63        170.26        12.41 o                         
  -3  -8   7         22.35         36.06         5.49 o                         
  -2  -8   7         31.19         38.08         5.44 o                         
  -1  -8   7        191.82        181.02         8.60 o                         
   0  -8   7        150.49        143.48         7.64 o                         
   1  -8   7        309.62        282.91        10.10 o                         
   2  -8   7        130.76        122.80         8.24 o                         
   3  -8   7          8.53         21.35         6.11 o                         
   4  -8   7         16.01         33.18         8.80 o                         
   5  -8   7         30.14         25.32         7.76 o                         
  -6  -7   7         30.49         31.64        13.37 o                         
  -5  -7   7          2.36         -4.99         4.99 o                         
  -4  -7   7          1.22          2.04         4.73 o                         
  -3  -7   7          7.05         11.25         4.48 o                         
  -2  -7   7        210.23        209.45         8.67 o                         
  -1  -7   7         48.57         64.25         5.43 o                         
   0  -7   7         62.05         68.55         5.60 o                         
   1  -7   7          4.77          4.67         3.07 o                         
   2  -7   7         56.24         59.55         4.30 o                         
   3  -7   7        319.73        301.05        10.27 o                         
   4  -7   7         93.02         92.80        11.58 o                         
   5  -7   7        128.43        135.50         8.94 o                         
   6  -7   7        585.69        583.73        17.54 o                         
  -6  -6   7        379.00        350.55        14.02 o                         
  -5  -6   7         25.55         22.04         5.26 o                         
  -4  -6   7         33.97         39.30         6.90 o                         
  -3  -6   7          0.56          3.54         3.80 o                         
  -2  -6   7          9.82          6.88         3.75 o                         
  -1  -6   7         62.02         76.90         5.70 o                         
   0  -6   7       1304.40       1277.45        27.06 o                         
   1  -6   7         77.99         80.06         4.40 o                         
   2  -6   7        954.63        944.60        17.82 o                         
   3  -6   7        260.78        275.04         7.69 o                         
   4  -6   7          5.94         -1.18         4.03 o                         
   5  -6   7          2.19          7.34         4.50 o                         
   6  -6   7          1.22          1.21         5.37 o                         
  -6  -5   7         49.28         42.76         6.16 o                         
  -5  -5   7         42.85         50.91         5.54 o                         
  -4  -5   7         74.52         70.12         5.87 o                         
  -3  -5   7        474.41        507.65        13.51 o                         
  -2  -5   7        911.91        902.59        20.33 o                         
  -1  -5   7       1020.60       1042.78        22.68 o                         
   0  -5   7        611.44        589.39        16.89 o                         
   1  -5   7         63.53         64.96         3.85 o                         
   2  -5   7        133.85        124.17         4.89 o                         
   3  -5   7        174.24        186.82         7.41 o                         
   4  -5   7        186.86        190.37         6.79 o                         
   5  -5   7          4.85          3.95         4.04 o                         
   6  -5   7        391.90        402.84        12.62 o                         
   7  -5   7        560.95        554.90        23.10 o                         
  -6  -4   7        248.23        255.16        10.99 o                         
  -5  -4   7        128.96        125.01        10.91 o                         
  -4  -4   7          7.10          5.41         5.29 o                         
  -3  -4   7        246.80        247.63         8.47 o                         
  -2  -4   7        328.85        354.34        10.10 o                         
  -1  -4   7       1220.83       1229.57        40.97 o                         
   0  -4   7        262.61        259.41         6.44 o                         
   1  -4   7        826.18        828.05        15.42 o                         
   2  -4   7        417.19        411.00         9.09 o                         
   3  -4   7        563.53        544.67        13.33 o                         
   4  -4   7         62.71         62.94         4.21 o                         
   5  -4   7        650.96        620.05        13.40 o                         
   6  -4   7        144.62        135.93         8.86 o                         
   7  -4   7        136.13        130.08        10.31 o                         
   8  -4   7         33.69         30.32         8.16 o                         
  -7  -3   7        131.26        135.04        10.60 o                         
  -6  -3   7         80.63         83.04         7.92 o                         
  -5  -3   7        219.82        226.84         9.14 o                         
  -4  -3   7          0.80          2.38         3.27 o                         
  -3  -3   7        266.69        257.26         8.37 o                         
  -2  -3   7       1054.57       1015.41        23.97 o                         
  -1  -3   7        611.02        616.32        11.77 o                         
   0  -3   7        287.21        271.43         7.46 o                         
   1  -3   7         93.06        100.81         4.56 o                         
   2  -3   7         36.44         33.08         2.56 o                         
   3  -3   7        969.76       1011.19        18.55 o                         
   4  -3   7         19.58         18.18         2.96 o                         
   5  -3   7        207.41        195.23         9.87 o                         
   6  -3   7         16.10         14.51         3.33 o                         
   7  -3   7        165.66        147.69         8.69 o                         
   8  -3   7          3.79         11.55         6.66 o                         
  -7  -2   7        379.27        372.54        13.50 o                         
  -6  -2   7        140.59        160.67         8.78 o                         
  -5  -2   7         69.00         77.34         6.02 o                         
  -4  -2   7        281.38        270.38         7.20 o                         
  -3  -2   7          5.18          7.30         2.60 o                         
  -2  -2   7         10.69          8.48         1.87 o                         
  -1  -2   7        403.88        373.45         7.97 o                         
   0  -2   7        174.40        167.80         7.68 o                         
   1  -2   7        121.10        125.81         4.74 o                         
   2  -2   7        617.37        616.40        11.90 o                         
   3  -2   7        707.49        737.73        13.98 o                         
   4  -2   7        434.96        468.18         9.04 o                         
   5  -2   7        456.05        455.60        12.65 o                         
   6  -2   7         27.63         30.97         3.60 o                         
   7  -2   7          0.18          0.48         4.19 o                         
   8  -2   7         13.70         24.00         6.73 o                         
   9  -2   7         51.63         59.97         8.99 o                         
  -6  -1   7         76.79         81.28         6.82 o                         
  -5  -1   7        106.66        114.72         6.27 o                         
  -4  -1   7        592.09        581.48        12.25 o                         
  -3  -1   7         17.41         23.28         2.58 o                         
  -2  -1   7        543.48        523.51        10.61 o                         
  -1  -1   7        249.17        259.00         6.14 o                         
   0  -1   7        494.83        488.31         9.58 o                         
   1  -1   7         52.24         47.26         2.82 o                         
   2  -1   7        213.73        199.21         5.08 o                         
   3  -1   7        141.37        151.35         4.57 o                         
   4  -1   7          0.22          2.34         2.47 o                         
   5  -1   7          5.82          9.44         2.38 o                         
   6  -1   7          0.80          2.45         2.72 o                         
   7  -1   7        289.32        290.28        10.37 o                         
   8  -1   7         68.75         66.02        10.40 o                         
   9  -1   7        414.34        401.58        14.17 o                         
  -6   0   7        215.40        224.49         8.34 o                         
  -5   0   7        126.10        116.15         7.21 o                         
  -4   0   7        126.86        135.44         7.68 o                         
  -3   0   7        836.06        813.92        15.55 o                         
  -2   0   7         24.09         27.73         3.07 o                         
  -1   0   7         33.09         30.12         2.31 o                         
   0   0   7          7.39          5.92         1.49 o                         
   1   0   7         17.52         18.91         2.13 o                         
   2   0   7        159.17        160.92         4.42 o                         
   3   0   7        260.41        255.32         6.44 o                         
   4   0   7        297.01        314.74         7.26 o                         
   5   0   7       1493.89       1507.76        41.01 o                         
   6   0   7        857.85        845.48        16.23 o                         
   7   0   7        150.60        137.76         7.49 o                         
   8   0   7        118.85        130.02        14.32 o                         
   9   0   7         46.51         40.11        12.76 o                         
  -6   1   7         75.21         82.20         5.84 o                         
  -5   1   7         49.91         50.51         6.77 o                         
  -4   1   7        525.05        544.13        14.22 o                         
  -3   1   7        329.57        338.08         8.27 o                         
  -2   1   7          7.66         11.15         2.50 o                         
  -1   1   7         14.35         15.83         1.90 o                         
   0   1   7         63.85         64.92         2.38 o                         
   1   1   7        799.87        774.47        12.38 o                         
   2   1   7       1501.71       1391.55        23.10 o                         
   3   1   7        194.34        202.16         5.09 o                         
   4   1   7        401.07        382.96         8.31 o                         
   5   1   7         57.01         59.01         5.40 o                         
   6   1   7          0.15          1.87         2.06 o                         
   7   1   7         63.13         63.05         5.76 o                         
   8   1   7         48.77         53.40         5.92 o                         
   9   1   7         35.63         50.19         6.60 o                         
  -6   2   7         13.48         11.40         9.63 o                         
  -5   2   7          0.02          4.17         4.07 o                         
  -4   2   7        351.26        330.87        10.72 o                         
  -3   2   7        430.77        444.75        10.16 o                         
  -2   2   7       1992.09       2048.12        34.63 o                         
  -1   2   7         79.31         71.35         5.14 o                         
   0   2   7       1503.59       1645.15        32.80 o                         
   1   2   7        217.66        232.74         9.88 o                         
   2   2   7        303.32        289.95         7.93 o                         
   3   2   7        279.03        288.68         6.78 o                         
   4   2   7          7.10         10.59         2.15 o                         
   5   2   7        422.69        415.31        13.82 o                         
   6   2   7       1923.09       1800.04        41.14 o                         
   7   2   7        278.30        293.12         9.89 o                         
   8   2   7         71.27         72.70         6.89 o                         
   9   2   7        110.63        105.77         9.45 o                         
  10   2   7         19.87         17.90         8.03 o                         
  -5   3   7          3.66         15.33         5.29 o                         
  -4   3   7        283.88        310.32        10.92 o                         
  -3   3   7        116.46        124.90         7.06 o                         
  -2   3   7       1125.66       1103.37        20.06 o                         
  -1   3   7         13.71         16.26         3.15 o                         
   0   3   7        410.14        426.05        11.10 o                         
   1   3   7        639.10        690.72        15.55 o                         
   2   3   7       3084.48       3195.03        66.93 o                         
   3   3   7       1049.40        964.62        15.08 o                         
   4   3   7        374.01        383.37         8.31 o                         
   5   3   7        189.08        183.44         5.43 o                         
   6   3   7          7.71          7.00         2.65 o                         
   7   3   7        159.29        176.69         9.93 o                         
   8   3   7         55.77         57.99         5.94 o                         
   9   3   7         17.13         20.91         5.73 o                         
  10   3   7         12.69          5.86         5.67 o                         
  -5   4   7        419.33        439.77        36.62 o                         
  -4   4   7          1.07          3.63         4.52 o                         
  -3   4   7        615.72        626.45        16.12 o                         
  -2   4   7         44.03         53.06         4.91 o                         
  -1   4   7        544.53        562.74        15.63 o                         
   0   4   7         43.62         54.25         4.44 o                         
   1   4   7        195.86        203.68         7.04 o                         
   2   4   7        245.32        255.42         9.28 o                         
   3   4   7          4.36          4.69         2.15 o                         
   4   4   7        481.89        463.69         9.67 o                         
   5   4   7        259.54        257.37         6.66 o                         
   6   4   7         14.93          8.90         2.20 o                         
   7   4   7         51.84         60.58         7.21 o                         
   8   4   7        483.70        506.19        14.67 o                         
   9   4   7        120.07        123.53         9.20 o                         
  10   4   7         17.30         25.02         6.96 o                         
  -4   5   7          0.12          4.93         5.68 o                         
  -3   5   7          0.48          1.74         4.48 o                         
  -2   5   7          0.21          1.64         4.48 o                         
  -1   5   7         84.81         78.72         7.52 o                         
   0   5   7        275.81        286.74         9.29 o                         
   1   5   7        715.49        748.24        17.25 o                         
   2   5   7         30.51         34.65         4.80 o                         
   3   5   7        418.42        418.15        11.26 o                         
   4   5   7        960.27        900.84        16.71 o                         
   5   5   7          7.14          9.07         2.20 o                         
   6   5   7        114.40         96.84         4.52 o                         
   7   5   7         16.76         26.04         4.27 o                         
   8   5   7         63.63         69.24         7.58 o                         
   9   5   7         12.67         18.19         6.91 o                         
  10   5   7         31.59         34.01        11.53 o                         
  -4   6   7        125.43        138.95        11.97 o                         
  -3   6   7        176.20        165.62        15.50 o                         
  -2   6   7        175.87        151.55         8.18 o                         
  -1   6   7         10.22          5.90         5.06 o                         
   0   6   7         11.66         10.65         4.16 o                         
   1   6   7        388.19        395.20        11.45 o                         
   2   6   7          0.04          0.72         2.99 o                         
   3   6   7         95.96         89.99         3.99 o                         
   4   6   7          0.75          4.96         2.16 o                         
   5   6   7         26.80         24.35         2.93 o                         
   6   6   7          0.44          4.25         2.69 o                         
   7   6   7         14.59         11.61         4.18 o                         
   8   6   7         16.79         13.23         4.76 o                         
   9   6   7        388.37        409.00        14.99 o                         
  -3   7   7        109.55        101.45        13.83 o                         
  -2   7   7         73.13         52.27        10.94 o                         
  -1   7   7        210.11        209.31         9.40 o                         
   0   7   7        329.44        307.90        10.69 o                         
   1   7   7         19.36         20.88         4.33 o                         
   2   7   7         16.71         17.20         4.00 o                         
   3   7   7        104.78        109.23         6.57 o                         
   4   7   7        158.15        166.90         5.65 o                         
   5   7   7        814.01        779.41        15.52 o                         
   6   7   7        256.24        257.92         9.14 o                         
   7   7   7        303.69        285.67        15.19 o                         
   8   7   7        138.83        144.95         9.29 o                         
   9   7   7         51.44         54.80         7.38 o                         
  -2   8   7          3.64         -6.50         6.50 o                         
  -1   8   7          1.33        -14.28        14.28 o                         
   0   8   7        213.98        207.65         9.56 o                         
   1   8   7        251.92        255.27        14.18 o                         
   2   8   7        643.64        653.35        17.06 o                         
   3   8   7        518.38        507.08        14.32 o                         
   4   8   7        859.07        836.99        20.26 o                         
   5   8   7         58.59         68.73         6.16 o                         
   6   8   7          0.61         -2.26         3.28 o                         
   7   8   7         53.72         52.57         5.95 o                         
   8   8   7          2.38          2.87         8.20 o                         
   9   8   7        106.20        129.25         9.97 o                         
  -1   9   7        163.92        161.74        13.28 o                         
   0   9   7        589.01        546.68        20.07 o                         
   1   9   7        104.66        122.59         8.49 o                         
   2   9   7         60.30         61.46         7.68 o                         
   3   9   7          1.69          2.76         5.01 o                         
   4   9   7         24.15         37.09         5.73 o                         
   5   9   7        697.41        681.97        18.12 o                         
   6   9   7        476.85        500.45        15.59 o                         
   7   9   7         41.94         48.57         8.32 o                         
   8   9   7        111.18        114.45         8.73 o                         
   0  10   7         80.94         77.04         9.69 o                         
   1  10   7        490.61        452.46        26.89 o                         
   2  10   7         69.30         78.56         7.83 o                         
   3  10   7          5.33         -5.04         7.44 o                         
   4  10   7        169.59        168.26        10.49 o                         
   5  10   7        137.12        145.03        10.20 o                         
   6  10   7          3.94         13.28         9.20 o                         
   7  10   7         20.32         13.28         8.75 o                         
   3  11   7          3.46          2.46         6.76 o                         
   4  11   7         22.03         16.65         6.65 o                         
   5  11   7          0.03          8.50         9.60 o                         
  -3  -9   8        121.69        135.51         9.98 o                         
  -2  -9   8          0.48         -5.41         5.41 o                         
  -1  -9   8          0.22          2.99         5.40 o                         
   0  -9   8        102.84         92.17         7.90 o                         
   1  -9   8        221.57        243.57        13.09 o                         
   2  -9   8        319.85        295.35        14.75 o                         
  -4  -8   8         59.78         60.02         7.09 o                         
  -3  -8   8        580.00        540.16        36.13 o                         
  -2  -8   8         59.42         70.48        10.33 o                         
  -1  -8   8         45.74         62.91         6.33 o                         
   0  -8   8        542.70        515.90        14.72 o                         
   1  -8   8        330.80        336.19        11.33 o                         
   2  -8   8         64.28         65.92         8.31 o                         
   3  -8   8         24.50         23.75         7.07 o                         
   4  -8   8        104.42        117.45         8.55 o                         
  -5  -7   8         43.79         50.76         6.76 o                         
  -4  -7   8        670.68        645.36        27.65 o                         
  -3  -7   8        152.59        154.73         7.48 o                         
  -2  -7   8          7.99          9.42         7.23 o                         
  -1  -7   8          1.84          3.59         4.29 o                         
   0  -7   8          0.56         -3.88         3.91 o                         
   1  -7   8        158.22        173.00         7.94 o                         
   2  -7   8        456.50        472.91        13.19 o                         
   3  -7   8          9.72          2.99         4.26 o                         
   4  -7   8         55.14         58.17         7.61 o                         
   5  -7   8         50.93         67.42         6.77 o                         
  -5  -6   8          3.63          5.30         6.85 o                         
  -4  -6   8          0.02         -2.16         4.93 o                         
  -3  -6   8         30.94         39.63         5.33 o                         
  -2  -6   8        151.27        162.73         7.89 o                         
  -1  -6   8         87.52         87.50         7.17 o                         
   0  -6   8          0.02         -0.77         3.48 o                         
   1  -6   8         27.77         26.67         4.82 o                         
   2  -6   8          0.06          2.14         2.94 o                         
   3  -6   8        326.94        332.32         9.07 o                         
   4  -6   8         86.18         91.73         6.94 o                         
   5  -6   8        110.32        105.68         8.23 o                         
   6  -6   8          6.84         10.72         5.89 o                         
  -5  -5   8         30.20         30.32         5.86 o                         
  -4  -5   8         97.79         97.96         7.41 o                         
  -3  -5   8         13.53         23.82         4.63 o                         
  -2  -5   8          5.98         14.89         3.70 o                         
  -1  -5   8         16.63         10.63         3.53 o                         
   0  -5   8        287.48        291.59         9.38 o                         
   1  -5   8         14.25         15.16         2.79 o                         
   2  -5   8         11.43         15.66         2.92 o                         
   3  -5   8          7.61         12.59         4.03 o                         
   4  -5   8        143.44        139.01         6.24 o                         
   5  -5   8        136.89        126.56         7.95 o                         
   6  -5   8        105.11         94.94         7.92 o                         
   7  -5   8         53.44         68.45        10.79 o                         
  -6  -4   8         59.42         62.78         7.34 o                         
  -5  -4   8          1.38          3.43         4.59 o                         
  -4  -4   8        322.58        310.56        10.70 o                         
  -3  -4   8         40.17         47.35         4.74 o                         
  -2  -4   8        138.00        144.51         6.75 o                         
  -1  -4   8          3.64          3.85         3.10 o                         
   0  -4   8         11.55         19.84         5.32 o                         
   1  -4   8          8.38         13.13         2.52 o                         
   2  -4   8        107.08        114.90         5.04 o                         
   3  -4   8        370.61        371.98         9.03 o                         
   4  -4   8        746.11        781.64        15.68 o                         
   5  -4   8         75.98         90.17         5.85 o                         
   6  -4   8        243.00        249.11         9.94 o                         
   7  -4   8         62.68         67.11        10.23 o                         
  -6  -3   8        164.59        171.62        11.89 o                         
  -5  -3   8         31.08         40.29         7.91 o                         
  -4  -3   8        782.07        753.66        18.29 o                         
  -3  -3   8         54.59         59.78         5.09 o                         
  -2  -3   8        132.53        117.94         6.02 o                         
  -1  -3   8       1600.14       1503.42        30.13 o                         
   0  -3   8       1297.06       1330.79        23.34 o                         
   1  -3   8       1126.42       1102.19        19.79 o                         
   2  -3   8       1134.76       1186.42        21.18 o                         
   3  -3   8        587.95        603.47        12.68 o                         
   4  -3   8        164.53        186.48         6.25 o                         
   5  -3   8        208.14        223.50         7.53 o                         
   6  -3   8        833.05        848.26        17.30 o                         
   7  -3   8         49.24         41.59         6.39 o                         
   8  -3   8        352.37        337.89        16.10 o                         
  -6  -2   8        174.43        183.71        11.28 o                         
  -5  -2   8        438.06        429.79        13.19 o                         
  -4  -2   8       1146.09       1143.90        25.19 o                         
  -3  -2   8         66.57         87.88         5.69 o                         
  -2  -2   8          4.25          1.78         2.73 o                         
  -1  -2   8        409.20        395.33         8.64 o                         
   0  -2   8          0.85         -0.02         1.89 o                         
   1  -2   8       1838.89       1786.31        30.33 o                         
   2  -2   8        348.49        357.66         8.11 o                         
   3  -2   8        534.23        549.65        13.14 o                         
   4  -2   8        716.88        738.53        14.50 o                         
   5  -2   8        568.14        592.73        12.67 o                         
   6  -2   8        327.18        323.34        12.02 o                         
   7  -2   8          0.36          7.19         5.78 o                         
   8  -2   8          7.36          2.48         5.71 o                         
  -6  -1   8          0.14          0.32         5.80 o                         
  -5  -1   8         90.14         97.01         7.51 o                         
  -4  -1   8         31.25         36.91         5.66 o                         
  -3  -1   8        198.09        194.20        10.31 o                         
  -2  -1   8         89.16         72.39         4.91 o                         
  -1  -1   8        563.06        533.33        10.74 o                         
   0  -1   8        549.46        500.88        10.11 o                         
   1  -1   8        124.80        123.28         4.16 o                         
   2  -1   8        237.10        230.87         5.98 o                         
   3  -1   8        118.18        123.74        10.88 o                         
   4  -1   8         11.98         13.32         2.36 o                         
   5  -1   8        134.04        142.61         7.33 o                         
   6  -1   8          1.53          1.33         2.86 o                         
   7  -1   8        703.03        684.50        15.40 o                         
   8  -1   8         64.03         57.13         6.97 o                         
   9  -1   8         73.98         77.86        12.12 o                         
  -6   0   8         74.51         78.84         9.88 o                         
  -5   0   8        734.84        777.03        37.17 o                         
  -4   0   8         85.51         99.56         6.11 o                         
  -3   0   8          6.05          5.09         2.63 o                         
  -2   0   8         14.69         12.54         3.11 o                         
  -1   0   8          1.85          0.26         1.86 o                         
   0   0   8        140.52        140.22         4.33 o                         
   1   0   8        260.14        281.04        11.45 o                         
   2   0   8        129.41        125.87         4.10 o                         
   3   0   8          0.51          1.35         2.04 o                         
   4   0   8        378.90        378.52         8.53 o                         
   5   0   8        264.11        271.74        10.00 o                         
   6   0   8         91.11         89.63         4.86 o                         
   7   0   8        165.64        174.35        11.51 o                         
   8   0   8          6.68         15.96         4.56 o                         
   9   0   8          4.63          1.40         6.40 o                         
  -5   1   8          0.70          4.56         5.13 o                         
  -4   1   8          9.88         12.24         4.42 o                         
  -3   1   8         99.84        100.41         5.08 o                         
  -2   1   8          0.17         -0.73         2.24 o                         
  -1   1   8         36.63         34.08         5.00 o                         
   0   1   8        421.36        410.02        15.86 o                         
   1   1   8         11.03         10.11         2.35 o                         
   2   1   8        107.09         98.84         3.75 o                         
   3   1   8        295.85        274.66         6.56 o                         
   4   1   8        462.83        441.45         9.54 o                         
   5   1   8         98.31         93.12         4.34 o                         
   6   1   8         36.22         39.13         3.60 o                         
   7   1   8         14.35         16.39         4.31 o                         
   8   1   8         11.22          8.59         6.93 o                         
   9   1   8         42.70         56.31         6.32 o                         
  -5   2   8         25.95         17.35         5.74 o                         
  -4   2   8        146.23        137.79         8.28 o                         
  -3   2   8        188.34        168.68         8.02 o                         
  -2   2   8          9.37         11.41         3.69 o                         
  -1   2   8          7.96          7.46         3.21 o                         
   0   2   8        304.65        332.50         9.68 o                         
   1   2   8        224.91        237.59         7.75 o                         
   2   2   8        144.69        133.65         5.69 o                         
   3   2   8         18.75         21.65         2.11 o                         
   4   2   8         13.67         17.69         2.29 o                         
   5   2   8         45.33         40.10         3.10 o                         
   6   2   8          0.21         -2.04         2.38 o                         
   7   2   8        568.49        570.07        18.26 o                         
   8   2   8        307.72        309.08        11.39 o                         
   9   2   8          9.03         10.66         5.51 o                         
  -5   3   8        269.67        252.16        14.63 o                         
  -4   3   8        123.03        126.90         8.69 o                         
  -3   3   8          7.52          6.60         4.99 o                         
  -2   3   8        367.51        384.72        11.73 o                         
  -1   3   8         12.23         23.19         3.84 o                         
   0   3   8         33.36         35.49         3.92 o                         
   1   3   8         15.83         15.06         3.13 o                         
   2   3   8        155.74        163.21         6.41 o                         
   3   3   8       1533.32       1533.49        38.46 o                         
   4   3   8        169.57        150.44         4.83 o                         
   5   3   8        120.80        116.22         5.61 o                         
   6   3   8        188.87        195.28         6.16 o                         
   7   3   8        137.31        145.06         8.64 o                         
   8   3   8         45.64         49.91         5.80 o                         
   9   3   8         99.35        115.32         8.87 o                         
  -4   4   8         96.76        106.46         8.40 o                         
  -3   4   8         14.96         18.26         4.93 o                         
  -2   4   8        602.23        603.53        15.78 o                         
  -1   4   8       1578.38       1549.19        32.45 o                         
   0   4   8       1865.62       1912.48        38.71 o                         
   1   4   8        366.83        370.71        10.70 o                         
   2   4   8        727.84        759.76        17.48 o                         
   3   4   8        885.58        903.68        20.27 o                         
   4   4   8          3.40          0.59         1.86 o                         
   5   4   8        575.00        567.38        11.73 o                         
   6   4   8        183.27        162.41         5.54 o                         
   7   4   8        280.42        288.31        10.11 o                         
   8   4   8       1168.83       1172.46        28.23 o                         
   9   4   8        260.18        244.57        12.00 o                         
  -4   5   8         45.23         41.65        10.18 o                         
  -3   5   8          3.23         -1.89         4.96 o                         
  -2   5   8        275.28        262.54        10.39 o                         
  -1   5   8        257.92        227.69         8.99 o                         
   0   5   8        246.23        267.44         9.24 o                         
   1   5   8         64.37         59.10         4.87 o                         
   2   5   8        307.23        295.38         9.61 o                         
   3   5   8        365.66        385.63        11.13 o                         
   4   5   8        698.32        720.74        20.89 o                         
   5   5   8        355.37        329.74         8.16 o                         
   6   5   8        330.45        303.91        13.73 o                         
   7   5   8        140.96        135.54         9.10 o                         
   8   5   8          5.01          8.09         4.81 o                         
   9   5   8          1.93          1.83         5.72 o                         
  -3   6   8        137.24        155.52        23.86 o                         
  -2   6   8          0.76          5.38         5.69 o                         
  -1   6   8        860.03        912.48        21.74 o                         
   0   6   8         35.73         23.68         4.53 o                         
   1   6   8        224.05        209.56         8.70 o                         
   2   6   8         67.89         74.40         5.91 o                         
   3   6   8         70.35         80.31         6.25 o                         
   4   6   8         50.07         53.28         5.09 o                         
   5   6   8          2.90          3.32         3.51 o                         
   6   6   8         26.61         23.48         3.16 o                         
   7   6   8         37.84         42.99         5.69 o                         
   8   6   8         55.77         80.87        10.75 o                         
   9   6   8          2.15          5.83         5.93 o                         
  -2   7   8         88.25         83.96         9.56 o                         
  -1   7   8          4.49          3.87         8.26 o                         
   0   7   8         17.35         19.71         8.37 o                         
   1   7   8         60.78         54.89         5.77 o                         
   2   7   8         27.63         41.90         7.87 o                         
   3   7   8        118.00        104.08         8.92 o                         
   4   7   8        348.60        331.84        11.09 o                         
   5   7   8          0.03          0.80         7.19 o                         
   6   7   8        373.59        365.17        33.73 o                         
   7   7   8        181.22        167.39        11.52 o                         
   8   7   8          2.17         -5.02        11.28 o                         
   9   7   8        190.37        205.85        11.78 o                         
  -1   8   8          5.66         -6.57         6.57 o                         
   0   8   8         69.28         59.82         7.49 o                         
   1   8   8         49.36         43.51         5.97 o                         
   2   8   8          6.09         11.91         4.91 o                         
   3   8   8        233.96        239.08        10.14 o                         
   4   8   8          4.14          3.78         4.56 o                         
   5   8   8        270.34        250.98        10.43 o                         
   6   8   8         62.49         74.43        11.40 o                         
   7   8   8         61.84         70.73        12.12 o                         
   8   8   8         52.47         61.86        10.15 o                         
   0   9   8          2.29          9.47         7.22 o                         
   1   9   8        267.31        272.96        12.03 o                         
   2   9   8        432.69        458.84        14.95 o                         
   3   9   8         22.10         17.69         5.90 o                         
   4   9   8         10.17         16.19         5.48 o                         
   5   9   8          0.03          0.13         5.36 o                         
   6   9   8         28.87         42.57         9.55 o                         
   7   9   8        224.83        204.27        39.81 o                         
   2  10   8         95.87         80.18         7.93 o                         
   3  10   8         39.64         63.67         8.47 o                         
   4  10   8        122.08        140.32        10.22 o                         
   5  10   8         98.84         92.69        10.46 o                         
   6  10   8        263.71        258.67        16.72 o                         
   0  -9   9        159.38        124.79        13.87 o                         
  -3  -8   9         29.01         29.44         6.71 o                         
  -2  -8   9         84.36         93.58         8.82 o                         
  -1  -8   9        480.87        429.92        17.82 o                         
   0  -8   9        231.54        187.53        11.23 o                         
   1  -8   9        122.33        138.08         9.20 o                         
   2  -8   9        515.65        522.74        19.25 o                         
   3  -8   9        186.88        183.79        12.59 o                         
  -4  -7   9          5.46          6.02         5.98 o                         
  -3  -7   9        451.78        463.05        14.84 o                         
  -2  -7   9        248.30        247.01        10.56 o                         
  -1  -7   9        268.43        246.65        11.72 o                         
   0  -7   9          3.15          0.31         5.09 o                         
   1  -7   9         17.04         20.15         4.86 o                         
   2  -7   9         33.58         27.88         5.12 o                         
   3  -7   9        116.73        143.43        23.70 o                         
   4  -7   9        278.89        314.04        14.06 o                         
  -4  -6   9          2.61          6.57         6.33 o                         
  -3  -6   9          0.50          4.86         7.60 o                         
  -2  -6   9         88.78        103.56         7.34 o                         
  -1  -6   9        560.01        533.97        14.89 o                         
   0  -6   9         23.37         35.99         4.94 o                         
   1  -6   9         48.13         44.36         5.32 o                         
   2  -6   9        347.29        358.19        11.43 o                         
   3  -6   9        308.97        312.05         9.19 o                         
   4  -6   9         54.34         57.75         5.99 o                         
   5  -6   9          8.08          0.90         5.24 o                         
  -5  -5   9        176.74        172.08        12.98 o                         
  -4  -5   9          1.83          1.68         5.12 o                         
  -3  -5   9         12.21         18.78         4.91 o                         
  -2  -5   9        694.10        722.85        17.97 o                         
  -1  -5   9        191.95        180.09         8.08 o                         
   0  -5   9         27.49         28.97         4.25 o                         
   1  -5   9          3.06          6.42         3.75 o                         
   2  -5   9        112.16        108.57         5.52 o                         
   3  -5   9        474.16        472.48        11.22 o                         
   4  -5   9        126.53        132.50         6.71 o                         
   5  -5   9          3.00          6.19         8.43 o                         
   6  -5   9          0.16          6.63         6.22 o                         
  -5  -4   9        113.99        123.59         9.46 o                         
  -4  -4   9        125.19        110.97         8.07 o                         
  -3  -4   9          7.35          5.18         4.12 o                         
  -2  -4   9         40.94         51.06         5.12 o                         
  -1  -4   9          1.37          1.25         3.16 o                         
   0  -4   9         64.18         81.71         5.77 o                         
   1  -4   9         33.89         38.21         4.16 o                         
   2  -4   9          0.15         -2.67         2.67 o                         
   3  -4   9        247.16        240.17         7.88 o                         
   4  -4   9         45.64         45.43         4.22 o                         
   5  -4   9        238.87        227.22         8.15 o                         
   6  -4   9        250.52        250.44        10.31 o                         
   7  -4   9         45.60         45.84         8.27 o                         
  -5  -3   9        226.54        234.13        10.94 o                         
  -4  -3   9         52.88         48.18         6.57 o                         
  -3  -3   9          1.53          2.17         3.94 o                         
  -2  -3   9        237.65        207.02         8.11 o                         
  -1  -3   9          1.09          3.37         3.50 o                         
   0  -3   9         53.52         52.18         3.70 o                         
   1  -3   9         82.17         84.22         4.51 o                         
   2  -3   9          5.96          3.73         2.30 o                         
   3  -3   9         15.81         15.95         2.94 o                         
   4  -3   9         19.54         26.12         4.61 o                         
   5  -3   9          0.08          6.41         3.53 o                         
   6  -3   9         30.45         37.32         4.61 o                         
   7  -3   9        248.50        231.11        11.32 o                         
  -5  -2   9          1.17          3.79         8.05 o                         
  -4  -2   9        231.17        227.04         9.46 o                         
  -3  -2   9        462.82        469.71        22.75 o                         
  -2  -2   9        349.72        307.04        12.78 o                         
  -1  -2   9         40.25         43.25         3.16 o                         
   0  -2   9         36.44         30.33         2.82 o                         
   1  -2   9         20.89         24.47         2.79 o                         
   2  -2   9          1.79          1.09         2.22 o                         
   3  -2   9        143.88        152.84         5.52 o                         
   4  -2   9        153.04        159.90         6.10 o                         
   5  -2   9        574.01        594.84        11.52 o                         
   6  -2   9        526.43        523.54        12.88 o                         
   7  -2   9          7.12          8.74         5.36 o                         
   8  -2   9          3.72         -1.85         8.59 o                         
  -5  -1   9         61.36         61.11         8.78 o                         
  -4  -1   9        125.60        140.10        10.81 o                         
  -3  -1   9        118.32        118.12        11.08 o                         
  -2  -1   9        345.29        297.21         7.64 o                         
  -1  -1   9         62.27         57.54         4.52 o                         
   0  -1   9        347.70        313.75         7.50 o                         
   1  -1   9       1195.52       1166.40        20.88 o                         
   2  -1   9       1316.94       1304.99        23.59 o                         
   3  -1   9        814.38        831.18        15.79 o                         
   4  -1   9        617.62        614.84        24.99 o                         
   5  -1   9        182.53        206.85         6.86 o                         
   6  -1   9         35.57         47.29         4.13 o                         
   7  -1   9         24.85         28.79         8.15 o                         
   8  -1   9        177.65        171.63        15.03 o                         
  -5   0   9         38.84         40.76         8.47 o                         
  -4   0   9        181.27        176.19        13.07 o                         
  -3   0   9        506.32        524.98        14.45 o                         
  -2   0   9        379.37        412.57        21.89 o                         
  -1   0   9         19.64         24.10         2.66 o                         
   0   0   9        148.30        166.73         9.15 o                         
   1   0   9         17.49         23.66         2.48 o                         
   2   0   9        257.27        253.19         6.56 o                         
   3   0   9        848.05        840.06        15.85 o                         
   4   0   9        208.30        216.49         6.41 o                         
   5   0   9        637.61        660.85        13.67 o                         
   6   0   9        912.60        895.62        23.07 o                         
   7   0   9        284.97        284.61        13.00 o                         
   8   0   9          0.04         12.53         6.38 o                         
   9   0   9         86.50         94.18         8.67 o                         
  -5   1   9         35.18         42.93         9.02 o                         
  -4   1   9         50.77         63.19         8.21 o                         
  -3   1   9         75.40         85.46         6.95 o                         
  -2   1   9        176.73        190.41         8.27 o                         
  -1   1   9        179.99        186.33         7.67 o                         
   0   1   9         10.95         11.30         3.21 o                         
   1   1   9        307.34        328.18         9.63 o                         
   2   1   9       2914.10       2905.78        71.67 o                         
   3   1   9        213.31        204.46         5.77 o                         
   4   1   9         53.35         61.69         4.25 o                         
   5   1   9         24.55         25.57         3.11 o                         
   6   1   9         26.87         21.89         3.22 o                         
   7   1   9         57.83         58.10         5.87 o                         
   8   1   9          3.31         10.28         5.34 o                         
   9   1   9         14.67         14.69         6.35 o                         
  -4   2   9         28.86         27.30         7.65 o                         
  -3   2   9        442.40        444.65        13.59 o                         
  -2   2   9        240.83        243.24         9.29 o                         
  -1   2   9        229.41        227.99         8.69 o                         
   0   2   9        123.15        121.61        10.25 o                         
   1   2   9          7.25          2.01         2.97 o                         
   2   2   9         41.53         43.27         5.61 o                         
   3   2   9         84.26         81.46         3.47 o                         
   4   2   9         21.45         24.91         2.67 o                         
   5   2   9         33.84         35.50         3.21 o                         
   6   2   9          0.49          3.54         4.56 o                         
   7   2   9        187.90        181.35         9.97 o                         
   8   2   9        206.19        182.93         9.68 o                         
   9   2   9        251.31        225.52        17.11 o                         
  -4   3   9          6.89         -7.20         7.20 o                         
  -3   3   9          2.63         -1.66         5.41 o                         
  -2   3   9          2.98          0.65         4.36 o                         
  -1   3   9          3.11          9.22         4.15 o                         
   0   3   9         13.36         15.96         3.92 o                         
   1   3   9         34.44         40.52         4.25 o                         
   2   3   9          3.53          4.55         4.23 o                         
   3   3   9        310.12        323.23         9.91 o                         
   4   3   9        234.80        212.70        13.34 o                         
   5   3   9         77.44         72.87         7.50 o                         
   6   3   9        211.47        182.99         6.15 o                         
   7   3   9          1.24          1.82         4.18 o                         
   8   3   9        224.76        214.91        10.15 o                         
   9   3   9         10.27         10.62         6.24 o                         
  -3   4   9         93.42         96.31         7.77 o                         
  -2   4   9        262.27        250.12        10.46 o                         
  -1   4   9         42.43         49.83         5.49 o                         
   0   4   9        228.14        232.65         9.71 o                         
   1   4   9         51.27         57.20         5.25 o                         
   2   4   9         55.17         55.12         4.84 o                         
   3   4   9        108.56        124.67         7.79 o                         
   4   4   9        144.48        129.30         6.97 o                         
   5   4   9         13.03          7.35         4.50 o                         
   6   4   9         64.53         67.40         4.55 o                         
   7   4   9          5.17          1.63         6.04 o                         
   8   4   9         29.06         37.29         6.30 o                         
   9   4   9        287.60        291.88        12.58 o                         
  -3   5   9        219.49        210.84        11.22 o                         
  -2   5   9         23.72         22.95         8.78 o                         
  -1   5   9         80.84         88.34         7.01 o                         
   0   5   9        108.39        123.44         7.53 o                         
   1   5   9        432.99        431.19        12.63 o                         
   2   5   9         16.94         19.58         4.08 o                         
   3   5   9         84.23         82.99         6.26 o                         
   4   5   9        415.77        424.36        12.45 o                         
   5   5   9        650.53        632.16        16.20 o                         
   6   5   9        128.66        118.82         7.13 o                         
   7   5   9          7.59          8.90         5.28 o                         
   8   5   9        112.93        133.05         9.21 o                         
   9   5   9         76.77         99.20         8.42 o                         
  -2   6   9         45.39         42.39         6.54 o                         
  -1   6   9          0.67         -5.51         5.51 o                         
   0   6   9        294.30        290.53        10.92 o                         
   1   6   9       1195.98       1221.90        23.88 o                         
   2   6   9        985.81        991.87        23.26 o                         
   3   6   9        401.65        398.49        12.41 o                         
   4   6   9        691.40        683.10        17.46 o                         
   5   6   9         49.16         49.83         5.60 o                         
   6   6   9         52.91         52.95         6.64 o                         
   7   6   9        213.39        178.03        12.63 o                         
   8   6   9          0.14         -0.48         7.23 o                         
   9   6   9        171.16        215.83        15.77 o                         
  -1   7   9         50.68         68.07         9.45 o                         
   0   7   9        239.26        210.81        16.11 o                         
   1   7   9         25.66         28.88         6.44 o                         
   2   7   9        239.82        231.33        10.31 o                         
   3   7   9          8.17         19.69         4.95 o                         
   4   7   9         98.52        103.59         7.83 o                         
   5   7   9        495.02        513.85        14.92 o                         
   6   7   9        891.69        843.76        26.58 o                         
   7   7   9          8.77         12.41         9.27 o                         
   8   7   9         48.17         33.18         8.76 o                         
   0   8   9          9.67          8.57         6.10 o                         
   1   8   9        470.86        445.21        14.89 o                         
   2   8   9          0.78          9.69         6.31 o                         
   3   8   9         45.45         37.63         6.33 o                         
   4   8   9          9.38          5.32         5.30 o                         
   5   8   9        121.24        127.97        12.26 o                         
   6   8   9          6.58          1.22         8.51 o                         
   7   8   9         12.15         26.71         8.24 o                         
   8   8   9         30.75         31.38         9.39 o                         
   1   9   9         11.02          9.13         6.38 o                         
   2   9   9          6.63          4.72        14.44 o                         
   3   9   9         11.00          9.61         6.04 o                         
   4   9   9         13.15         11.58         7.01 o                         
   5   9   9          0.28         -6.45         6.45 o                         
   6   9   9          0.19          5.25         7.93 o                         
   7   9   9          4.55         10.92         8.65 o                         
   0  -8  10          9.86          8.64         6.20 o                         
  -2  -7  10         30.41         32.88        10.83 o                         
  -1  -7  10         71.52         83.31         7.85 o                         
   0  -7  10        289.67        292.43        11.75 o                         
   1  -7  10        103.82        101.72         8.44 o                         
   2  -7  10          2.90         -3.69         5.77 o                         
   3  -7  10          0.04        -10.26        11.55 o                         
  -3  -6  10        110.65        124.58         9.46 o                         
  -2  -6  10        107.29        125.02         8.57 o                         
  -1  -6  10          5.30         -0.71         4.86 o                         
   0  -6  10         78.73         89.43         9.57 o                         
   1  -6  10        190.16        187.39         9.27 o                         
   2  -6  10          0.10          6.66         4.77 o                         
   3  -6  10        345.83        357.17        12.25 o                         
   4  -6  10        597.85        647.00        27.05 o                         
   5  -6  10        116.40        148.84        11.67 o                         
  -3  -5  10         93.19        105.38         7.92 o                         
  -2  -5  10          7.82          8.27         5.40 o                         
  -1  -5  10        641.02        640.83        16.89 o                         
   0  -5  10        742.71        749.95        19.90 o                         
   1  -5  10        219.98        221.57         9.20 o                         
   2  -5  10        112.51        132.46         7.83 o                         
   3  -5  10         69.73         69.73         5.37 o                         
   4  -5  10        160.76        160.19         9.47 o                         
   5  -5  10        164.82        162.50         9.36 o                         
   6  -5  10        567.67        547.12        19.97 o                         
  -4  -4  10        873.24        824.79        20.95 o                         
  -3  -4  10        139.15        145.60         8.81 o                         
  -2  -4  10         50.03         59.27         5.87 o                         
  -1  -4  10         56.35         58.89         5.63 o                         
   0  -4  10         27.17         18.71         4.13 o                         
   1  -4  10        753.07        755.18        18.13 o                         
   2  -4  10         23.69         34.71         4.47 o                         
   3  -4  10         17.19         15.42         3.75 o                         
   4  -4  10        252.49        254.44         8.58 o                         
   5  -4  10        638.11        649.73        14.98 o                         
   6  -4  10        271.61        249.01        13.80 o                         
  -4  -3  10         17.85         15.91         6.99 o                         
  -3  -3  10        170.37        179.17        15.94 o                         
  -2  -3  10          8.17         11.82         4.31 o                         
  -1  -3  10        102.94         95.88         7.84 o                         
   0  -3  10        231.09        245.63         9.87 o                         
   1  -3  10         47.27         54.58         4.21 o                         
   2  -3  10        112.68        110.08         6.05 o                         
   3  -3  10          2.00          0.98         3.02 o                         
   4  -3  10         54.01         62.49         5.54 o                         
   5  -3  10        234.28        228.15         8.33 o                         
   6  -3  10          0.02          7.96         4.52 o                         
   7  -3  10        122.95        132.26        13.21 o                         
  -4  -2  10         48.51         41.68         8.18 o                         
  -3  -2  10          5.03          0.95         8.94 o                         
  -2  -2  10         27.97         34.76         6.47 o                         
  -1  -2  10          1.33         -0.01         3.35 o                         
   0  -2  10         21.51         24.22         2.93 o                         
   1  -2  10         68.23         75.69         4.33 o                         
   2  -2  10         34.90         32.59         4.25 o                         
   3  -2  10         80.31         84.92         6.76 o                         
   4  -2  10         10.89         12.32         3.22 o                         
   5  -2  10         44.41         48.08         5.53 o                         
   6  -2  10         24.86         34.05         4.48 o                         
   7  -2  10         70.40         90.03         9.47 o                         
  -4  -1  10         11.75          9.25         7.23 o                         
  -3  -1  10        237.55        224.44        18.30 o                         
  -2  -1  10          2.87          1.23        10.94 o                         
  -1  -1  10        162.80        160.97         7.36 o                         
   0  -1  10        220.56        177.16         5.81 o                         
   1  -1  10         86.29         80.28         4.45 o                         
   2  -1  10         94.48         89.69         4.56 o                         
   3  -1  10        514.37        498.69        11.00 o                         
   4  -1  10          0.34          4.40         3.29 o                         
   5  -1  10         86.24         84.73         5.52 o                         
   6  -1  10          2.33          6.33         3.72 o                         
   7  -1  10          0.21          1.24         8.52 o                         
   8  -1  10         40.14         47.34         9.90 o                         
  -4   0  10        166.07        161.55        15.65 o                         
  -3   0  10          2.86         12.46        10.94 o                         
  -2   0  10         64.11         72.95         6.13 o                         
  -1   0  10        195.95        204.80         8.52 o                         
   0   0  10        662.03        610.97        15.28 o                         
   1   0  10         27.29         30.64         3.83 o                         
   2   0  10        250.38        238.61         7.63 o                         
   3   0  10         32.65         34.71         3.33 o                         
   4   0  10        272.40        275.85         8.58 o                         
   5   0  10         49.38         53.94         4.22 o                         
   6   0  10        102.05        109.22         6.06 o                         
   7   0  10        499.40        503.24        15.17 o                         
   8   0  10        321.55        311.47        12.84 o                         
  -4   1  10        342.28        354.98        17.19 o                         
  -3   1  10         61.41         78.74         6.80 o                         
  -2   1  10        122.44        135.64         8.21 o                         
  -1   1  10         26.37         24.22         4.44 o                         
   0   1  10        362.09        336.51        10.71 o                         
   1   1  10          7.55          8.65         3.65 o                         
   2   1  10         69.57         65.36         5.39 o                         
   3   1  10       1108.32       1100.66        24.13 o                         
   4   1  10       1117.43       1094.13        24.02 o                         
   5   1  10        275.50        261.88         7.69 o                         
   6   1  10        306.27        321.45         8.99 o                         
   7   1  10        108.29        112.40         8.37 o                         
   8   1  10         85.77         97.29         8.20 o                         
  -3   2  10         20.04         24.97         6.07 o                         
  -2   2  10        305.29        309.91        11.62 o                         
  -1   2  10        962.18        935.60        22.02 o                         
   0   2  10        716.35        754.96        18.51 o                         
   1   2  10         13.55         12.73         3.95 o                         
   2   2  10        154.03        167.83         7.63 o                         
   3   2  10        104.94        112.67         6.70 o                         
   4   2  10        179.27        169.81         6.91 o                         
   5   2  10        620.73        623.54        16.02 o                         
   6   2  10        503.95        491.49        11.83 o                         
   7   2  10        352.42        311.88        11.27 o                         
   8   2  10        583.79        558.16        16.54 o                         
  -3   3  10          8.76         11.55         7.09 o                         
  -2   3  10        292.51        301.69        21.11 o                         
  -1   3  10        156.44        148.23         8.69 o                         
   0   3  10         18.60         24.19         4.71 o                         
   1   3  10        312.04        306.89        10.45 o                         
   2   3  10         36.36         39.26         4.54 o                         
   3   3  10        175.99        192.14        11.34 o                         
   4   3  10        599.96        596.89        15.52 o                         
   5   3  10        252.49        251.23         9.61 o                         
   6   3  10          0.93          0.27         5.70 o                         
   7   3  10         22.37         20.06         4.72 o                         
   8   3  10          0.45         -1.63         5.54 o                         
   9   3  10          1.02         -6.02         6.02 o                         
  -2   4  10          6.37          3.35         6.23 o                         
  -1   4  10        471.39        499.18        15.20 o                         
   0   4  10          7.61         19.63         6.13 o                         
   1   4  10         70.50         70.46         6.18 o                         
   2   4  10          0.77          0.61         3.94 o                         
   3   4  10        130.92        130.65         6.55 o                         
   4   4  10         79.35         84.90         6.66 o                         
   5   4  10          0.01         -0.80         3.99 o                         
   6   4  10         15.93         16.59         4.91 o                         
   7   4  10          1.59         11.35        12.00 o                         
   8   4  10         10.65         14.93         7.70 o                         
  -2   5  10         30.75         28.89         6.81 o                         
  -1   5  10          2.95          8.97         5.73 o                         
   0   5  10         18.99         27.77         5.66 o                         
   1   5  10          5.14          2.98         6.10 o                         
   2   5  10         51.26         59.39         5.94 o                         
   3   5  10         55.12         62.17         6.11 o                         
   4   5  10         38.53         45.59         6.95 o                         
   5   5  10          2.11         12.35         4.49 o                         
   6   5  10        195.31        190.55        12.41 o                         
   7   5  10        296.30        249.11        20.91 o                         
   8   5  10          1.51         11.15         7.74 o                         
  -1   6  10         29.98         23.42         6.33 o                         
   0   6  10        171.59        196.46        13.00 o                         
   1   6  10         60.27         66.61         6.74 o                         
   2   6  10        329.35        321.28        12.01 o                         
   3   6  10         77.09         70.12         6.68 o                         
   4   6  10         12.85         12.17         5.02 o                         
   5   6  10        229.18        241.67        10.48 o                         
   6   6  10        224.19        216.26        13.46 o                         
   7   6  10         16.90         18.96        13.22 o                         
   8   6  10         42.60         55.78        18.39 o                         
   0   7  10         44.02         52.36         7.55 o                         
   1   7  10        203.92        217.65        11.32 o                         
   2   7  10        107.13        144.83        16.44 o                         
   3   7  10        278.31        274.82        12.11 o                         
   4   7  10          1.46          8.48         7.44 o                         
   5   7  10         25.69         31.76         6.76 o                         
   6   7  10         46.99         48.33         8.61 o                         
   7   7  10        352.57        351.90        21.12 o                         
   1   8  10         29.66         18.58         7.15 o                         
   2   8  10         20.47         22.18         6.57 o                         
   3   8  10        611.98        540.94        16.90 o                         
   4   8  10        575.20        562.51        17.29 o                         
   5   8  10        178.71        166.30        17.82 o                         
   6   8  10        153.13        141.77        25.07 o                         
   7   8  10         27.95         27.65        13.07 o                         
   4   9  10        209.61        191.46        13.61 o                         
   5   9  10         12.96         17.03         8.45 o                         
  -1  -6  11         30.10         33.82         6.22 o                         
   0  -6  11        140.59        143.72        14.19 o                         
   1  -6  11          0.57          7.62         4.73 o                         
   2  -6  11         80.79         86.74         9.41 o                         
   3  -6  11        136.53        133.16        10.30 o                         
  -2  -5  11         16.15         15.32         5.74 o                         
  -1  -5  11         37.54         50.82         6.25 o                         
   0  -5  11         62.78         72.33         6.59 o                         
   1  -5  11         82.78         92.78         7.26 o                         
   2  -5  11        179.50        193.61        11.81 o                         
   3  -5  11         27.93         32.24         5.72 o                         
   4  -5  11         65.82         74.81         7.08 o                         
  -2  -4  11        192.88        167.46        18.99 o                         
  -1  -4  11        244.89        246.20        10.34 o                         
   0  -4  11         90.85        103.29         8.01 o                         
   1  -4  11          0.23         -4.26         4.32 o                         
   2  -4  11        156.99        139.80         8.52 o                         
   3  -4  11        341.19        324.41         9.64 o                         
   4  -4  11          1.60         13.59         4.45 o                         
   5  -4  11        288.41        305.16         9.24 o                         
  -3  -3  11         20.49         18.71        15.65 o                         
  -2  -3  11        166.01        154.75        12.01 o                         
  -1  -3  11        179.12        159.32        16.41 o                         
   0  -3  11        251.77        248.94        13.41 o                         
   1  -3  11        452.24        465.08        14.44 o                         
   2  -3  11        548.80        537.77        14.47 o                         
   3  -3  11        376.01        398.57        10.43 o                         
   4  -3  11         25.04         29.40         6.01 o                         
   5  -3  11         40.98         42.92         5.14 o                         
   6  -3  11        143.68        162.29         8.74 o                         
  -3  -2  11        413.10        386.67        17.77 o                         
  -2  -2  11        156.46        165.91        13.37 o                         
  -1  -2  11         43.37         52.53        11.55 o                         
   0  -2  11         53.98         60.75         7.70 o                         
   1  -2  11         73.25         73.35         5.76 o                         
   2  -2  11        303.48        306.96         8.55 o                         
   3  -2  11        526.98        517.52        11.97 o                         
   4  -2  11          5.23          1.51         4.12 o                         
   5  -2  11        156.43        149.02         7.29 o                         
   6  -2  11        283.31        285.19        10.09 o                         
   7  -2  11        272.33        290.01        13.18 o                         
  -3  -1  11          8.85          0.37         7.41 o                         
  -2  -1  11         20.46         25.76         7.08 o                         
  -1  -1  11        379.55        371.97        15.65 o                         
   0  -1  11          1.13         -1.05         5.33 o                         
   1  -1  11        292.82        277.71         9.97 o                         
   2  -1  11       1068.59       1048.07        23.97 o                         
   3  -1  11         68.40         87.57         5.25 o                         
   4  -1  11          6.37         13.38         4.65 o                         
   5  -1  11         18.08         20.28         4.08 o                         
   6  -1  11          5.07          3.65         4.18 o                         
   7  -1  11        143.48        144.54        10.50 o                         
  -3   0  11        167.88        152.36        13.10 o                         
  -2   0  11        382.52        344.46        15.88 o                         
  -1   0  11        101.68         85.37         6.88 o                         
   0   0  11          4.80         12.51         7.25 o                         
   1   0  11          0.69          0.37         3.87 o                         
   2   0  11        162.36        150.30         7.59 o                         
   3   0  11        210.28        205.96         8.63 o                         
   4   0  11         29.29         41.88         7.32 o                         
   5   0  11         79.40         79.59        10.05 o                         
   6   0  11         41.56         35.69         4.83 o                         
   7   0  11         11.39         23.31        10.84 o                         
  -3   1  11          6.21          5.05        12.61 o                         
  -2   1  11         19.61         20.13         7.68 o                         
  -1   1  11          6.40         12.69         5.06 o                         
   0   1  11         16.52          7.60         5.59 o                         
   1   1  11         24.86         27.10         5.07 o                         
   2   1  11         42.11         50.04         5.34 o                         
   3   1  11         58.31         69.14         6.05 o                         
   4   1  11        101.68         93.56         8.32 o                         
   5   1  11        455.80        449.78        13.80 o                         
   6   1  11          0.27          2.01         5.92 o                         
   7   1  11         29.95         38.63         6.34 o                         
   8   1  11        100.18        115.22         9.19 o                         
  -2   2  11        196.00        201.30        10.80 o                         
  -1   2  11          0.05         -2.24         5.06 o                         
   0   2  11         29.21         29.14         5.05 o                         
   1   2  11        426.38        424.04        12.85 o                         
   2   2  11        686.85        682.86        17.51 o                         
   3   2  11        135.07        130.71         7.56 o                         
   4   2  11        225.93        240.27         8.71 o                         
   5   2  11         19.69         17.51         6.35 o                         
   6   2  11         65.35         63.53         6.04 o                         
   7   2  11         24.18         32.52        11.24 o                         
   8   2  11         14.18          5.26         8.96 o                         
  -2   3  11        291.74        330.47        17.22 o                         
  -1   3  11        106.70        127.93         9.51 o                         
   0   3  11        176.28        185.50         9.76 o                         
   1   3  11         19.82         27.01         5.19 o                         
   2   3  11        325.60        311.83        11.08 o                         
   3   3  11         92.57         93.32         7.67 o                         
   4   3  11        520.97        507.50        23.35 o                         
   5   3  11        289.28        291.01        11.78 o                         
   6   3  11        986.29        939.10        28.64 o                         
   7   3  11         92.01        105.93        18.39 o                         
   8   3  11        361.81        341.55        17.94 o                         
  -1   4  11          3.10          5.84         7.25 o                         
   0   4  11        306.67        312.63        12.56 o                         
   1   4  11        633.85        645.28        17.65 o                         
   2   4  11        229.05        254.21        12.72 o                         
   3   4  11          8.21          0.69         4.09 o                         
   4   4  11        245.76        239.00        10.53 o                         
   5   4  11         64.55         71.59         6.69 o                         
   6   4  11         91.11         85.39        12.76 o                         
   7   4  11        247.44        203.57        14.28 o                         
   8   4  11         67.48         63.22        10.44 o                         
  -1   5  11         10.14         25.86         6.72 o                         
   0   5  11        167.00        150.21        13.11 o                         
   1   5  11        114.58        121.47        10.02 o                         
   2   5  11         10.18          5.10         6.18 o                         
   3   5  11        142.06        154.57         9.58 o                         
   4   5  11         30.71         30.17         5.87 o                         
   5   5  11        269.84        280.13        25.91 o                         
   6   5  11        373.46        363.61        16.79 o                         
   7   5  11         16.53         25.74         8.05 o                         
   0   6  11         65.77         69.92         7.99 o                         
   1   6  11        448.27        441.45        15.76 o                         
   2   6  11          7.64          6.55         5.81 o                         
   3   6  11          4.57          1.07         7.77 o                         
   4   6  11         10.03         12.10         6.43 o                         
   5   6  11         86.04        103.69        10.16 o                         
   6   6  11         18.80         18.05        15.80 o                         
   7   6  11          0.21          8.04         8.17 o                         
   2   7  11          5.36          4.62         6.23 o                         
   3   7  11         27.73         28.07         6.73 o                         
   4   7  11          0.03         -5.00         6.48 o                         
   5   7  11          1.53          1.54         8.60 o                         
   6   7  11          0.03         -3.10         8.09 o                         
   1  -5  12         54.72         68.22         6.96 o                         
   2  -5  12         73.02         68.72         6.96 o                         
  -1  -4  12         27.84         24.52         8.31 o                         
   0  -4  12         24.72         30.94        10.48 o                         
   1  -4  12         16.94         25.10         7.14 o                         
   2  -4  12         37.75         39.33         6.54 o                         
   3  -4  12          0.22         -5.24         5.24 o                         
   4  -4  12         22.13         19.69         5.84 o                         
  -1  -3  12         33.25         30.71        13.37 o                         
   0  -3  12          0.52          2.63         5.70 o                         
   1  -3  12        202.14        204.83        12.29 o                         
   2  -3  12         18.83         18.23        10.64 o                         
   3  -3  12        125.32        128.45        10.99 o                         
   4  -3  12        235.92        214.47        11.84 o                         
   5  -3  12         10.55         18.54         5.19 o                         
  -1  -2  12        131.31        123.14        11.49 o                         
   0  -2  12        190.09        178.80        12.11 o                         
   1  -2  12        102.80        126.72        18.84 o                         
   2  -2  12        322.95        338.10        15.02 o                         
   3  -2  12          0.08         -1.43         4.77 o                         
   4  -2  12          9.35         20.25         5.42 o                         
   5  -2  12        268.68        267.35         9.76 o                         
   6  -2  12          0.34         -4.38         6.10 o                         
  -1  -1  12          5.36          7.62         6.53 o                         
   0  -1  12        141.34        134.27        11.03 o                         
   1  -1  12        157.78        178.08        15.50 o                         
   2  -1  12         32.37         34.88         5.43 o                         
   3  -1  12        488.25        504.43        14.64 o                         
   4  -1  12        449.88        457.07        17.33 o                         
   5  -1  12         92.43         92.64         7.72 o                         
   6  -1  12          5.54         -0.77         8.71 o                         
  -1   0  12        809.81        737.82        27.96 o                         
   0   0  12        418.21        404.70        26.44 o                         
   1   0  12         18.44         10.98        11.70 o                         
   2   0  12          5.60          0.67         4.66 o                         
   3   0  12         37.36         41.70         6.68 o                         
   4   0  12         96.41         92.71         7.46 o                         
   5   0  12        325.77        357.10        13.05 o                         
   6   0  12          6.33          8.06        12.76 o                         
  -1   1  12          2.46          3.35        19.30 o                         
   0   1  12          4.98         11.72         5.31 o                         
   1   1  12        158.30        142.41         9.66 o                         
   2   1  12         13.32          7.73         6.06 o                         
   3   1  12        368.39        367.35        12.55 o                         
   4   1  12        339.83        347.82        12.32 o                         
   5   1  12         79.10         74.15        18.99 o                         
   6   1  12         64.29         68.97        13.68 o                         
   7   1  12          2.94          3.47        18.08 o                         
  -1   2  12         64.70         76.91         7.67 o                         
   0   2  12        231.08        248.20        11.39 o                         
   1   2  12         64.92         67.38         7.83 o                         
   2   2  12         21.87         14.24         5.67 o                         
   3   2  12         10.12          1.94         6.71 o                         
   4   2  12          0.51          0.87         4.57 o                         
   5   2  12         28.98         34.59         6.04 o                         
   6   2  12         11.59         -7.75         7.75 o                         
   7   2  12          0.14         15.35        15.65 o                         
   0   3  12         36.24         43.33         6.75 o                         
   1   3  12          0.33         -0.92         7.66 o                         
   2   3  12          0.30          5.48         5.40 o                         
   3   3  12         23.35         20.38         6.03 o                         
   4   3  12         90.56         91.60         8.55 o                         
   5   3  12        113.63        133.73         9.20 o                         
   6   3  12        238.90        207.93        14.36 o                         
   7   3  12        367.76        348.95        18.13 o                         
   0   4  12         62.61         75.52         8.24 o                         
   1   4  12         25.81         24.36         7.80 o                         
   2   4  12        126.50        129.29        10.35 o                         
   3   4  12        235.99        223.25         9.60 o                         
   4   4  12        145.66        126.76         9.19 o                         
   5   4  12         38.27         38.97         6.43 o                         
   6   4  12        305.84        296.67        16.31 o                         
   7   4  12          2.78         -2.27         8.69 o                         
   1   5  12         91.46         90.12         9.27 o                         
   2   5  12        247.04        253.91        21.60 o                         
   3   5  12         36.92         51.19         7.27 o                         
   4   5  12        232.69        230.11        11.31 o                         
   5   5  12         47.72         60.20         7.44 o                         
   6   5  12        121.61        116.60        14.74 o                         
   3   6  12        355.13        364.59        14.68 o                         
   4   6  12        145.22        160.51        11.24 o                         
   5   6  12         10.66         12.12         6.32 o                         
   1  -2  13         26.50         20.33         8.13 o                         
   2  -2  13         93.20         96.87        18.54 o                         
   3  -2  13         45.84         49.86         8.56 o                         
   4  -2  13         46.47         48.38         8.47 o                         
   1  -1  13          0.02         -6.79         6.79 o                         
   2  -1  13          1.96          3.55        13.22 o                         
   3  -1  13         16.51         14.31         6.38 o                         
   4  -1  13         50.81         71.25         7.58 o                         
   1   0  13        442.37        415.13        25.22 o                         
   2   0  13        300.29        293.37        21.30 o                         
   3   0  13        195.98        212.11        12.16 o                         
   4   0  13         81.03         85.21         7.53 o                         
   5   0  13          0.01          4.83         6.63 o                         
   1   1  13          0.54          8.17         5.47 o                         
   2   1  13         42.55         35.91         6.33 o                         
   3   1  13          3.60          8.52         7.51 o                         
   4   1  13        171.19        190.47        10.83 o                         
   5   1  13        226.84        222.47        12.37 o                         
   1   2  13        519.24        522.87        16.43 o                         
   2   2  13        317.98        347.23        14.00 o                         
   3   2  13         26.77         18.19         7.14 o                         
   4   2  13        164.02        157.62         9.60 o                         
   5   2  13         60.11         56.28         7.34 o                         
   2   3  13          3.03         -1.72         7.73 o                         
   3   3  13         29.13         32.04        12.00 o                         
   4   3  13         55.10         63.15         7.79 o                         
   5   3  13        195.70        195.84        11.64 o                         
   3   4  13         45.03         54.09         6.89 o                         
   4   4  13         13.85         12.39         7.78 o                         
                                                                                
